# Supplementary material for: Cortical circuit alterations precede motor impairments in Huntington’s disease mice
Source: Sci Rep. 2019 Apr 29;9:6634. doi: 10.1038/s41598-019-43024-w (PMC6488584; doi:10.1038/s41598-019-43024-w)
Supplement: Supplementary file 3 — Supplementary table S2 [file 41598_2019_43024_MOESM3_ESM.xlsx]

## Sheet: PM5.2_PSA4.4_matrix67_two categ
LFQ intensity 5w_WT_co_1	LFQ intensity 5w_WT_co_2	LFQ intensity 5w_WT_co_3	LFQ intensity 5w_WT_co_4	LFQ intensity 5w_R6/2_co_1	LFQ intensity 5w_R6/2_co_2	LFQ intensity 5w_R6/2_co_3	LFQ intensity 5w_R6/2_co_4	LFQ intensity 8w_WT_co_1	LFQ intensity 8w_WT_co_2	LFQ intensity 8w_WT_co_3	LFQ intensity 8w_R6/2_co_1	LFQ intensity 8w_R6/2_co_2	LFQ intensity 8w_R6/2_co_3	Corum	GOBP name	GOMF name	GOCC name	KEGG name	Pfam	GSEA	Keywords	Protein families	Interacts with	synapse	Student's t-test Significant LFQ_8w_R6/2_co_LFQ_8w_wt_co	soluble significantly down in [LFQ_8w_R6/2_co_LFQ_8w_wt_co]	soluble significantly up in [LFQ_8w_R6/2_co_LFQ_8w_wt_co]	Peptides	Razor + unique peptides	Unique peptides	Sequence coverage [%]	Unique + razor sequence coverage [%]	Unique sequence coverage [%]	Mol. weight [kDa]	Q-value	Intensity	MS/MS Count	-Log Student's t-test p-value LFQ_8w_R6/2_co_LFQ_8w_wt_co	Student's t-test q-value LFQ_8w_R6/2_co_LFQ_8w_wt_co	Student's t-test Difference LFQ_8w_R6/2_co_LFQ_8w_wt_co	Student's t-test Test statistic LFQ_8w_R6/2_co_LFQ_8w_wt_co	Protein IDs	Majority protein IDs	Protein names	Gene names
#!{Type}E	E	E	E	E	E	E	E	E	E	E	E	E	E	C	C	C	C	C	C	C	C	C	C	C	C	C	C	N	N	N	N	N	N	N	N	N	N	N	N	N	N	T	T	T	T
#!{C:genotype}wt	wt	wt	wt	R6/2	R6/2	R6/2	R6/2	wt	wt	wt	R6/2	R6/2	R6/2
#!{C:LFQ/iBAQ}LFQ	LFQ	LFQ	LFQ	LFQ	LFQ	LFQ	LFQ	LFQ	LFQ	LFQ	LFQ	LFQ	LFQ
#!{C:region}co	co	co	co	co	co	co	co	co	co	co	co	co	co
#!{C:replicate pool}LFQ_5w_WT_co	LFQ_5w_WT_co	LFQ_5w_WT_co	LFQ_5w_WT_co	LFQ_5w_R6/2_co	LFQ_5w_R6/2_co	LFQ_5w_R6/2_co	LFQ_5w_R6/2_co	LFQ_8w_wt_co	LFQ_8w_wt_co	LFQ_8w_wt_co	LFQ_8w_R6/2_co	LFQ_8w_R6/2_co	LFQ_8w_R6/2_co
#!{C:time point}5weeks	5weeks	5weeks	5weeks	5weeks	5weeks	5weeks	5weeks	8weeks	8weeks	8weeks	8weeks	8weeks	8weeks
34.6843	35.1616	35.6786	35.43	35.7671	35.4334	36.1995	35.7231	35.024	34.7428	34.7632	36.3256	35.2915	36.065		behavior;biological adhesion;biological regulation;cell adhesion;cell-cell adhesion;cellular process;feeding behavior;locomotory behavior;positive regulation of biological process;positive regulation of cell projection organization;positive regulation of cellular component organization;positive regulation of cellular process;positive regulation of neuron projection development;regulation of biolo…		anchored to membrane;cell body;cell junction;cell part;cell projection;cell surface;cell-cell junction;extracellular membrane-bounded organelle;extracellular organelle;extracellular region part;extracellular vesicular exosome;intrinsic to membrane;membrane;membrane part;membrane-bounded organelle;membrane-bounded vesicle;neuron projection;neuronal cell body;organelle;plasma membrane;vesicle	Cell adhesion molecules (CAMs)	I-set	AAGCCAT,MIR-135A,MIR-135B;ACAACTT,MIR-382;ACACTCC,MIR-122A;ACTGAAA,MIR-30A-3P,MIR-30E-3P;ATTCTTT,MIR-186;BENPORATH_ES_WITH_H3K27ME3;CAGCTTT,MIR-320;CAGGTG_V$E12_Q6;CAGTATT,MIR-200B,MIR-200C,MIR-429;CAMPS_COLON_CANCER_COPY_NUMBER_DN;CATTTCA,MIR-203;chr1p31;EIF4E_UP;GAUSSMANN_MLL_AF4_FUSION_TARGETS_G_UP;GCANCTGNY_V$MYOD_Q6;GGGTGGRR_V$PAX4_03;GOBERT_OLIGODENDROCYTE_DIFFERENTIATION_DN;GTACTGT,MIR-101…	Celladhesion;Cellmembrane;Completeproteome;Disulfidebond;Glycoprotein;GPI-anchor;Immunoglobulindomain;Lipoprotein;Membrane;Phosphoprotein;Proteomicsidentification;Referenceproteome;Repeat;Signal	Immunoglobulin superfamily, IgLON family						21	21	21	52	52	52	37.9	0	352000000000	2055	1.50277	0.120588	1.05071	2.48131	Q80Z24;D3Z4T6;A0A4W9;H3BKU7	Q80Z24;D3Z4T6;A0A4W9	Neuronal growth regulator 1	Negr1
35.8381	35.7054	36.0179	36.1261	36.1146	35.8862	36.1135	36.2736	35.8514	35.5548	35.9095	35.8538	35.6716	36.2188		aromatic compound biosynthetic process;biosynthetic process;cellular aromatic compound metabolic process;cellular biosynthetic process;cellular component organization;cellular component organization or biogenesis;cellular localization;cellular macromolecule localization;cellular macromolecule metabolic process;cellular membrane organization;cellular metabolic process;cellular nitrogen compound bi…	adenyl nucleotide binding;adenyl ribonucleotide binding;ATP binding;binding;cation binding;cytoskeletal protein binding;ion binding;metal ion binding;nucleotide binding;protein binding;purine nucleotide binding;purine ribonucleoside triphosphate binding;purine ribonucleotide binding;ribonucleotide binding	cell junction;cell part;cytoplasm;cytoskeleton;extrinsic to membrane;extrinsic to plasma membrane;inhibitory synapse;intracellular;intracellular non-membrane-bounded organelle;intracellular organelle;intracellular part;membrane;membrane part;non-membrane-bounded organelle;organelle;plasma membrane part;postsynaptic membrane;synapse;synapse part;synaptic membrane		MoCF_biosynth;MoeA_C;MoeA_N	AACTGGA,MIR-145;ACATATC,MIR-190;ATATGCA,MIR-448;ATGTTAA,MIR-302C;BIOCARTA_GABA_PATHWAY;BOYLAN_MULTIPLE_MYELOMA_D_UP;BOYLAN_MULTIPLE_MYELOMA_PCA3_UP;BURTON_ADIPOGENESIS_5;CAHOY_ASTROGLIAL;CCTNTMAGA_UNKNOWN;CHIANG_LIVER_CANCER_SUBCLASS_CTNNB1_UP;chr14q23;CTGCAGY_UNKNOWN;GATTGGY_V$NFY_Q6_01;GCANCTGNY_V$MYOD_Q6;GGGAGGRR_V$MAZ_Q6;GGGCGGR_V$SP1_Q6;GOLDRATH_NAIVE_VS_MEMORY_CD8_TCELL_DN;GRAESSMANN_APOPTO…	ATP-binding;Celljunction;Cellmembrane;Completeproteome;Cytoplasm;Cytoskeleton;Magnesium;Membrane;Metal-binding;Molybdenum;Molybdenumcofactorbiosynthesis;Multifunctionalenzyme;Nucleotide-binding;Phosphoprotein;Postsynapticcellmembrane;Proteomicsidentification;Referenceproteome;Synapse;Transferase	MoaB/Mog family;MoeA family	P48168;Q9QUR7	inhibitory				62	62	62	89	89	89	83.665	0	643000000000	4448	0.297445	0.788904	0.142816	0.484433	A0JNY3;Q8BUV3	A0JNY3;Q8BUV3	Gephyrin;Molybdopterin adenylyltransferase;Molybdopterin molybdenumtransferase	Gphn
37.1106	37.4235	37.3129	37.3374	37.2514	36.9456	37.4439	37.9109	37.0956	36.9093	36.9688	35.4308	35.3374	35.4835		actin crosslink formation;actin cytoskeleton organization;actin filament bundle assembly;actin filament organization;actin filament-based process;biological regulation;cell junction assembly;cell junction organization;cell-substrate junction assembly;cellular component assembly;cellular component assembly at cellular level;cellular component organization;cellular component organization at cellula…	actin binding;actin filament binding;binding;calcium ion binding;cation binding;cytoskeletal protein binding;double-stranded RNA binding;integrin binding;ion binding;ion channel binding;ligand-dependent nuclear receptor transcription coactivator activity;metal ion binding;nucleic acid binding;protein binding;protein binding transcription factor activity;protein complex binding;receptor binding;RN…	adherens junction;anchoring junction;cell junction;cell part;cell projection;cell-cell adherens junction;cell-cell junction;cell-substrate adherens junction;cell-substrate junction;contractile fiber part;cytoplasm;cytoplasmic part;extracellular membrane-bounded organelle;extracellular organelle;extracellular region part;extracellular space;extracellular vesicular exosome;fascia adherens;focal adh…	Adherens junction;Amoebiasis;Arrhythmogenic right ventricular cardiomyopathy (ARVC);Focal adhesion;Leukocyte transendothelial migration;Regulation of actin cytoskeleton;Systemic lupus erythematosus;Tight junction	CH;EF-hand_6;EFhand_Ca_insen;Spectrin	AAGCACA,MIR-218;ADHERENS_JUNCTION;AMIT_EGF_RESPONSE_480_HELA;ATAGGAA,MIR-202;BANDRES_RESPONSE_TO_CARMUSTIN_MGMT_24HR_DN;BANDRES_RESPONSE_TO_CARMUSTIN_MGMT_48HR_DN;BANDRES_RESPONSE_TO_CARMUSTIN_WITHOUT_MGMT_24HR_DN;BANDRES_RESPONSE_TO_CARMUSTIN_WITHOUT_MGMT_48HR_DN;BASOLATERAL_PLASMA_MEMBRANE;BERENJENO_TRANSFORMED_BY_RHOA_UP;BERTUCCI_MEDULLARY_VS_DUCTAL_BREAST_CANCER_DN;BIDUS_METASTASIS_DN;BIOCART…	Actin-binding;Calcium;Completeproteome;Proteomicsidentification;Referenceproteome;Repeat				+	+		89	58	3	90.1	67.9	3.2	102.72	0	2170000000000	7437	4.64512	0.0180571	-1.57401	-9.28078	A1BN54	A1BN54		Actn1
30.7873	30.573	30.8022	31.9743	31.0689	31.316	31.3272	30.211	30.581	30.5616	30.2583	30.0675	31.0581	32.013		biological regulation;cellular macromolecule metabolic process;cellular metabolic process;cellular process;cellular protein metabolic process;circadian rhythm;macromolecule metabolic process;macromolecule modification;metabolic process;negative regulation of biological process;negative regulation of cell communication;negative regulation of cellular metabolic process;negative regulation of cellul…	adenyl nucleotide binding;adenyl ribonucleotide binding;ATP binding;binding;catalytic activity;cytoskeletal protein binding;identical protein binding;kinase activity;non-membrane spanning protein tyrosine kinase activity;nucleotide binding;phosphotransferase activity, alcohol group as acceptor;protein binding;protein kinase activity;protein self-association;protein serine/threonine kinase activit…	cell part;intracellular membrane-bounded organelle;intracellular organelle;intracellular organelle part;intracellular part;macromolecular complex;membrane-bounded organelle;nuclear body;nuclear part;nuclear speck;nucleoplasm part;nucleus;organelle;organelle part;ribonucleoprotein complex		Pkinase	AAAGGGA,MIR-204,MIR-211;AAAYRNCTG_UNKNOWN;AACTGGA,MIR-145;AACTTT_UNKNOWN;AAGCAAT,MIR-137;AATGGAG,MIR-136;ACCAAAG,MIR-9;ACCATTT,MIR-522;AGCTCCT,MIR-28;AGGCACT,MIR-515-3P;AMUNDSON_RESPONSE_TO_ARSENITE;ANATOMICAL_STRUCTURE_DEVELOPMENT;ATAACCT,MIR-154;ATGCAGT,MIR-217;ATGTAGC,MIR-221,MIR-222;ATTACAT,MIR-380-3P;BAELDE_DIABETIC_NEPHROPATHY_DN;BIOCARTA_SHH_PATHWAY;BIOPOLYMER_METABOLIC_PROCESS;BIOPOLYMER_…	ATP-binding;Completeproteome;Kinase;Nucleotide-binding;Nucleus;Phosphoprotein;Proteomicsidentification;Referenceproteome;Serine/threonine-proteinkinase;Transferase;Tyrosine-proteinkinase	Protein kinase superfamily, CMGC Ser/Thr protein kinase family, MNB/DYRK subfamily	Itself;P53805-2;Q923E4;Q9JHG6					34	34	26	50.8	50.8	43.8	84.466	0	37652000000	634	0.4342	0.579233	0.57924	0.86289	A1L341;Q61214;A9C478;A9C477	A1L341;Q61214	Dual specificity tyrosine-phosphorylation-regulated kinase 1A	Dyrk1a
32.2905	31.9819	30.6742	30.5866	31.962	31.3119	31.2789	32.7558	30.4654	31.1368	32.1819	31.1442	28.4691	28.5676		anatomical structure development;anatomical structure morphogenesis;axon extension;biological regulation;brain-derived neurotrophic factor receptor signaling pathway;cation homeostasis;cation transport;cell growth;cell part morphogenesis;cell projection morphogenesis;cell projection organization;cell surface receptor linked signaling pathway;cellular component morphogenesis;cellular component org…	active transmembrane transporter activity;antiporter activity;cation transmembrane transporter activity;cation:cation antiporter activity;hydrogen ion transmembrane transporter activity;inorganic cation transmembrane transporter activity;ion transmembrane transporter activity;metal ion transmembrane transporter activity;monovalent cation:hydrogen antiporter activity;monovalent inorganic cation tr…	axon part;axon terminus;axonal spine;cell part;cell projection;cell projection part;cytoplasmic part;cytoplasmic vesicle;dendrite;early endosome;early endosome membrane;endoplasmic reticulum membrane;endoplasmic reticulum part;endosomal part;endosome;endosome membrane;integral to membrane;intracellular membrane-bounded organelle;intracellular organelle;intracellular organelle part;intracellular p…		Na_H_Exchanger	ACACTCC,MIR-122A;ACEVEDO_LIVER_CANCER_UP;ACEVEDO_LIVER_TUMOR_VS_NORMAL_ADJACENT_TISSUE_UP;ACTACCT,MIR-196A,MIR-196B;ACTIVE_TRANSMEMBRANE_TRANSPORTER_ACTIVITY;ANTIPORTER_ACTIVITY;BLALOCK_ALZHEIMERS_DISEASE_DN;CATION_TRANSMEMBRANE_TRANSPORTER_ACTIVITY;CCCNNGGGAR_V$OLF1_01;CELL_FRACTION;CHARAFE_BREAST_CANCER_LUMINAL_VS_BASAL_DN;chrxq24;chrxq26;CTATGCA,MIR-153;CTGCAGY_UNKNOWN;CTTTAAR_UNKNOWN;CYTOPLAS…	Antiport;Completeproteome;Iontransport;Membrane;Proteomicsidentification;Referenceproteome;Sodium;Sodiumtransport;Transmembrane;Transport	Monovalent cation:proton antiporter 1 (CPA1) transporter (TC 2.A.36) family		generic				20	20	15	29.6	29.6	20.9	77.952	0	48776000000	621	0.861495	0.253599	-1.86774	-1.68548	A1L3P4;B0QZV3	A1L3P4;B0QZV3	Sodium/hydrogen exchanger	Slc9a6
32.8701	33.3557	33.7324	33.577	33.4809	33.2239	33.4815	33.4466	33.7054	33.5007	33.0038	32.4384	32.792	33.6502		biological regulation;cell cycle;cellular component organization;cellular component organization at cellular level;cellular component organization or biogenesis;cellular component organization or biogenesis at cellular level;cellular macromolecule metabolic process;cellular metabolic process;cellular nitrogen compound metabolic process;cellular process;cellular protein metabolic process;cellular …	binding;damaged DNA binding;DNA binding;nucleic acid binding	cell part;CUL4 RING ubiquitin ligase complex;Cul4B-RING ubiquitin ligase complex;cullin-RING ubiquitin ligase complex;cytoplasm;extracellular membrane-bounded organelle;extracellular organelle;extracellular region part;extracellular vesicular exosome;intracellular organelle part;intracellular part;macromolecular complex;membrane;membrane-bounded organelle;membrane-bounded vesicle;nuclear part;nuc…	Nucleotide excision repair;Ubiquitin mediated proteolysis	Cullin;Cullin_Nedd8	BASAKI_YBX1_TARGETS_DN;CHARAFE_BREAST_CANCER_LUMINAL_VS_MESENCHYMAL_DN;CHEOK_RESPONSE_TO_MERCAPTOPURINE_DN;chrxq23;chrxq24;DIAZ_CHRONIC_MEYLOGENOUS_LEUKEMIA_UP;FLECHNER_PBL_KIDNEY_TRANSPLANT_OK_VS_DONOR_UP;FORTSCHEGGER_PHF8_TARGETS_DN;GRAESSMANN_APOPTOSIS_BY_DOXORUBICIN_DN;GSE10239_MEMORY_VS_KLRG1HIGH_EFF_CD8_TCELL_DN;GSE13306_RA_VS_UNTREATED_TREG_UP;GSE13484_3H_UNSTIM_VS_YF17D_VACCINE_STIM_PBMC_…	Alternativesplicing;Cellcycle;Completeproteome;DNAdamage;DNArepair;Isopeptidebond;Nucleus;Phosphoprotein;Referenceproteome;Ublconjugation;Ublconjugationpathway	Cullin family						70	70	4	69.9	69.9	7.4	110.7	0	167000000000	2160	0.460249	0.581078	-0.443132	-0.859214	A2A432;A2A432-2	A2A432;A2A432-2	Cullin-4B	Cul4b
29.3642	26.8715	27.1399	27.0068	26.7198	26.7834	26.7182	26.5998	27.5017	27.6304	30.0117	29.0413	28.8598	28.957		cellular component assembly;cellular component organization;cellular component organization or biogenesis;macromolecular complex assembly;macromolecular complex subunit organization;protein complex assembly;protein complex subunit organization;protein homooligomerization;protein oligomerization	binding;calcium ion binding;cation binding;ion binding;metal ion binding;protein binding;protein dimerization activity;protein heterodimerization activity	cell part;cell surface;external side of plasma membrane;extracellular region part;extracellular space;extrinsic to membrane;extrinsic to plasma membrane;membrane part;plasma membrane part		cEGF;CUB;EGF_3;EGF_CA;GCC2_GCC3	ACEVEDO_LIVER_CANCER_WITH_H3K27ME3_DN;BRUINS_UVC_RESPONSE_VIA_TP53_GROUP_A;CAGGTG_V$E12_Q6;CALCIUM_ION_BINDING;CATION_BINDING;CELL_SURFACE;CELLULAR_COMPONENT_ASSEMBLY;chr22q13;CTTTGA_V$LEF1_Q2;EXTERNAL_SIDE_OF_PLASMA_MEMBRANE;EXTRACELLULAR_REGION;EXTRACELLULAR_REGION_PART;EXTRACELLULAR_SPACE;EXTRINSIC_TO_MEMBRANE;EXTRINSIC_TO_PLASMA_MEMBRANE;GINESTIER_BREAST_CANCER_ZNF217_AMPLIFIED_DN;GSE17721_LP…	Alternativesplicing;Calcium;Cellmembrane;Completeproteome;Disulfidebond;EGF-likedomain;Glycoprotein;Membrane;Proteomicsidentification;Referenceproteome;Repeat;Secreted;Signal							14	14	12	26.1	26.1	23	99.465	0	4190300000	99	0.281333	0.712684	0.571407	0.622619	Q68EF9;Q6NZL8-2;A2A442;Q6NZL8;Q6NZL8-3	Q68EF9;Q6NZL8-2;A2A442;Q6NZL8;Q6NZL8-3	Signal peptide, CUB and EGF-like domain-containing protein 1	Scube1
30.9562	30.5812	30.3835	27.5121	28.4343	28.4698	28.4284	28.3885	31.4246	28.9965	28.5026	28.8873	28.5314	28.6297		anatomical structure development;anatomical structure morphogenesis;biological regulation;biosynthetic process;branching involved in mammary gland duct morphogenesis;branching morphogenesis of a tube;cellular biosynthetic process;cellular component organization;cellular component organization at cellular level;cellular component organization or biogenesis;cellular component organization or biogen…	acetyltransferase activity;binding;catalytic activity;chromatin binding;histone acetyltransferase activity;hormone receptor binding;ligand-dependent nuclear receptor binding;ligand-dependent nuclear receptor transcription coactivator activity;lysine N-acetyltransferase activity;molecular transducer activity;N-acetyltransferase activity;N-acyltransferase activity;nuclear hormone receptor binding;p…	cell part;cytoplasm;extracellular membrane-bounded organelle;extracellular organelle;extracellular region part;extracellular vesicular exosome;intracellular membrane-bounded organelle;intracellular organelle;intracellular organelle part;intracellular part;membrane-bounded organelle;membrane-bounded vesicle;nuclear part;nucleoplasm;nucleus;organelle;organelle part;vesicle		DUF1518;Nuc_rec_co-act;PAS;SRC-1	AACTTT_UNKNOWN;ACATTCC,MIR-1,MIR-206;ACETYLTRANSFERASE_ACTIVITY;ACTAYRNNNCCCR_UNKNOWN;BENPORATH_CYCLING_GENES;BILD_CTNNB1_ONCOGENIC_SIGNATURE;BIOCARTA_CARM1_PATHWAY;BIOCARTA_RARRXR_PATHWAY;BIOCARTA_VDR_PATHWAY;BLALOCK_ALZHEIMERS_DISEASE_INCIPIENT_UP;BLALOCK_ALZHEIMERS_DISEASE_UP;BOSCO_ALLERGEN_INDUCED_TH2_ASSOCIATED_MODULE;BOYAULT_LIVER_CANCER_SUBCLASS_G1_UP;BUYTAERT_PHOTODYNAMIC_THERAPY_STRESS_U…	Acetylation;Activator;Acyltransferase;Completeproteome;Cytoplasm;Methylation;Nucleus;Phosphoprotein;Proteomicsidentification;Receptor;Referenceproteome;Repeat;Transcription;Transcriptionregulation;Transferase	SRC/p160 nuclear receptor coactivator family						18	18	18	19.8	19.8	19.8	151.82	0	9005200000	85	0.454344	0.529983	-0.958443	-0.949688	A2A468;Q05BA5;O09000	A2A468;Q05BA5;O09000	Nuclear receptor coactivator 3	Ncoa3
29.3097	28.6766	29.8869	29.0335	28.1207	28.7073	28.1155	28.0613	28.874	29.8314	30.6395	29.4415	29.6346	30.341			binding;cation binding;ion binding;metal ion binding;transition metal ion binding;zinc ion binding			Bromodomain;DUF3544;PHD;PWWP;zf-MYND	AAAYWAACM_V$HFH4_01;AMUNDSON_RESPONSE_TO_ARSENITE;BHAT_ESR1_TARGETS_VIA_AKT1_DN;BROWNE_HCMV_INFECTION_12HR_DN;BRUINS_UVC_RESPONSE_EARLY_LATE;BYSTRYKH_HEMATOPOIESIS_STEM_CELL_QTL_TRANS;CAGCTG_V$AP4_Q5;CATTGTYY_V$SOX9_B1;CCCNNNNNNAAGWT_UNKNOWN;CHANDRAN_METASTASIS_UP;chr20q13;CREIGHTON_ENDOCRINE_THERAPY_RESISTANCE_3;CTGCAGY_UNKNOWN;DACOSTA_UV_RESPONSE_VIA_ERCC3_COMMON_DN;DACOSTA_UV_RESPONSE_VIA_ERCC…	Completeproteome;Metal-binding;Proteomicsidentification;Referenceproteome;Zinc;Zinc-finger							43	43	0	47	47	0	130.19	0	27426000000	432	0.013723	0.98559	0.0240167	0.0353764	A2A483;E9Q8D1;Q3UH28;Q3U1M7	A2A483;E9Q8D1;Q3UH28;Q3U1M7		Zmynd8
26.8801	30.4592	32.4856	27.4705	32.6238	33.6023	28.1524	32.3135	26.3133	32.1126	32.2788	28.4442	28.8251	28.9224		biological regulation;biosynthetic process;cellular biosynthetic process;cellular macromolecule metabolic process;cellular metabolic process;cellular process;cellular protein metabolic process;macromolecule metabolic process;macromolecule modification;metabolic process;oxidation-reduction process;peptidyl-amino acid modification;peptidyl-diphthamide biosynthetic process from peptidyl-histidine;pe…	ATPase activator activity;ATPase regulator activity;binding;cation binding;enzyme activator activity;enzyme regulator activity;ferrous iron binding;ion binding;iron ion binding;metal ion binding;nucleoside-triphosphatase regulator activity;transition metal ion binding;zinc ion binding	cell part;cytoplasm;cytoskeleton;intracellular non-membrane-bounded organelle;intracellular organelle;intracellular part;non-membrane-bounded organelle;organelle		DnaJ;zf-CSL	AMIT_EGF_RESPONSE_60_HELA;BROWNE_HCMV_INFECTION_16HR_UP;BRUINS_UVC_RESPONSE_LATE;chr11p14;ESC_J1_UP_EARLY.V1_DN;ESC_J1_UP_LATE.V1_DN;GRAESSMANN_APOPTOSIS_BY_DOXORUBICIN_DN;GSE10856_CTRL_VS_TNFRSF6B_IN_MACROPHAGE_DN;GSE11924_TFH_VS_TH1_CD4_TCELL_DN;GSE12845_IGD_POS_VS_NEG_BLOOD_BCELL_DN;GSE14308_TH17_VS_INDUCED_TREG_DN;GSE1432_CTRL_VS_IFNG_1H_MICROGLIA_UP;GSE17721_POLYIC_VS_GARDIQUIMOD_2H_BMDM_DN;…	3D-structure;Completeproteome;Cytoplasm;Cytoskeleton;Electrontransport;Iron;Metal-binding;Proteomicsidentification;Referenceproteome;Transport;Zinc;Zinc-finger	DPH4 family						12	12	12	66.9	66.9	66.9	16.922	0	33799000000	207	0.312495	0.658996	-1.50438	-0.727878	A2A4A1;Q91ZF0;F7CGC9	A2A4A1;Q91ZF0	DnaJ homolog subfamily C member 24	Dnajc24
32.9121	32.3152	32.9656	33.5013	33.3878	32.7205	33.2917	33.7762	32.874	33.1583	33.0117	34.7617	33.7045	35.0522	Epo-R-PLC-gamma 1-IP(3)R type II-TRPC2 signaling complex;Epo-R-PLC-gamma-TRPC2 complex;PLC-gamma-1-Lab-Blnk complex, BCR stimulated	activation of immune response;antigen receptor-mediated signaling pathway;biological regulation;calcium-mediated signaling;catabolic process;cell migration;cell motility;cell surface receptor linked signaling pathway;cellular catabolic process;cellular component movement;cellular lipid catabolic process;cellular lipid metabolic process;cellular metabolic process;cellular process;cellular response…	binding;calcium ion binding;catalytic activity;cation binding;cytokine receptor binding;enzyme binding;glutamate receptor binding;hydrolase activity;hydrolase activity, acting on ester bonds;ion binding;kinase binding;lipase activity;metal ion binding;molecular transducer activity;neurotrophin receptor binding;neurotrophin TRK receptor binding;neurotrophin TRKA receptor binding;phosphatidylinosit…	cell junction;cell part;cell projection;cell-cell junction;cytoplasm;cytoplasmic part;cytosol;intracellular organelle part;intracellular part;lamellipodium;macromolecular complex;membrane;nuclear part;organelle part;plasma membrane;protein complex;ruffle;signalosome	Calcium signaling pathway;Epithelial cell signaling in Helicobacter pylori infection;ErbB signaling pathway;Fc epsilon RI signaling pathway;Fc gamma R-mediated phagocytosis;Glioma;Inositol phosphate metabolism;Leukocyte transendothelial migration;Natural killer cell mediated cytotoxicity;Neurotrophin signaling pathway;Non-small cell lung cancer;Pathways in cancer;Phosphatidylinositol signaling sy…	C2;EF-hand_like;PH;PI-PLC-X;PI-PLC-Y;SH2;SH3_1	AAGCACA,MIR-218;AAGCCAT,MIR-135A,MIR-135B;ACEVEDO_LIVER_CANCER_UP;BIOCARTA_BCR_PATHWAY;BIOCARTA_BIOPEPTIDES_PATHWAY;BIOCARTA_CALCINEURIN_PATHWAY;BIOCARTA_CARDIACEGF_PATHWAY;BIOCARTA_CCR5_PATHWAY;BIOCARTA_CXCR4_PATHWAY;BIOCARTA_EGF_PATHWAY;BIOCARTA_EPO_PATHWAY;BIOCARTA_ERK5_PATHWAY;BIOCARTA_FCER1_PATHWAY;BIOCARTA_GH_PATHWAY;BIOCARTA_GPCR_PATHWAY;BIOCARTA_NGF_PATHWAY;BIOCARTA_PDGF_PATHWAY;BIOCARTA_…	Acetylation;Calcium;Cellprojection;Completeproteome;Hydrolase;Lipiddegradation;Lipidmetabolism;Metal-binding;Phosphoprotein;Proteomicsidentification;Referenceproteome;Repeat;SH2domain;SH3domain;Transducer;Ublconjugation		O54957;P14753;P48356;Q60631	generic				64	64	64	55.5	55.5	55.5	149.67	0	176000000000	1780	1.6317	0.088818	1.49149	2.88131	Q62077;A2A4A6;G3UXP4;F6SLL0;G3V016	Q62077;A2A4A6	1-phosphatidylinositol 4,5-bisphosphate phosphodiesterase gamma-1	Plcg1
27.381	28.4299	27.6419	27.5049	28.1577	28.1613	27.9084	28.0999	28.838	26.4473	28.3436	27.6011	29.7298	29.824		autophagy;biological regulation;catabolic process;cell communication;cellular catabolic process;cellular component assembly;cellular component organization;cellular component organization or biogenesis;cellular metabolic process;cellular process;cellular response to external stimulus;cellular response to extracellular stimulus;cellular response to nutrient levels;cellular response to starvation;c…	binding;cation binding;enzyme binding;ion binding;kinase binding;metal ion binding;mitogen-activated protein kinase binding;protein binding;protein kinase binding;small conjugating protein binding;transition metal ion binding;ubiquitin binding;zinc ion binding	autophagic vacuole;cell part;contractile fiber part;cytoplasmic part;cytoplasmic vesicle;cytosol;endosome;extracellular membrane-bounded organelle;extracellular organelle;extracellular region part;extracellular vesicular exosome;intracellular membrane-bounded organelle;intracellular organelle;intracellular part;late endosome;lysosome;lytic vacuole;M band;membrane;membrane-bounded organelle;membra…		PB1;ZZ	AGUIRRE_PANCREATIC_CANCER_COPY_NUMBER_UP;BENPORATH_MYC_MAX_TARGETS;BENPORATH_NANOG_TARGETS;BENPORATH_SOX2_TARGETS;CAGTATT,MIR-200B,MIR-200C,MIR-429;chr17q21;DANG_BOUND_BY_MYC;DIAZ_CHRONIC_MEYLOGENOUS_LEUKEMIA_UP;ENK_UV_RESPONSE_EPIDERMIS_DN;FARMER_BREAST_CANCER_APOCRINE_VS_LUMINAL;GSE11924_TFH_VS_TH1_CD4_TCELL_UP;GSE11924_TFH_VS_TH2_CD4_TCELL_UP;GSE12845_NAIVE_VS_PRE_GC_TONSIL_BCELL_DN;GSE13493_D…	Completeproteome;Cytoplasm;Cytoplasmicvesicle;Lysosome;Metal-binding;Proteomicsidentification;Referenceproteome;Zinc;Zinc-finger		Q9GZQ8					10	10	10	14.5	14.5	14.5	109.96	0	4236400000	63	0.499134	0.486214	1.17531	1.04157	P97432;A2A4N8;K3W4P1;Q05BC8;A2A4N5;F6S397;A2A4N7	P97432;A2A4N8;K3W4P1;Q05BC8;A2A4N5;F6S397;A2A4N7	Next to BRCA1 gene 1 protein	Nbr1
29.4671	27.3757	31.1322	29.5635	29.5753	28.1977	28.2565	27.8447	27.862	29.9121	29.811	31.3018	31.2482	27.7197		cellular macromolecule metabolic process;cellular metabolic process;cellular nitrogen compound metabolic process;cellular process;macromolecule metabolic process;metabolic process;mRNA metabolic process;mRNA processing;nitrogen compound metabolic process;nuclear mRNA splicing, via spliceosome;nucleic acid metabolic process;nucleobase-containing compound metabolic process;primary metabolic process…	adenyl nucleotide binding;adenyl ribonucleotide binding;ATP binding;ATPase activity;ATPase activity, coupled;ATP-dependent helicase activity;ATP-dependent RNA helicase activity;binding;catalytic activity;helicase activity;hydrolase activity;hydrolase activity, acting on acid anhydrides;hydrolase activity, acting on acid anhydrides, in phosphorus-containing anhydrides;identical protein binding;nuc…	catalytic step 2 spliceosome;cell part;cytoplasm;intracellular organelle part;intracellular part;macromolecular complex;nuclear part;nucleoplasm;organelle part;ribonucleoprotein complex;spliceosomal complex	Spliceosome	DEAD;HA2;Helicase_C;OB_NTP_bind;S1	ATP_DEPENDENT_HELICASE_ACTIVITY;ATP_DEPENDENT_RNA_HELICASE_ACTIVITY;ATPASE_ACTIVITY;ATPASE_ACTIVITY_COUPLED;BENPORATH_CYCLING_GENES;BIOPOLYMER_METABOLIC_PROCESS;BOCHKIS_FOXA2_TARGETS;BROWNE_HCMV_INFECTION_16HR_UP;chr17q21;DORSAM_HOXA9_TARGETS_UP;ENK_UV_RESPONSE_EPIDERMIS_DN;GRADE_COLON_AND_RECTAL_CANCER_UP;GRUETZMANN_PANCREATIC_CANCER_UP;GSE10325_MYELOID_VS_LUPUS_MYELOID_DN;GSE14350_TREG_VS_TEFF_…	ATP-binding;Completeproteome;Helicase;Hydrolase;mRNAprocessing;mRNAsplicing;Nucleotide-binding;Nucleus;Phosphoprotein;Proteomicsidentification;Referenceproteome;Spliceosome	DEAD box helicase family, DEAH subfamily, DDX8/PRP22 sub-subfamily						34	32	32	35.5	34	34	142.57	0	17820000000	452	0.262392	0.718173	0.89484	0.612868	A2A4P0;A2A4N9	A2A4P0;A2A4N9	ATP-dependent RNA helicase DHX8	Dhx8
32.7729	27.3342	27.6006	33.1	27.9131	27.9571	28.1558	28.2088	32.382	31.8458	30.7215	28.1354	27.6184	27.7901		biological regulation;carbohydrate homeostasis;cellular chemical homeostasis;cellular glucose homeostasis;cellular homeostasis;cellular process;cellular response to carbohydrate stimulus;cellular response to chemical stimulus;cellular response to glucose stimulus;cellular response to hexose stimulus;cellular response to monosaccharide stimulus;cellular response to organic substance;cellular respo…	binding;cation binding;ion binding;metal ion binding;nucleic acid binding;nucleic acid binding transcription factor activity;sequence-specific DNA binding transcription factor activity	cell part;intracellular		KRAB;zf-C2H2		Completeproteome;Metal-binding;Referenceproteome;Repeat;Zinc;Zinc-finger				+	+		12	11	11	18.4	15.8	15.8	78.257	0	16937000000	101	2.75439	0.025236	-3.80181	-6.20859	A2A4U6;B2RR24;S4R299	A2A4U6		Zfp334
27.3397	27.3685	27.6348	32.2018	32.9054	28.3004	29.5644	28.1034	31.5448	31.5419	31.2966	28.729	27.689	28.0905		carboxylic acid transport;dicarboxylic acid transport;establishment of localization;organic acid transport;organic substance transport;transport	active transmembrane transporter activity;anion transmembrane transporter activity;anion:cation symporter activity;carboxylic acid transmembrane transporter activity;cation transmembrane transporter activity;dicarboxylic acid transmembrane transporter activity;high affinity sodium:dicarboxylate symporter activity;inorganic cation transmembrane transporter activity;ion transmembrane transporter ac…	cell part;extracellular membrane-bounded organelle;extracellular organelle;extracellular region part;extracellular vesicular exosome;integral to membrane;intrinsic to membrane;membrane;membrane part;membrane-bounded organelle;membrane-bounded vesicle;organelle;plasma membrane;vesicle		Na_sulph_symp	ATF2_S_UP.V1_UP;BENPORATH_ES_1;BOYAULT_LIVER_CANCER_SUBCLASS_G6_UP;BROWNE_HCMV_INFECTION_48HR_DN;CHIANG_LIVER_CANCER_SUBCLASS_CTNNB1_UP;CHIANG_LIVER_CANCER_SUBCLASS_INTERFERON_DN;chr20q12;DODD_NASOPHARYNGEAL_CARCINOMA_UP;FLECHNER_BIOPSY_KIDNEY_TRANSPLANT_REJECTED_VS_OK_DN;FOSTER_TOLERANT_MACROPHAGE_UP;GGGAGGRR_V$MAZ_Q6;GSE16522_ANTI_CD3CD28_STIM_VS_UNSTIM_MEMORY_CD8_TCELL_UP;GSE16522_MEMORY_VS_NA…	Cellmembrane;Completeproteome;Glycoprotein;Iontransport;Membrane;Proteomicsidentification;Referenceproteome;Sodium;Sodiumtransport;Symport;Transmembrane;Transmembranehelix;Transport	SLC13A/DASS transporter (TC 2.A.47) family, NADC subfamily			+	+		10	10	10	18.8	18.8	18.8	66.143	0	12216000000	50	3.33092	0.0205634	-3.29156	-7.95522	Q91Y63;A2A4U9	Q91Y63;A2A4U9	Solute carrier family 13 member 3	Slc13a3
32.1214	32.1138	31.0125	32.0979	32.0726	31.2429	31.865	31.2136	31.9775	30.549	31.215	29.8454	32.276	31.013		calcium ion transport;cation transport;cell communication;cell-cell signaling;cellular component organization;cellular component organization or biogenesis;cellular process;divalent inorganic cation transport;divalent metal ion transport;establishment of localization;establishment of localization in cell;establishment of protein localization;intracellular protein transport;intracellular transport…	calcium channel activity;cation channel activity;cation transmembrane transporter activity;channel activity;gated channel activity;high voltage-gated calcium channel activity;ion channel activity;ion transmembrane transporter activity;passive transmembrane transporter activity;substrate-specific channel activity;substrate-specific transmembrane transporter activity;substrate-specific transporter …	calcium channel complex;cation channel complex;cell part;cytoplasmic part;endoplasmic reticulum;intracellular membrane-bounded organelle;intracellular organelle;intracellular part;ion channel complex;macromolecular complex;membrane;membrane part;membrane-bounded organelle;organelle;plasma membrane;plasma membrane part;protein complex;sarcoplasmic reticulum;T-tubule;voltage-gated calcium channel c…	Arrhythmogenic right ventricular cardiomyopathy (ARVC);Cardiac muscle contraction;Dilated cardiomyopathy;Hypertrophic cardiomyopathy (HCM);MAPK signaling pathway	Guanylate_kin;VGCC_beta4Aa_N	AACTTT_UNKNOWN;AGGTGCA,MIR-500;BENPORATH_MYC_MAX_TARGETS;CACTGCC,MIR-34A,MIR-34C,MIR-449;CAGCTG_V$AP4_Q5;CAGGTA_V$AREB6_01;CALCIUM_CHANNEL_ACTIVITY;CATION_CHANNEL_ACTIVITY;CATION_TRANSMEMBRANE_TRANSPORTER_ACTIVITY;CCAGGGG,MIR-331;chr17q21;CTAWWWATA_V$RSRFC4_Q2;CTCAGGG,MIR-125B,MIR-125A;CTGAGCC,MIR-24;DANG_BOUND_BY_MYC;DELACROIX_RARG_BOUND_MEF;EBAUER_TARGETS_OF_PAX3_FOXO1_FUSION_UP;GATED_CHANNEL_A…	Alternativesplicing;Calcium;Calciumchannel;Calciumtransport;Cellmembrane;Completeproteome;Ionchannel;Iontransport;Membrane;Phosphoprotein;Proteomicsidentification;Referenceproteome;SH3domain;Transport;Voltage-gatedchannel	Calcium channel beta subunit family		generic				28	22	5	63.5	55.6	13.2	65.481	0	29792000000	509	0.0883348	0.909581	-0.202356	-0.221356	A2A543;Q8R3Z5;Q8R3Z5-3	A2A543;Q8R3Z5;Q8R3Z5-3	Voltage-dependent L-type calcium channel subunit beta-1	Cacnb1
33.1517	32.7781	33.74	33.2618	32.9863	32.5497	33.6027	29.7221	33.3462	33.7308	34.5006	32.9778	34.2297	28.3064	Parvulin-associated pre-rRNP complex	biosynthetic process;cellular biosynthetic process;cellular macromolecule biosynthetic process;cellular macromolecule metabolic process;cellular metabolic process;cellular process;cellular protein metabolic process;macromolecule biosynthetic process;macromolecule metabolic process;metabolic process;primary metabolic process;protein metabolic process;translation	structural constituent of ribosome;structural molecule activity	adherens junction;anchoring junction;cell junction;cell part;cell-substrate adherens junction;cell-substrate junction;cytoplasm;cytosolic large ribosomal subunit;focal adhesion;intracellular non-membrane-bounded organelle;intracellular organelle;intracellular organelle part;intracellular part;large ribosomal subunit;macromolecular complex;membrane;non-membrane-bounded organelle;nuclear part;nucle…	Ribosome	Ribosomal_L19e	ACEVEDO_NORMAL_TISSUE_ADJACENT_TO_LIVER_TUMOR_DN;BENPORATH_MYC_MAX_TARGETS;BENPORATH_MYC_TARGETS_WITH_EBOX;BIOSYNTHETIC_PROCESS;CACGTG_V$MYC_Q2;CAIRO_HEPATOBLASTOMA_CLASSES_UP;CELLULAR_BIOSYNTHETIC_PROCESS;CELLULAR_MACROMOLECULE_METABOLIC_PROCESS;CELLULAR_PROTEIN_METABOLIC_PROCESS;chr17p12;CREIGHTON_ENDOCRINE_THERAPY_RESISTANCE_1;DANG_BOUND_BY_MYC;DANG_MYC_TARGETS_UP;DELACROIX_RARG_BOUND_MEF;ENK_…	3D-structure;Citrullination;Completeproteome;Directproteinsequencing;Phosphoprotein;Proteomicsidentification;Referenceproteome;Ribonucleoprotein;Ribosomalprotein	Eukaryotic ribosomal protein eL19 family						20	20	20	48	48	48	23.466	0	646000000000	1579	0.478483	0.485495	-2.02124	-1.04507	P84099;A2A547	P84099;A2A547	60S ribosomal protein L19	Rpl19
31.8576	32.4832	32.9512	32.9758	32.2501	31.2207	32.3971	33.383	32.6819	32.7783	32.6986	33.1322	34.0886	34.9475		biological regulation;cellular component organization;cellular component organization at cellular level;cellular component organization or biogenesis;cellular component organization or biogenesis at cellular level;cellular macromolecule metabolic process;cellular membrane organization;cellular metabolic process;cellular process;cellular response to stimulus;endomembrane system organization;endoso…	ARF guanyl-nucleotide exchange factor activity;binding;enzyme regulator activity;GABA receptor binding;GTPase regulator activity;guanyl-nucleotide exchange factor activity;nucleoside-triphosphatase regulator activity;protein binding;protein kinase A binding;protein kinase A regulatory subunit binding;receptor binding;small GTPase regulator activity	asymmetric synapse;axonemal microtubule;axoneme part;cell junction;cell part;cell projection;cell projection part;cytoplasmic membrane-bounded vesicle;cytoplasmic part;cytoplasmic vesicle;cytoskeletal part;cytosol;dendritic spine;endosome;Golgi apparatus part;Golgi membrane;intracellular membrane-bounded organelle;intracellular organelle;intracellular organelle part;intracellular part;macromolecu…		DUF1981;Sec7	APPIERTO_RESPONSE_TO_FENRETINIDE_DN;BIOCARTA_ARAP_PATHWAY;BLALOCK_ALZHEIMERS_DISEASE_DN;BOYAULT_LIVER_CANCER_SUBCLASS_G23_UP;BROWNE_HCMV_INFECTION_16HR_UP;BUYTAERT_PHOTODYNAMIC_THERAPY_STRESS_UP;CELLULAR_LOCALIZATION;chr20q13;CREIGHTON_ENDOCRINE_THERAPY_RESISTANCE_3;CYTOPLASM;CYTOPLASMIC_PART;CYTOSOL;ENDOMEMBRANE_SYSTEM;ESTABLISHMENT_OF_CELLULAR_LOCALIZATION;ESTABLISHMENT_OF_LOCALIZATION;EXOCYTOS…	Acetylation;Celljunction;Cellprojection;Completeproteome;Cytoplasm;Cytoplasmicvesicle;Cytoskeleton;Endosome;Golgiapparatus;Guanine-nucleotidereleasingfactor;Membrane;Phosphoprotein;Proteintransport;Proteomicsidentification;Referenceproteome;Synapse;Transport			generic				89	69	69	56.5	46	46	202.24	0	101000000000	1513	1.19629	0.163221	1.33647	2.13794	A2A5R2;F6YCJ0	A2A5R2	Brefeldin A-inhibited guanine nucleotide-exchange protein 2	Arfgef2
31.3616	32.1469	30.7308	31.3839	31.9488	32.2289	31.2601	30.239	31.3149	31.5093	30.2428	28.3835	30.0061	32.0864		biological regulation;cellular process;cellular response to stimulus;regulation of biological process;regulation of cellular process;response to stimulus;signal transduction	enzyme activator activity;enzyme regulator activity;GTPase activator activity;GTPase regulator activity;nucleoside-triphosphatase regulator activity	cell part;cytoplasm;intracellular part		BAR;RhoGAP	ACOSTA_PROLIFERATION_INDEPENDENT_MYC_TARGETS_DN;AGUIRRE_PANCREATIC_CANCER_COPY_NUMBER_DN;BOYLAN_MULTIPLE_MYELOMA_D_CLUSTER_DN;BOYLAN_MULTIPLE_MYELOMA_D_DN;BOYLAN_MULTIPLE_MYELOMA_PCA3_DN;CAGCTG_V$AP4_Q5;CAGGTA_V$AREB6_01;chr22q13;CTGCAGY_UNKNOWN;DELACROIX_RAR_BOUND_ES;DELACROIX_RARG_BOUND_MEF;GCANCTGNY_V$MYOD_Q6;GGGCGGR_V$SP1_Q6;GGGTGGRR_V$PAX4_03;GINESTIER_BREAST_CANCER_ZNF217_AMPLIFIED_DN;GSE15…	3D-structure;Completeproteome;GTPaseactivation;Phosphoprotein;Proteomicsidentification;Referenceproteome;SH3-binding							43	43	8	70.7	70.7	14.4	74.172	0	112000000000	602	0.308484	0.674854	-0.863658	-0.695524	A2A5V4;P55194;S4R2T6;A2A5V1	A2A5V4;P55194	SH3 domain-binding protein 1	Sh3bp1
37.5533	37.6468	37.8611	37.8609	37.4922	37.142	37.7545	36.8817	37.7548	37.8069	37.7646	36.32	36.0809	35.7907		adult behavior;adult locomotory behavior;adult walking behavior;anatomical structure morphogenesis;axon cargo transport;axon extension;axonogenesis;behavior;biological regulation;cell growth;cell migration;cell motility;cell part morphogenesis;cell projection morphogenesis;cell projection organization;cellular component morphogenesis;cellular component movement;cellular component organization;cel…	apolipoprotein binding;binding;cytoskeletal protein binding;enzyme binding;lipoprotein particle binding;microtubule binding;protein binding;protein domain specific binding;protein-lipid complex binding;SH3 domain binding;tubulin binding	axon;axoneme;cell part;cell projection;cell projection part;cytoplasm;cytoskeletal part;cytoskeleton;growth cone;intracellular membrane-bounded organelle;intracellular non-membrane-bounded organelle;intracellular organelle;intracellular organelle part;intracellular part;macromolecular complex;membrane;membrane-bounded organelle;microtubule;microtubule cytoskeleton;neuron projection;non-membrane-b…		Tubulin-binding	AGGGCAG,MIR-18A;ANATOMICAL_STRUCTURE_DEVELOPMENT;ANATOMICAL_STRUCTURE_MORPHOGENESIS;ASTON_MAJOR_DEPRESSIVE_DISORDER_DN;AXON;AXONOGENESIS;BENPORATH_EED_TARGETS;BENPORATH_ES_WITH_H3K27ME3;BENPORATH_PRC2_TARGETS;BENPORATH_SUZ12_TARGETS;BHAT_ESR1_TARGETS_VIA_AKT1_UP;BIOCARTA_BIOPEPTIDES_PATHWAY;BIOCARTA_P35ALZHEIMERS_PATHWAY;BROWNE_HCMV_INFECTION_20HR_UP;CACTGCC,MIR-34A,MIR-34C,MIR-449;CAGGTG_V$E12_Q…	Completeproteome;Cytoplasm;Cytoskeleton;Microtubule;Proteomicsidentification;Referenceproteome;Repeat			generic	+	+		52	52	3	74.5	74.5	7.5	78.085	0	1920000000000	5117	3.4299	0.0260155	-1.7116	-6.74206	A2A5Y6	A2A5Y6		Mapt
30.6851	27.7251	27.9898	29.0285	28.8943	31.1704	27.1315	29.9403	28.2586	28.9607	29.9201	28.2351	27.9905	28.3998		biological regulation;catabolic process;cell surface receptor linked signaling pathway;cellular catabolic process;cellular macromolecule catabolic process;cellular macromolecule metabolic process;cellular metabolic process;cellular process;cellular protein metabolic process;cellular response to stimulus;enzyme linked receptor protein signaling pathway;macromolecule catabolic process;macromolecule…	acid-amino acid ligase activity;binding;catalytic activity;identical protein binding;ligase activity;ligase activity, forming carbon-nitrogen bonds;protein binding;SMAD binding;small conjugating protein ligase activity;ubiquitin-protein ligase activity	cell part;cytoplasm;cytoplasmic part;cytosol;intracellular membrane-bounded organelle;intracellular organelle;intracellular part;macromolecular complex;membrane;membrane part;membrane raft;membrane-bounded organelle;nucleus;organelle;plasma membrane;protein complex;ubiquitin ligase complex	Endocytosis;TGF-beta signaling pathway;Ubiquitin mediated proteolysis	C2;HECT;WW	AAGCCAT,MIR-135A,MIR-135B;ACCAAAG,MIR-9;ACID_AMINO_ACID_LIGASE_ACTIVITY;BCAT_BILD_ET_AL_DN;BIOPOLYMER_CATABOLIC_PROCESS;BIOPOLYMER_METABOLIC_PROCESS;BRUINS_UVC_RESPONSE_EARLY_LATE;BUYTAERT_PHOTODYNAMIC_THERAPY_STRESS_DN;CAGCCTC,MIR-485-5P;CAGGTA_V$AREB6_01;CAGGTG_V$E12_Q6;CAGTATT,MIR-200B,MIR-200C,MIR-429;CASORELLI_ACUTE_PROMYELOCYTIC_LEUKEMIA_UP;CATABOLIC_PROCESS;CCAWYNNGAAR_UNKNOWN;CELLULAR_CAT…	Alternativesplicing;Cellmembrane;Completeproteome;Cytoplasm;Ligase;Membrane;Nucleus;Referenceproteome;Repeat;Ublconjugation;Ublconjugationpathway		O14641					15	9	9	21.5	14.8	14.8	86.174	0	5302300000	71	0.778877	0.332837	-0.838004	-1.40604	A2A5Z6;A2A5Z6-2	A2A5Z6;A2A5Z6-2	E3 ubiquitin-protein ligase SMURF2	Smurf2
30.849	30.6533	29.2689	28.9504	30.419	30.2279	28.9895	30.5957	27.334	29.9389	29.6997	30.3145	29.6162	28.2693		anatomical structure development;anterior/posterior pattern specification;biological regulation;biosynthetic process;brain development;cellular biosynthetic process;cellular component organization;cellular component organization at cellular level;cellular component organization or biogenesis;cellular component organization or biogenesis at cellular level;cellular macromolecule biosynthetic proces…	binding;cation binding;DNA binding;ion binding;metal ion binding;nucleic acid binding;protein binding;sequence-specific DNA binding;transcription factor binding;transition metal ion binding;zinc ion binding	cell part;chromatin remodeling complex;extracellular membrane-bounded organelle;extracellular organelle;extracellular region part;extracellular vesicular exosome;intracellular membrane-bounded organelle;intracellular organelle;intracellular organelle part;intracellular part;ISWI complex;macromolecular complex;membrane-bounded organelle;membrane-bounded vesicle;nuclear part;nucleoplasm;nucleus;NUR…		Bromodomain;DDT;PHD;WHIM1	AACTTT_UNKNOWN;AATGGAG,MIR-136;ACCTGTTG_UNKNOWN;ANATOMICAL_STRUCTURE_DEVELOPMENT;ATCATGA,MIR-433;ATGAAGG,MIR-205;ATGTCAC,MIR-489;ATPASE_ACTIVITY;ATPASE_ACTIVITY_COUPLED;BASAKI_YBX1_TARGETS_DN;BIDUS_METASTASIS_UP;BILANGES_SERUM_SENSITIVE_VIA_TSC2;BIOPOLYMER_METABOLIC_PROCESS;BONCI_TARGETS_OF_MIR15A_AND_MIR16_1;BRAIN_DEVELOPMENT;CAGGTG_V$E12_Q6;CAGTATT,MIR-200B,MIR-200C,MIR-429;CATTGTYY_V$SOX9_B1;C…	Bromodomain;Completeproteome;Metal-binding;Proteomicsidentification;Referenceproteome;Zinc;Zinc-finger							65	65	1	28	28	0.7	333.22	0	33478000000	628	0.148595	0.846203	0.409173	0.363595	A2A654;A2A653;A2A652	A2A654		Bptf
32.5557	32.6682	34.0394	33.3304	33.3683	32.9974	33.5768	33.4543	32.7348	33.2425	32.1843	34.7387	34.3438	33.9897		chordate embryonic development;developmental process;embryo development;embryo development ending in birth or egg hatching;in utero embryonic development				Ank;Ank_2	ACEVEDO_FGFR1_TARGETS_IN_PROSTATE_CANCER_MODEL_DN;ACEVEDO_LIVER_CANCER_WITH_H3K27ME3_UP;ACEVEDO_METHYLATED_IN_LIVER_CANCER_DN;BUYTAERT_PHOTODYNAMIC_THERAPY_STRESS_UP;CAMP_UP.V1_DN;CERVERA_SDHB_TARGETS_1_UP;chr17q23;FIGUEROA_AML_METHYLATION_CLUSTER_3_UP;FIGUEROA_AML_METHYLATION_CLUSTER_4_UP;FIGUEROA_AML_METHYLATION_CLUSTER_6_UP;FIGUEROA_AML_METHYLATION_CLUSTER_7_UP;GCM_CRKL;GCM_MAP4K4;GOZGIT_ESR1_…	Alternativesplicing;ANKrepeat;Completeproteome;Glycoprotein;Phosphoprotein;Proteomicsidentification;Referenceproteome;Repeat;TPRrepeat	TANC family						82	82	80	55.5	55.5	54.8	220.26	0	68607000000	1282	1.92278	0.0594022	1.63687	3.45064	A2A690;A2A690-2;F6VP19;F6VCI2	A2A690;A2A690-2	Protein TANC2	Tanc2
32.1042	32.4076	33.2476	32.4057	31.8503	31.5642	31.1234	31.8068	32.7767	32.4709	31.8856	31.9994	31.1025	30.6305				cell part;integral to membrane;intrinsic to membrane;membrane part		UPF0560	chr17q21;GSE17974_IL4_AND_ANTI_IL12_VS_UNTREATED_4H_ACT_CD4_TCELL_DN;GSE19825_NAIVE_VS_DAY3_EFF_CD8_TCELL_UP;GSE19825_NAIVE_VS_IL2RAHIGH_DAY3_EFF_CD8_TCELL_UP;GSE19825_NAIVE_VS_IL2RALOW_DAY3_EFF_CD8_TCELL_UP;GSE7400_CTRL_VS_CSF3_IN_VIVO_TREATED_PBMC_DN;SCHAEFFER_PROSTATE_DEVELOPMENT_6HR_DN	Alternativesplicing;Completeproteome;Glycoprotein;Membrane;Referenceproteome;Signal;Transmembrane;Transmembranehelix	FAM171 family						36	36	35	56.6	56.6	56.6	87.486	0	67930000000	727	1.11273	0.192982	-1.13359	-1.9576	A2A699;A2A699-2	A2A699;A2A699-2	Protein FAM171A2	Fam171a2
27.3738	30.063	28.8595	29.2072	30.1486	28.201	29.2343	29.5767	27.908	27.989	29.2966	27.6908	28.207	28.6347			binding;cation binding;ion binding;metal ion binding			G-patch;zf-C2H2_jaz	ACTTTAT,MIR-142-5P;AGUIRRE_PANCREATIC_CANCER_COPY_NUMBER_UP;ATGCTGC,MIR-103,MIR-107;BUYTAERT_PHOTODYNAMIC_THERAPY_STRESS_UP;chr17q21;DACOSTA_UV_RESPONSE_VIA_ERCC3_DN;DACOSTA_UV_RESPONSE_VIA_ERCC3_TTD_DN;DACOSTA_UV_RESPONSE_VIA_ERCC3_XPCS_DN;GGCAGTG,MIR-324-3P;GRAESSMANN_APOPTOSIS_BY_DOXORUBICIN_DN;GSE17721_LPS_VS_CPG_12H_BMDM_UP;GSE20715_0H_VS_48H_OZONE_LUNG_UP;GSE22886_NAIVE_CD4_TCELL_VS_MEMORY_…	Acetylation;Coiledcoil;Completeproteome;Metal-binding;Phosphoprotein;Referenceproteome;Zinc;Zinc-finger							27	27	25	23.1	23.1	21.3	164.99	0	14450000000	254	0.156802	0.852543	-0.220332	-0.351835	A2A6A1	A2A6A1	G patch domain-containing protein 8	Gpatch8
29.4138	30.1749	28.9476	27.8623	28.7832	28.8593	28.3918	29.53	29.7569	28.3839	27.8857	27.8681	28.3008	29.1874		cell cycle process;cell division;cellular macromolecule metabolic process;cellular metabolic process;cellular process;cellular protein metabolic process;macromolecule metabolic process;macromolecule modification;metabolic process;mitotic metaphase/anaphase transition;primary metabolic process;protein K11-linked ubiquitination;protein metabolic process;protein modification by small protein conjuga…	binding;enzyme binding;phosphatase binding;protein binding;protein phosphatase binding	anaphase-promoting complex;cell part;centrosome;cullin-RING ubiquitin ligase complex;cytoplasm;cytoplasmic part;cytoskeletal part;intracellular membrane-bounded organelle;intracellular non-membrane-bounded organelle;intracellular organelle;intracellular organelle part;intracellular part;macromolecular complex;membrane-bounded organelle;microtubule;microtubule organizing center;non-membrane-bounde…	Cell cycle;Cell cycle - yeast;Meiosis - yeast;Oocyte meiosis;Progesterone-mediated oocyte maturation;Ubiquitin mediated proteolysis	TPR_1;TPR_2	AGUIRRE_PANCREATIC_CANCER_COPY_NUMBER_UP;AMIT_EGF_RESPONSE_120_HELA;BENPORATH_CYCLING_GENES;BLALOCK_ALZHEIMERS_DISEASE_DN;BLALOCK_ALZHEIMERS_DISEASE_INCIPIENT_DN;BORCZUK_MALIGNANT_MESOTHELIOMA_UP;BROWNE_HCMV_INFECTION_18HR_UP;CAIRO_HEPATOBLASTOMA_CLASSES_UP;CATTGTYY_V$SOX9_B1;CELL_CYCLE_GO_0007049;CELL_CYCLE_PHASE;CELL_CYCLE_PROCESS;CELL_PROLIFERATION_GO_0008283;CENTROSOME;CHARAFE_BREAST_CANCER_L…	Alternativesplicing;Cellcycle;Celldivision;Completeproteome;Nucleus;Phosphoprotein;Proteomicsidentification;Referenceproteome;Repeat;TPRrepeat;Ublconjugationpathway	APC3/CDC27 family						22	22	1	34.8	34.8	1.3	91.841	0	14602000000	255	0.119578	0.87994	-0.22343	-0.286064	A2A6Q5;A2A6Q5-3;Q8R568	A2A6Q5;A2A6Q5-3	Cell division cycle protein 27 homolog	Cdc27
30.9628	31.1103	31.8482	31.0925	31.166	30.5669	30.4515	31.7037	29.2074	29.8664	29.3054	28.01	29.7288	27.5406		biological regulation;cardiac muscle contraction;multicellular organismal process;muscle contraction;muscle system process;positive regulation of ATPase activity;positive regulation of catalytic activity;positive regulation of hydrolase activity;positive regulation of molecular function;regulation of ATPase activity;regulation of biological process;regulation of biological quality;regulation of c…	actin binding;actin filament binding;actin monomer binding;binding;calcium ion binding;cation binding;cytoskeletal protein binding;ion binding;metal ion binding;protein binding	A band;cell part;contractile fiber part;cytoplasmic part;cytoskeletal part;intracellular organelle part;intracellular part;macromolecular complex;myosin complex;organelle part;protein complex		EF-hand_6	ACTIN_CYTOSKELETON;BLALOCK_ALZHEIMERS_DISEASE_UP;BOYLAN_MULTIPLE_MYELOMA_C_D_UP;BROWNE_HCMV_INFECTION_1HR_DN;BROWNE_HCMV_INFECTION_48HR_DN;BYSTRYKH_HEMATOPOIESIS_STEM_CELL_SCP2_QTL_TRANS;CYTOSKELETAL_PART;CYTOSKELETON;DAIRKEE_CANCER_PRONE_RESPONSE_BPA_E2;DELASERNA_MYOD_TARGETS_UP;DELASERNA_TARGETS_OF_MYOD_AND_SMARCA4;DIAZ_CHRONIC_MEYLOGENOUS_LEUKEMIA_UP;EBAUER_MYOGENIC_TARGETS_OF_PAX3_FOXO1_FUSIO…	Completeproteome;Motorprotein;Muscleprotein;Myosin;Proteomicsidentification;Referenceproteome;Repeat							10	10	8	67.9	67.9	57.5	21.159	0	6104500000	85	0.673908	0.373076	-1.03324	-1.2979	P09541;A2A6Q8;Q9CZ19;D6RFU4	P09541;A2A6Q8;Q9CZ19	Myosin light chain 4	Myl4
29.8391	29.0098	30.7244	29.1498	28.9742	29.5899	30.501	27.0321	30.344	27.4634	27.0147	28.1043	28.1699	27.6693							AACTGGA,MIR-145;AACTTT_UNKNOWN;AMIT_SERUM_RESPONSE_120_MCF10A;BLALOCK_ALZHEIMERS_DISEASE_UP;BROWNE_HCMV_INFECTION_10HR_UP;BROWNE_HCMV_INFECTION_20HR_UP;BROWNE_HCMV_INFECTION_6HR_UP;BURTON_ADIPOGENESIS_PEAK_AT_2HR;BUYTAERT_PHOTODYNAMIC_THERAPY_STRESS_UP;CAATGCA,MIR-33;CAHOY_OLIGODENDROCUTIC;CATTGTYY_V$SOX9_B1;chr17q25;CTCAGGG,MIR-125B,MIR-125A;CTTTGT_V$LEF1_Q2;CYCLIN_D1_KE_.V1_UP;E2F1_UP.V1_UP;GAT…	Coiledcoil;Completeproteome;Phosphoprotein;Referenceproteome	CDR2 family						20	20	20	45.6	45.6	45.6	53.212	0	17958000000	278	0.0996141	0.897173	-0.292884	-0.253615	A2A6T1	A2A6T1	Cerebellar degeneration-related protein 2-like	Cdr2l
30.3796	30.4408	28.1478	30.367	29.5414	27.191	29.9539	30.1278	29.83	28.0349	27.5668	29.0569	28.5365	29.9655		cellular process;cellular response to chemical stimulus;cellular response to cholesterol;cellular response to lipid;cellular response to organic substance;cellular response to stimulus;establishment of localization;lipid transport;organic substance transport;response to chemical stimulus;response to cholesterol;response to lipid;response to organic substance;response to stimulus;transport	binding;cholesterol binding;lipid binding;steroid binding;sterol binding	autophagic vacuole;cell part;cytoplasmic part;cytosol;endoplasmic reticulum part;intracellular membrane-bounded organelle;intracellular organelle;intracellular organelle part;intracellular part;membrane;membrane-bounded organelle;organelle;organelle part;perinuclear endoplasmic reticulum;plasma membrane;vacuole		Oxysterol_BP	AACTTT_UNKNOWN;ACATTCC,MIR-1,MIR-206;ATGTAGC,MIR-221,MIR-222;CAGGTG_V$E12_Q6;chr17q21;CTGCAGY_UNKNOWN;DODD_NASOPHARYNGEAL_CARCINOMA_UP;GGGAGGRR_V$MAZ_Q6;GSE11924_TFH_VS_TH17_CD4_TCELL_UP;GSE13493_CD4INTCD8POS_VS_CD8POS_THYMOCYTE_DN;GSE17974_0H_VS_0.5H_IN_VITRO_ACT_CD4_TCELL_UP;GSE17974_CTRL_VS_ACT_IL4_AND_ANTI_IL12_0.5H_CD4_TCELL_UP;GSE22886_NAIVE_CD4_TCELL_VS_12H_ACT_TH2_UP;GSE27786_BCELL_VS_NEU…	Completeproteome;Lipidtransport;Proteomicsidentification;Referenceproteome;Transport	OSBP family						27	26	26	36.4	35.1	35.1	108.13	0	13085000000	310	0.367734	0.626218	0.709107	0.782427	A2A716;F8VQM4	A2A716;F8VQM4	Oxysterol-binding protein	Osbpl7
29.9127	29.9345	30.2072	30.5323	30.1814	29.0231	29.6702	28.9754	29.8747	30.095	30.0146	29.4865	30.6798	29.2362		biological regulation;cellular component organization;cellular component organization at cellular level;cellular component organization or biogenesis;cellular component organization or biogenesis at cellular level;cellular process;cytoskeleton organization;organelle organization;regulation of anatomical structure morphogenesis;regulation of biological process;regulation of cell morphogenesis;regu…	binding;cation binding;ion binding;metal ion binding;transition metal ion binding;zinc ion binding	cell part;cytoplasm;intracellular membrane-bounded organelle;intracellular non-membrane-bounded organelle;intracellular organelle;intracellular organelle part;intracellular part;membrane-bounded organelle;non-membrane-bounded organelle;nuclear part;nucleolus;nucleoplasm;nucleus;organelle;organelle part		DUF3504;zf-FCS	AACTTT_UNKNOWN;ACEVEDO_METHYLATED_IN_LIVER_CANCER_DN;BLALOCK_ALZHEIMERS_DISEASE_DN;BLALOCK_ALZHEIMERS_DISEASE_UP;BYSTRYKH_HEMATOPOIESIS_STEM_CELL_AND_BRAIN_QTL_TRANS;CACTGCC,MIR-34A,MIR-34C,MIR-449;CAGCTG_V$AP4_Q5;CAGTATT,MIR-200B,MIR-200C,MIR-429;CATTTCA,MIR-203;CCTNTMAGA_UNKNOWN;chr1p34;CTTTAAR_UNKNOWN;DACOSTA_UV_RESPONSE_VIA_ERCC3_COMMON_DN;DACOSTA_UV_RESPONSE_VIA_ERCC3_DN;DNA_BINDING;GAZDA_DI…	Acetylation;Alternativesplicing;Completeproteome;Metal-binding;Phosphoprotein;Proteomicsidentification;Referenceproteome;Repeat;Zinc;Zinc-finger							44	44	44	37.1	37.1	37.1	172.44	0	19981000000	397	0.161976	0.852341	-0.19394	-0.352621	A2A791;A2A791-2;F6VYE2	A2A791;A2A791-2;F6VYE2	Zinc finger MYM-type protein 4	Zmym4
29.6416	30.3689	30.4387	28.7378	29.5499	28.9294	29.2243	29.2314	29.2802	29.0183	27.9693	29.5588	29.091	28.5401		alcohol catabolic process;alcohol metabolic process;carbohydrate catabolic process;carbohydrate metabolic process;catabolic process;cellular carbohydrate catabolic process;cellular carbohydrate metabolic process;cellular metabolic process;cellular nitrogen compound metabolic process;cellular process;coenzyme metabolic process;cofactor metabolic process;glucose catabolic process;glucose metabolic …	6-phosphogluconolactonase activity;binding;carbohydrate binding;carboxylic ester hydrolase activity;catalytic activity;coenzyme binding;cofactor binding;glucose 1-dehydrogenase [NAD(P)] activity;glucose-6-phosphate dehydrogenase activity;hydrolase activity;hydrolase activity, acting on ester bonds;NADP binding;nucleotide binding;oxidoreductase activity;oxidoreductase activity, acting on CH-OH gro…	cell part;cytoplasmic part;endoplasmic reticulum lumen;endoplasmic reticulum part;intracellular membrane-bounded organelle;intracellular organelle;intracellular organelle lumen;intracellular organelle part;intracellular part;membrane-bounded organelle;membrane-enclosed lumen;mitochondrion;organelle;organelle lumen;organelle part	Pentose phosphate pathway	G6PD_C;G6PD_N;Glucosamine_iso	ATM_DN.V1_UP;BASAKI_YBX1_TARGETS_DN;BENPORATH_MYC_MAX_TARGETS;CAGGTG_V$E12_Q6;CAIRO_LIVER_DEVELOPMENT_DN;CCCAGAG,MIR-326;chr1p36;CHYLA_CBFA2T3_TARGETS_UP;CRX_DN.V1_DN;CUI_TCF21_TARGETS_2_DN;DANG_BOUND_BY_MYC;DOANE_RESPONSE_TO_ANDROGEN_UP;FEVR_CTNNB1_TARGETS_UP;FOSTER_KDM1A_TARGETS_UP;FULCHER_INFLAMMATORY_RESPONSE_LECTIN_VS_LPS_UP;GGGYGTGNY_UNKNOWN;GROSS_HYPOXIA_VIA_ELK3_AND_HIF1A_DN;GROSS_HYPOXIA…	Carbohydratemetabolism;Completeproteome;Endoplasmicreticulum;Glucosemetabolism;Glycoprotein;Hydrolase;Multifunctionalenzyme;NAD;NADP;Oxidoreductase;Proteomicsidentification;Pyrrolidonecarboxylicacid;Referenceproteome;Signal	Glucosamine/galactosamine-6-phosphate isomerase family, 6-phosphogluconolactonase subfamily';'Glucose-6-phosphate dehydrogenase family						29	29	29	46.8	46.8	46.8	88.927	0	28951000000	273	0.244263	0.773612	0.307364	0.514783	Q8CFX1;A2A7A7;A2A7A8	Q8CFX1;A2A7A7	GDH/6PGL endoplasmic bifunctional protein;Glucose 1-dehydrogenase;6-phosphogluconolactonase	H6pd
27.728	30.1198	27.0109	28.8265	28.2621	30.3859	28.4756	29.9875	28.8959	27.992	30.0997	28.6168	27.4387	29.3327		biological regulation;determination of adult lifespan;multicellular organismal process;regulation of biological process;regulation of biosynthetic process;regulation of cellular biosynthetic process;regulation of cellular macromolecule biosynthetic process;regulation of cellular metabolic process;regulation of cellular process;regulation of gene expression;regulation of macromolecule biosynthetic…	binding;cation binding;DNA binding;ion binding;metal ion binding;nucleic acid binding	cell part;cytoplasmic part;Golgi apparatus;intracellular membrane-bounded organelle;intracellular organelle;intracellular part;membrane-bounded organelle;nucleus;organelle		SET;zf-C2H2	AAAGGGA,MIR-204,MIR-211;BLALOCK_ALZHEIMERS_DISEASE_UP;BROWNE_HCMV_INFECTION_4HR_DN;BROWNE_HCMV_INFECTION_6HR_DN;BRUINS_UVC_RESPONSE_VIA_TP53_GROUP_A;chr1p36;CONCANNON_APOPTOSIS_BY_EPOXOMICIN_UP;CTACCTC,LET-7A,LET-7B,LET-7C,LET-7D,LET-7E,LET-7F,MIR-98,LET-7G,LET-7I;CTATGCA,MIR-153;CTTTGA_V$LEF1_Q2;DACOSTA_LOW_DOSE_UV_RESPONSE_VIA_ERCC3_XPCS_UP;DOANE_RESPONSE_TO_ANDROGEN_DN;ENK_UV_RESPONSE_EPIDERMI…	Completeproteome;Proteomicsidentification;Referenceproteome							16	16	16	18.4	18.4	18.4	187.2	0	10361000000	180	0.257687	0.737966	-0.533153	-0.577541	A2A7B5;Q8C2W5;A2A7B7	A2A7B5		Prdm2
29.0041	28.5987	27.7583	28.0214	28.1611	29.2645	28.7865	28.3502	30.5849	28.609	28.18	28.4778	27.5678	29.5636		amine biosynthetic process;amine metabolic process;aspartate family amino acid biosynthetic process;aspartate family amino acid metabolic process;biological regulation;biosynthetic process;carboxylic acid biosynthetic process;carboxylic acid metabolic process;cellular amine metabolic process;cellular amino acid biosynthetic process;cellular amino acid metabolic process;cellular aromatic compound …	amine binding;amino acid binding;binding;carboxylic acid binding;catalytic activity;coenzyme binding;cofactor binding;flavin adenine dinucleotide binding;methylenetetrahydrofolate reductase (NADPH) activity;modified amino acid binding;NADP binding;nucleotide binding;oxidoreductase activity;oxidoreductase activity, acting on the CH-NH group of donors;oxidoreductase activity, acting on the CH-NH gr…	cell part;cell projection;cytoplasmic part;cytosol;intracellular part;neuron projection	Carbon fixation pathways in prokaryotes;Methane metabolism;One carbon pool by folate	MTHFR	ALK_DN.V1_DN;AMINE_METABOLIC_PROCESS;AMINO_ACID_AND_DERIVATIVE_METABOLIC_PROCESS;AMINO_ACID_METABOLIC_PROCESS;BENPORATH_MYC_TARGETS_WITH_EBOX;CAGGTG_V$E12_Q6;CARBOXYLIC_ACID_METABOLIC_PROCESS;chr1p36;CREIGHTON_ENDOCRINE_THERAPY_RESISTANCE_3;DANG_BOUND_BY_MYC;GGGTGGRR_V$PAX4_03;GRAESSMANN_APOPTOSIS_BY_DOXORUBICIN_UP;GRAESSMANN_RESPONSE_TO_MC_AND_DOXORUBICIN_UP;GSE11864_CSF1_IFNG_VS_CSF1_PAM3CYS_IN…	Allostericenzyme;Completeproteome;FAD;Flavoprotein;NADP;Oxidoreductase;Proteomicsidentification;Referenceproteome	Methylenetetrahydrofolate reductase family						17	17	17	34.3	34.3	34.3	74.579	0	14280000000	242	0.248032	0.746282	-0.58824	-0.566294	Q9WU20;F6Z4F8;A2A7F7;F7BGN3;A2A7F9	Q9WU20;F6Z4F8;A2A7F7	Methylenetetrahydrofolate reductase	Mthfr
28.5958	28.6871	29.1807	26.8769	29.5732	28.4337	26.9672	28.4378	27.865	27.8532	29.3334	27.4087	29.14	28.8006				cell part;cullin-RING ubiquitin ligase complex;intracellular part;macromolecular complex;protein complex;SCF ubiquitin ligase complex;ubiquitin ligase complex		FBA;F-box-like	AACTTT_UNKNOWN;CAGGTG_V$E12_Q6;CCTNTMAGA_UNKNOWN;chr1p36;CTTTAAR_UNKNOWN;GINESTIER_BREAST_CANCER_ZNF217_AMPLIFIED_DN;GOBERT_OLIGODENDROCYTE_DIFFERENTIATION_DN;NAKAMURA_TUMOR_ZONE_PERIPHERAL_VS_CENTRAL_UP;ODONNELL_TFRC_TARGETS_UP;PEREZ_TP53_TARGETS;REACTOME_ADAPTIVE_IMMUNE_SYSTEM;REACTOME_ANTIGEN_PROCESSING_UBIQUITINATION_PROTEASOME_DEGRADATION;REACTOME_CLASS_I_MHC_MEDIATED_ANTIGEN_PROCESSING_PRES…	Alternativesplicing;Completeproteome;Referenceproteome;Ublconjugationpathway							5	5	1	43.1	43.1	10.9	24.794	0	969760000	25	0.0470102	0.949422	0.0992228	0.120631	Q8BK26-2;E9PUJ0;A2A7H4;Q8BK26;A2A7H5;G3UYF5;F6UI76;D6RHP0;G3UY69;A2A7H6	Q8BK26-2;E9PUJ0;A2A7H4;Q8BK26;A2A7H5;G3UYF5;F6UI76	F-box only protein 44	Fbxo44
29.4199	30.1492	29.5762	30.0002	29.6211	28.5163	29.6426	29.824	28.4848	28.3679	30.5119	28.7027	28.4416	28.6785		anatomical structure development;biological regulation;bone development;cell growth;cellular component organization;cellular component organization at cellular level;cellular component organization or biogenesis;cellular component organization or biogenesis at cellular level;cellular macromolecule metabolic process;cellular metabolic process;cellular process;cellular protein metabolic process;col…	binding;carboxylic acid binding;catalytic activity;cation binding;ion binding;iron ion binding;L-ascorbic acid binding;metal ion binding;oxidoreductase activity;oxidoreductase activity, acting on paired donors, with incorporation or reduction of molecular oxygen;oxidoreductase activity, acting on paired donors, with incorporation or reduction of molecular oxygen, 2-oxoglutarate as one donor, and …	basement membrane;cell part;cytoplasm;cytoplasmic part;endoplasmic reticulum;extracellular matrix part;extracellular membrane-bounded organelle;extracellular organelle;extracellular region part;extracellular vesicular exosome;intracellular membrane-bounded organelle;intracellular organelle;intracellular part;membrane;membrane-bounded organelle;membrane-bounded vesicle;nucleus;organelle;plasma mem…		2OG-FeII_Oxy_3	BENPORATH_MYC_MAX_TARGETS;BRUINS_UVC_RESPONSE_LATE;CAAGGAT,MIR-362;CHARAFE_BREAST_CANCER_LUMINAL_VS_MESENCHYMAL_DN;chr1p34;COLDREN_GEFITINIB_RESISTANCE_UP;DAIRKEE_TERT_TARGETS_UP;DANG_BOUND_BY_MYC;GGGCGGR_V$SP1_Q6;GSE10239_KLRG1INT_VS_KLRG1HIGH_EFF_CD8_TCELL_UP;GSE13484_12H_VS_3H_YF17D_VACCINE_STIM_PBMC_UP;GSE13484_UNSTIM_VS_12H_YF17D_VACCINE_STIM_PBMC_UP;GSE14308_TH2_VS_NAIVE_CD4_TCELL_DN;GSE143…	Alternativesplicing;Coiledcoil;Completeproteome;Dioxygenase;Endoplasmicreticulum;Extracellularmatrix;Glycoprotein;Iron;Metal-binding;Oxidoreductase;Proteomicsidentification;Referenceproteome;Repeat;Secreted;Signal;TPRrepeat;VitaminC	Leprecan family						19	19	19	28.7	28.7	28.7	83.65	0	12225000000	130	0.297476	0.702833	-0.513931	-0.641631	Q3V1T4;A6PW84;A2A7Q5;Q3V1T4-2;Q3V1T4-3;F2Z499	Q3V1T4;A6PW84;A2A7Q5;Q3V1T4-2;Q3V1T4-3	Prolyl 3-hydroxylase 1	Lepre1
35.0747	34.7584	34.9136	34.4538	35.6145	35.3099	35.3272	35.6957	34.7742	34.7735	34.843	36.0834	35.6121	35.8674		amine metabolic process;amino acid activation;carboxylic acid metabolic process;cellular amine metabolic process;cellular amino acid metabolic process;cellular ketone metabolic process;cellular macromolecule metabolic process;cellular metabolic process;cellular nitrogen compound metabolic process;cellular process;macromolecule metabolic process;metabolic process;ncRNA metabolic process;nitrogen c…	adenyl nucleotide binding;adenyl ribonucleotide binding;aminoacyl-tRNA ligase activity;ATP binding;binding;catalytic activity;ligase activity;ligase activity, forming aminoacyl-tRNA and related compounds;ligase activity, forming carbon-oxygen bonds;nucleic acid binding;nucleotide binding;purine nucleotide binding;purine ribonucleoside triphosphate binding;purine ribonucleotide binding;ribonucleot…	cell part;cytoplasm;cytoplasmic part;cytosol;intracellular membrane-bounded organelle;intracellular organelle;intracellular part;membrane-bounded organelle;nucleus;organelle	Aminoacyl-tRNA biosynthesis	tRNA_bind;tRNA-synt_1b	ACCTGTTG_UNKNOWN;AGUIRRE_PANCREATIC_CANCER_COPY_NUMBER_DN;AMINE_METABOLIC_PROCESS;AMINO_ACID_AND_DERIVATIVE_METABOLIC_PROCESS;AMINO_ACID_METABOLIC_PROCESS;APOPTOSIS_GO;BACOLOD_RESISTANCE_TO_ALKYLATING_AGENTS_DN;BIOPOLYMER_METABOLIC_PROCESS;BIOSYNTHETIC_PROCESS;BOQUEST_STEM_CELL_CULTURED_VS_FRESH_UP;CAGCTG_V$AP4_Q5;CAGGTG_V$E12_Q6;CARBOXYLIC_ACID_METABOLIC_PROCESS;CELL_DEVELOPMENT;CELL_FRACTION;CE…	Aminoacyl-tRNAsynthetase;ATP-binding;Completeproteome;Ligase;Nucleotide-binding;Proteinbiosynthesis;Proteomicsidentification;Referenceproteome;RNA-binding;tRNA-binding	Class-I aminoacyl-tRNA synthetase family			+		+	61	61	2	84.8	84.8	3.5	63.001	0	877000000000	4727	2.80542	0.0333202	1.05737	4.44023	A2A7S7	A2A7S7		Yars
28.6837	29.6334	27.7288	27.6292	27.1342	28.8229	28.5392	28.763	27.7255	27.8092	27.8231	30.1978	29.2368	31.76							AAGCACA,MIR-218;AAGCACT,MIR-520F;AATGGAG,MIR-136;ACEVEDO_LIVER_TUMOR_VS_NORMAL_ADJACENT_TISSUE_UP;AGCACTT,MIR-93,MIR-302A,MIR-302B,MIR-302C,MIR-302D,MIR-372,MIR-373,MIR-520E,MIR-520A,MIR-526B,MIR-520B,MIR-520C,MIR-520D;CAGCCTC,MIR-485-5P;CHARAFE_BREAST_CANCER_BASAL_VS_MESENCHYMAL_UP;CHARAFE_BREAST_CANCER_LUMINAL_VS_MESENCHYMAL_UP;chr1p35;COLDREN_GEFITINIB_RESISTANCE_DN;CTCAGGG,MIR-125B,MIR-125A;C…	Alternativesplicing;Completeproteome;Phosphoprotein;Referenceproteome							11	11	11	14.2	14.2	14.2	104.84	0	2055700000	32	1.62339	0.0742628	2.61227	3.12517	A2A7S8;A2A7S8-2;A2A7S8-4;A2A7S8-3	A2A7S8;A2A7S8-2;A2A7S8-4;A2A7S8-3	Uncharacterized protein KIAA1522	Kiaa1522
30.18	32.2932	29.9697	29.061	30.478	27.029	28.7242	26.8602	32.3841	26.9573	27.6697	28.7393	29.4685	28.8427		biological regulation;immune system process;positive regulation of biological process;positive regulation of cell communication;positive regulation of cellular metabolic process;positive regulation of cellular process;positive regulation of cellular protein metabolic process;positive regulation of immune system process;positive regulation of macromolecule metabolic process;positive regulation of …		cell part;cytoplasmic part;early endosome;endosome;integral to membrane;intracellular membrane-bounded organelle;intracellular organelle;intracellular part;intrinsic to membrane;lysosome;lytic vacuole;membrane;membrane part;membrane-bounded organelle;organelle;plasma membrane;vacuole		V-set		Cellmembrane;Completeproteome;Disulfidebond;Endosome;Immunity;Immunoglobulindomain;Lysosome;Membrane;Receptor;Referenceproteome;Signal;Transmembrane;Transmembranehelix	CD300 family						8	8	8	38.8	38.8	38.8	27.312	0	28571000000	112	0.00249348	0.997606	0.013113	0.0072135	Q6SJQ5;A2A7W1;L7N207;A2A7W0	Q6SJQ5;A2A7W1;L7N207;A2A7W0	CMRF35-like molecule 3	Cd300lh;Gm11709
31.5157	31.527	32.6231	31.8886	31.7373	31.4782	31.9605	32.3549	32.8028	32.0879	31.8074	31.0033	32.0096	32.2119		anatomical structure morphogenesis;biological adhesion;biological regulation;cell adhesion;cell migration;cell motility;cell part morphogenesis;cell projection morphogenesis;cell projection organization;cellular component morphogenesis;cellular component movement;cellular component organization;cellular component organization at cellular level;cellular component organization or biogenesis;cellula…	binding;carbohydrate binding;catalytic activity;chondroitin sulfate proteoglycan binding;glycoprotein binding;glycosaminoglycan binding;heparin binding;hydrolase activity;hydrolase activity, acting on ester bonds;pattern binding;phosphatase activity;phosphoprotein phosphatase activity;phosphoric ester hydrolase activity;polysaccharide binding;protein binding;protein complex binding;protein tyrosi…	cell body;cell part;cell projection;extracellular membrane-bounded organelle;extracellular organelle;extracellular region part;extracellular vesicular exosome;integral to membrane;intrinsic to membrane;membrane part;membrane-bounded organelle;membrane-bounded vesicle;neuron projection;neuronal cell body;organelle;vesicle	Adherens junction;Cell adhesion molecules (CAMs);Insulin signaling pathway	fn3;I-set;Y_phosphatase	AACATTC,MIR-409-3P;AACTTT_UNKNOWN;AGCTCCT,MIR-28;ALK_DN.V1_DN;AMIT_EGF_RESPONSE_480_HELA;BENPORATH_MYC_MAX_TARGETS;BLALOCK_ALZHEIMERS_DISEASE_UP;BRUECKNER_TARGETS_OF_MIRLET7A3_DN;BYSTRYKH_HEMATOPOIESIS_STEM_CELL_AND_BRAIN_QTL_CIS;BYSTRYKH_HEMATOPOIESIS_STEM_CELL_QTL_CIS;CAGGTA_V$AREB6_01;CELL_SURFACE_RECEPTOR_LINKED_SIGNAL_TRANSDUCTION_GO_0007166;CHARAFE_BREAST_CANCER_LUMINAL_VS_BASAL_UP;chr1p34;…	3D-structure;Celladhesion;Completeproteome;Disulfidebond;Glycoprotein;Heparin-binding;Hydrolase;Immunoglobulindomain;Membrane;Phosphoprotein;Proteinphosphatase;Receptor;Referenceproteome;Repeat;Signal;Transmembrane;Transmembranehelix	Protein-tyrosine phosphatase family, Receptor class 2A subfamily						83	71	22	56.9	50.8	15.9	211.49	0	71942000000	824	0.442037	0.585991	-0.491095	-0.851155	A2A8L5	A2A8L5	Receptor-type tyrosine-protein phosphatase F	Ptprf
30.3401	30.2671	30.5762	29.9299	29.4835	29.2412	29.5057	28.5044	30.828	28.4448	29.635	31.5602	28.7029	28.483		biological regulation;cell surface receptor linked signaling pathway;cellular component assembly;cellular component assembly at cellular level;cellular component organization;cellular component organization at cellular level;cellular component organization or biogenesis;cellular component organization or biogenesis at cellular level;cellular macromolecular complex assembly;cellular macromolecular…	1-phosphatidylinositol binding;binding;cation binding;ion binding;lipid binding;metal ion binding;phosphatidylinositol binding;phospholipid binding;protein binding;SMAD binding	cell part;cytoplasm;cytoplasmic part;early endosome membrane;endosomal part;endosome membrane;intracellular organelle part;intracellular part;membrane;organelle membrane;organelle part	Endocytosis;TGF-beta signaling pathway	DUF3480;FYVE;SARA	AACTGGA,MIR-145;ACTGAAA,MIR-30A-3P,MIR-30E-3P;BIOCARTA_TGFB_PATHWAY;BONOME_OVARIAN_CANCER_SURVIVAL_OPTIMAL_DEBULKING;BROWNE_HCMV_INFECTION_1HR_DN;CAGGTG_V$E12_Q6;CELL_SURFACE_RECEPTOR_LINKED_SIGNAL_TRANSDUCTION_GO_0007166;CELLULAR_COMPONENT_ASSEMBLY;CELLULAR_LOCALIZATION;CELLULAR_MACROMOLECULE_METABOLIC_PROCESS;CELLULAR_PROTEIN_COMPLEX_ASSEMBLY;CELLULAR_PROTEIN_METABOLIC_PROCESS;chr1p33;CTATGCA,M…	Completeproteome;Metal-binding;Proteomicsidentification;Referenceproteome;Zinc;Zinc-finger							31	31	16	39.8	39.8	21.8	146.33	0	16836000000	320	0.0147955	0.983432	-0.0539029	-0.0412576	A8Y5G5;A2A8R0	A8Y5G5;A2A8R0		Zfyve9
27.8857	29.7877	27.5255	27.5995	30.3022	29.4976	29.7917	28.6979	28.2426	28.1578	27.1075	30.4724	28.5804	28.9781		biological regulation;catabolic process;cell surface receptor linked signaling pathway;cellular catabolic process;cellular macromolecule catabolic process;cellular macromolecule metabolic process;cellular metabolic process;cellular nitrogen compound metabolic process;cellular process;cellular response to chemical stimulus;cellular response to cytokine stimulus;cellular response to interleukin-6;c…	binding;catalytic activity;cation binding;ion binding;metal ion binding;nucleotidyltransferase activity;RNA uridylyltransferase activity;transferase activity;transferase activity, transferring phosphorus-containing groups;transition metal ion binding;uridylyltransferase activity;zinc ion binding	cell part;cytoplasm;extracellular membrane-bounded organelle;extracellular organelle;extracellular region part;extracellular space;extracellular vesicular exosome;intracellular membrane-bounded organelle;intracellular non-membrane-bounded organelle;intracellular organelle;intracellular organelle part;intracellular part;membrane-bounded organelle;membrane-bounded vesicle;non-membrane-bounded organ…		NTP_transf_2;PAP_assoc;zf-CCHC	ACTTTAT,MIR-142-5P;ATTACAT,MIR-380-3P;ATTCTTT,MIR-186;CACGTTT,MIR-302A;chr1p32;COLINA_TARGETS_OF_4EBP1_AND_4EBP2;CTTGTAT,MIR-381;DACOSTA_UV_RESPONSE_VIA_ERCC3_COMMON_DN;DACOSTA_UV_RESPONSE_VIA_ERCC3_DN;DAZARD_RESPONSE_TO_UV_NHEK_DN;DAZARD_UV_RESPONSE_CLUSTER_G6;DELASERNA_MYOD_TARGETS_DN;GACTGTT,MIR-212,MIR-132;GSE10325_BCELL_VS_MYELOID_UP;GSE10325_LUPUS_BCELL_VS_LUPUS_MYELOID_UP;GSE10325_LUPUS_CD…	Completeproteome;Cytoplasm;Magnesium;Manganese;Metal-binding;Nucleotidyltransferase;Nucleus;Phosphoprotein;Proteomicsidentification;Referenceproteome;Repeat;RNA-mediatedgenesilencing;Transferase;Zinc;Zinc-finger	DNA polymerase type-B-like family						24	21	21	19.2	17.6	17.6	184.65	0	12716000000	268	1.03852	0.198887	1.50771	1.92831	B2RX14;A2A8R7;A2A9H0	B2RX14;A2A8R7	Terminal uridylyltransferase 4	Zcchc11
30.0545	30.659	30.2821	30.0034	28.9969	28.5791	30.0866	29.7337	30.5851	30.038	29.3412	27.6898	28.0383	30.286		ameboidal cell migration;cell migration;cell motility;cellular component movement;cellular process;establishment of localization;establishment of localization in cell;establishment of nucleus localization;establishment of organelle localization;fibroblast migration;locomotion;nuclear migration	actin binding;actin filament binding;binding;cytoskeletal protein binding;lamin binding;protein binding	cell part;integral to membrane;intracellular organelle part;intracellular part;intrinsic to membrane;membrane;membrane part;nuclear inner membrane;nuclear membrane;nuclear part;organelle inner membrane;organelle membrane;organelle part		DUF2448;Ima1_N	E2F3_UP.V1_UP;GINESTIER_BREAST_CANCER_ZNF217_AMPLIFIED_DN;GSE15750_DAY6_VS_DAY10_TRAF6KO_EFF_CD8_TCELL_DN;GSE17974_0H_VS_72H_IN_VITRO_ACT_CD4_TCELL_UP;GSE17974_1H_VS_72H_UNTREATED_IN_VITRO_CD4_TCELL_UP;GSE17974_2H_VS_72H_UNTREATED_IN_VITRO_CD4_TCELL_UP;GSE2706_UNSTIM_VS_8H_LPS_DC_UP;GSE7764_IL15_TREATED_VS_CTRL_NK_CELL_24H_UP;IVANOVA_HEMATOPOIESIS_EARLY_PROGENITOR;IVANOVA_HEMATOPOIESIS_STEM_CELL_…	Acetylation;Alternativesplicing;Completeproteome;Membrane;Nucleus;Phosphoprotein;Referenceproteome;Transmembrane;Transmembranehelix		Q8BJS4					13	13	13	25.8	25.8	25.8	72.499	0	29427000000	382	0.6717	0.360506	-1.31673	-1.3305	A2A8U2;A2A8U2-3;A2A8U2-2	A2A8U2;A2A8U2-3;A2A8U2-2	Transmembrane protein 201	Tmem201
30.1223	29.6372	29.0167	30.8753	31.1841	31.1413	30.9874	29.7927	30.8575	29.6349	30.9522	31.3081	29.4104	27.9835		cellular macromolecule metabolic process;cellular metabolic process;cellular nitrogen compound metabolic process;cellular process;macromolecule metabolic process;metabolic process;mRNA metabolic process;mRNA processing;nitrogen compound metabolic process;nuclear mRNA splicing, via spliceosome;nucleic acid metabolic process;nucleobase-containing compound metabolic process;primary metabolic process…	binding;DNA binding;nucleic acid binding	catalytic step 2 spliceosome;cell part;intracellular organelle part;intracellular part;macromolecular complex;nuclear body;nuclear matrix;nuclear part;nuclear speck;nucleoplasm;nucleoplasm part;organelle part;ribonucleoprotein complex;spliceosomal complex	mRNA surveillance pathway;RNA transport	PWI	AGUIRRE_PANCREATIC_CANCER_COPY_NUMBER_DN;BIOPOLYMER_METABOLIC_PROCESS;BYSTRYKH_HEMATOPOIESIS_STEM_CELL_QTL_TRANS;CAMP_UP.V1_DN;chr1p36;CTTGTAT,MIR-381;DIAZ_CHRONIC_MEYLOGENOUS_LEUKEMIA_UP;FEVR_CTNNB1_TARGETS_DN;FLECHNER_BIOPSY_KIDNEY_TRANSPLANT_OK_VS_DONOR_UP;FLECHNER_BIOPSY_KIDNEY_TRANSPLANT_REJECTED_VS_OK_DN;FLECHNER_PBL_KIDNEY_TRANSPLANT_OK_VS_DONOR_UP;FOURNIER_ACINAR_DEVELOPMENT_LATE_2;GARCIA…	Acetylation;Alternativesplicing;Citrullination;Completeproteome;DNA-binding;mRNAprocessing;mRNAsplicing;Nucleus;Phosphoprotein;Proteomicsidentification;Referenceproteome;RNA-binding;Spliceosome	Splicing factor SR family						23	23	20	29.3	29.3	26.3	106.86	0	70433000000	749	0.362552	0.619648	-0.914224	-0.793437	Q52KI8;A2A8V9;E9PUK6;A2A8V8;Q52KI8-2;E9QKA4;A2A983;F6T4M4;F6UK16	Q52KI8;A2A8V9;E9PUK6;A2A8V8;Q52KI8-2;E9QKA4	Serine/arginine repetitive matrix protein 1	Srrm1
26.7514	27.8838	29.4067	27.3949	29.2423	28.7615	30.4306	28.552	27.6813	28.1226	27.2905	28.9923	28.9771	28.0545		biological regulation;cellular macromolecule metabolic process;cellular metabolic process;cellular process;cellular protein metabolic process;cellular response to stimulus;intracellular signal transduction;macromolecule metabolic process;macromolecule modification;metabolic process;peptidyl-amino acid modification;peptidyl-serine modification;peptidyl-serine phosphorylation;phosphate-containing c…	adenyl nucleotide binding;adenyl ribonucleotide binding;ATP binding;binding;calcium-dependent protein kinase activity;calcium-dependent protein serine/threonine kinase activity;calmodulin binding;calmodulin-dependent protein kinase activity;catalytic activity;kinase activity;nucleotide binding;phosphotransferase activity, alcohol group as acceptor;protein binding;protein kinase activity;protein s…	cell part;cytoplasm;intracellular membrane-bounded organelle;intracellular organelle;intracellular part;membrane-bounded organelle;nucleus;organelle	Insulin signaling pathway;MAPK signaling pathway	Pkinase	AAGCACA,MIR-218;AAGCCAT,MIR-135A,MIR-135B;ACEVEDO_METHYLATED_IN_LIVER_CANCER_DN;ADENYL_NUCLEOTIDE_BINDING;ADENYL_RIBONUCLEOTIDE_BINDING;ATGAAGG,MIR-205;ATP_BINDING;BENPORATH_MYC_MAX_TARGETS;BILD_MYC_ONCOGENIC_SIGNATURE;BIOCARTA_EIF4_PATHWAY;BIOCARTA_ERK_PATHWAY;BIOCARTA_MAPK_PATHWAY;BIOCARTA_MTOR_PATHWAY;BIOCARTA_P38MAPK_PATHWAY;BIOPOLYMER_METABOLIC_PROCESS;BIOPOLYMER_MODIFICATION;CACTTTG,MIR-520…	ATP-binding;Completeproteome;Kinase;Nucleotide-binding;Phosphoprotein;Proteomicsidentification;Referenceproteome;Serine/threonine-proteinkinase;Transferase;Translationregulation	Protein kinase superfamily;'Protein kinase superfamily, CAMK Ser/Thr protein kinase family'	P63086;Q9WUI1					12	12	11	30.7	30.7	29	47.914	0	8754300000	131	1.17032	0.186981	0.97651	1.98344	O08605;A2A8W8;F6VT22;F6YIU3;F6Y5U1	O08605;A2A8W8	MAP kinase-interacting serine/threonine-protein kinase 1	Mknk1
34.3308	33.9355	32.8104	32.8889	34.8411	34.1246	32.9774	33.5711	33.9226	27.58	32.9144	35.0793	35.129	33.9189		anatomical structure development;biological regulation;biosynthetic process;brown fat cell differentiation;cell differentiation;cellular biosynthetic process;cellular developmental process;cellular macromolecule biosynthetic process;cellular macromolecule metabolic process;cellular metabolic process;cellular nitrogen compound metabolic process;cellular process;developmental process;fat cell diffe…	activating transcription factor binding;binding;cation binding;DNA binding;ion binding;metal ion binding;nucleic acid binding;protein binding;protein binding transcription factor activity;sequence-specific DNA binding;SMAD binding;transcription coactivator activity;transcription cofactor activity;transcription factor binding;transcription factor binding transcription factor activity	cell part;intracellular membrane-bounded organelle;intracellular organelle;intracellular organelle part;intracellular part;macromolecular complex;membrane-bounded organelle;nuclear part;nucleoplasm part;nucleus;organelle;organelle part;protein complex;transcriptional repressor complex		SET;zf-C2H2	AAANWWTGC_UNKNOWN;AACTTT_UNKNOWN;BRUINS_UVC_RESPONSE_VIA_TP53_GROUP_A;CAGGTG_V$E12_Q6;chr1p36;CTTTAAR_UNKNOWN;GGGAGGRR_V$MAZ_Q6;GGGCGGR_V$SP1_Q6;GRESHOCK_CANCER_COPY_NUMBER_UP;GSE10325_CD4_TCELL_VS_LUPUS_CD4_TCELL_UP;GSE12845_IGD_NEG_BLOOD_VS_PRE_GC_TONSIL_BCELL_UP;GSE13485_CTRL_VS_DAY21_YF17D_VACCINE_PBMC_DN;GSE13485_DAY3_VS_DAY21_YF17D_VACCINE_PBMC_DN;GSE13485_DAY7_VS_DAY21_YF17D_VACCINE_PBMC_D…	Activator;Alternativesplicing;Completeproteome;Differentiation;DNA-binding;Metal-binding;Nucleus;Proteomicsidentification;Referenceproteome;Repeat;Repressor;Transcription;Transcriptionregulation;Zinc;Zinc-finger		Q5DW34-1					14	14	14	18.8	18.8	18.8	140.73	0	94921000000	314	0.739638	0.291363	3.23672	1.53609	A2A931;A2A935;A2A930;A2A933;A2A935-3;A2A934;A2A935-2;A2A929	A2A931;A2A935;A2A930;A2A933;A2A935-3;A2A934;A2A935-2	PR domain zinc finger protein 16	Prdm16
29.8706	26.7419	29.4799	29.9022	30.2021	29.35	31.485	32.441	30.301	28.629	29.7167	28.5453	28.7451	29.8885		establishment of localization;transport		cell part;integral to membrane;intrinsic to membrane;membrane part		CRAL_TRIO;CRAL_TRIO_N;PRELI	AAGCACA,MIR-218;AATGTGA,MIR-23A,MIR-23B;ACEVEDO_LIVER_TUMOR_VS_NORMAL_ADJACENT_TISSUE_DN;ACOSTA_PROLIFERATION_INDEPENDENT_MYC_TARGETS_DN;BOQUEST_STEM_CELL_DN;CHIARADONNA_NEOPLASTIC_TRANSFORMATION_CDC25_DN;CHIARADONNA_NEOPLASTIC_TRANSFORMATION_KRAS_DN;chr17q25;CYTAGCAAY_UNKNOWN;CYTOPLASM;CYTOPLASMIC_PART;DACOSTA_UV_RESPONSE_VIA_ERCC3_COMMON_DN;DACOSTA_UV_RESPONSE_VIA_ERCC3_DN;DEBIASI_APOPTOSIS_BY_…	Completeproteome;Proteomicsidentification;Referenceproteome							29	29	28	49.8	49.8	48.7	81.807	0	31015000000	364	0.309847	0.69485	-0.489193	-0.65729	A2A9B9;A8Y5H7;Q99J07	A2A9B9;A8Y5H7;Q99J07		Sec14l1
27.4971	27.4926	28.0887	29.3622	28.3976	30.8175	27.4308	29.8144	26.8256	28.3713	30.2703	27.9567	29.6308	29.8396		anatomical structure development;anatomical structure morphogenesis;axonogenesis;cell part morphogenesis;cell projection morphogenesis;cell projection organization;cellular component morphogenesis;cellular component organization;cellular component organization at cellular level;cellular component organization or biogenesis;cellular component organization or biogenesis at cellular level;cellular d…		cell part;cytoplasmic part;extracellular membrane-bounded organelle;extracellular organelle;extracellular region part;extracellular vesicular exosome;intracellular membrane-bounded organelle;intracellular organelle;intracellular part;membrane-bounded organelle;membrane-bounded vesicle;microbody;organelle;peroxisome;vesicle			ATGTTTC,MIR-494;BARRIER_CANCER_RELAPSE_TUMOR_SAMPLE_DN;CCAGGTT,MIR-490;CCATCCA,MIR-432;CCAWYNNGAAR_UNKNOWN;CCTGTGA,MIR-513;chr1p34;CTGAGCC,MIR-24;CTGCAGY_UNKNOWN;GCANCTGNY_V$MYOD_Q6;GGAANCGGAANY_UNKNOWN;GINESTIER_BREAST_CANCER_20Q13_AMPLIFICATION_DN;GINESTIER_BREAST_CANCER_ZNF217_AMPLIFIED_DN;GSE11864_UNTREATED_VS_CSF1_IFNG_IN_MAC_DN;GSE20151_CTRL_VS_FUSOBACT_NUCLEATUM_NEUTROPHIL_UP;GSE22886_NAIV…	Alternativesplicing;Completeproteome;Peroxisome;Phosphoprotein;Proteomicsidentification;Referenceproteome							32	32	32	16	16	16	377.62	0	4854200000	163	0.219248	0.771679	0.653307	0.518183	A2A9C3;A2A9C3-2;V9GXW1	A2A9C3;A2A9C3-2	Protein SZT2	Szt2
30.3557	29.1464	30.7428	30.6627	30.9636	30.6713	31.3647	31.1076	30.1791	28.2401	30.0598	31.7081	31.4944	29.8655		cellular component organization;cellular component organization at cellular level;cellular component organization or biogenesis;cellular component organization or biogenesis at cellular level;cellular membrane fusion;cellular membrane organization;cellular process;endosome transport;ER to Golgi vesicle-mediated transport;establishment of localization;establishment of localization in cell;establis…	binding;protein binding;SNAP receptor activity;SNARE binding	cell part;coated vesicle membrane;cytoplasmic part;cytoplasmic vesicle membrane;cytoplasmic vesicle part;endoplasmic reticulum membrane;endoplasmic reticulum part;endosomal part;endosome membrane;ER to Golgi transport vesicle membrane;Golgi apparatus;Golgi apparatus part;Golgi membrane;integral to membrane;intracellular membrane-bounded organelle;intracellular organelle;intracellular organelle pa…	SNARE interactions in vesicular transport		ACTGTGA,MIR-27A,MIR-27B;AGUIRRE_PANCREATIC_CANCER_COPY_NUMBER_DN;BLALOCK_ALZHEIMERS_DISEASE_INCIPIENT_UP;BLALOCK_ALZHEIMERS_DISEASE_UP;BLUM_RESPONSE_TO_SALIRASIB_UP;BONOME_OVARIAN_CANCER_SURVIVAL_SUBOPTIMAL_DEBULKING;BROWNE_HCMV_INFECTION_18HR_UP;BROWNE_HCMV_INFECTION_20HR_UP;BROWNE_HCMV_INFECTION_6HR_DN;BYSTRYKH_HEMATOPOIESIS_STEM_CELL_QTL_TRANS;CAGTATT,MIR-200B,MIR-200C,MIR-429;CELLULAR_LOCALIZ…	Acetylation;Coiledcoil;Completeproteome;Golgiapparatus;Membrane;Proteintransport;Proteomicsidentification;Receptor;Referenceproteome;Transmembrane;Transmembranehelix;Transport	GOSR2 family						9	9	9	72.7	72.7	72.7	19.571	0	22688000000	272	0.828695	0.274617	1.52964	1.60059	A2A9I0;O35166	A2A9I0;O35166	Golgi SNAP receptor complex member 2	Gosr2
32.9137	33.5861	34.028	33.2312	33.9502	33.3733	33.9912	33.2936	33.3032	33.1633	32.7427	34.2987	35.4174	33.127		biological regulation;macromolecule metabolic process;metabolic process;positive regulation of biological process;positive regulation of catabolic process;positive regulation of cellular catabolic process;positive regulation of cellular metabolic process;positive regulation of cellular process;positive regulation of cellular protein metabolic process;positive regulation of macromolecule metabolic…	binding;catalytic activity;cation binding;endopeptidase activity;hydrolase activity;ion binding;metal ion binding;metalloendopeptidase activity;metallopeptidase activity;peptidase activity;peptidase activity, acting on L-amino acid peptides	cell part;cytoplasmic part;intracellular membrane-bounded organelle;intracellular organelle;intracellular part;membrane-bounded organelle;mitochondrion;organelle		Peptidase_M16;Peptidase_M16_C	ACEVEDO_LIVER_TUMOR_VS_NORMAL_ADJACENT_TISSUE_UP;ACTGCAG,MIR-17-3P;ANATOMICAL_STRUCTURE_DEVELOPMENT;BILD_CTNNB1_ONCOGENIC_SIGNATURE;CELL_DEVELOPMENT;CELL_MIGRATION;CELL_PROLIFERATION_GO_0008283;CELL_SURFACE;CHAUHAN_RESPONSE_TO_METHOXYESTRADIOL_DN;chr1p32;CYTOPLASM;CYTOPLASMIC_PART;CYTOSOL;EXTRACELLULAR_STRUCTURE_ORGANIZATION_AND_BIOGENESIS;GATTGGY_V$NFY_Q6_01;GGGCGGR_V$SP1_Q6;GROWTH_FACTOR_BINDIN…	Completeproteome;Hydrolase;Metal-binding;Metalloprotease;Phosphoprotein;Protease;Proteomicsidentification;Referenceproteome;Signal;Zinc	Peptidase M16 family		generic				73	73	72	59.6	59.6	59.1	140.62	0	444000000000	3391	0.822418	0.289078	1.21131	1.54833	A2A9Q2;Q8BHG1;A6PWC3;Q3V3G9	A2A9Q2;Q8BHG1;A6PWC3	Nardilysin	Nrd1
28.9161	28.9212	28.873	28.9069	28.4816	29.8141	28.3686	28.9776	28.3198	27.6274	28.8062	29.3547	28.3842	28.1104			aromatase activity;binding;catalytic activity;cation binding;heme binding;ion binding;iron ion binding;metal ion binding;monooxygenase activity;oxidoreductase activity;oxidoreductase activity, acting on paired donors, with incorporation or reduction of molecular oxygen;oxidoreductase activity, acting on paired donors, with incorporation or reduction of molecular oxygen, reduced flavin or flavopro…	cell part;cytoplasmic part;endoplasmic reticulum membrane;endoplasmic reticulum part;integral to membrane;intracellular organelle part;intracellular part;intrinsic to membrane;membrane;membrane part;organelle membrane;organelle part		p450	BENPORATH_SUZ12_TARGETS;CHANG_IMMORTALIZED_BY_HPV31_UP;chr1p33;GGGAGGRR_V$MAZ_Q6;GSE26928_NAIVE_VS_CXCR5_POS_CD4_TCELL_UP;GSE29614_CTRL_VS_DAY7_TIV_FLU_VACCINE_PBMC_UP;GSE7460_TCONV_VS_TREG_THYMUS_UP;GSE7852_TREG_VS_TCONV_THYMUS_DN;MIKKELSEN_IPS_HCP_WITH_H3_UNMETHYLATED;NAKAMURA_TUMOR_ZONE_PERIPHERAL_VS_CENTRAL_DN;RICKMAN_HEAD_AND_NECK_CANCER_A;RICKMAN_TUMOR_DIFFERENTIATED_WELL_VS_MODERATELY_UP;S…	Completeproteome;Endoplasmicreticulum;Heme;Iron;Membrane;Metal-binding;Microsome;Monooxygenase;Oxidoreductase;Proteomicsidentification;Referenceproteome;Transmembrane;Transmembranehelix	Cytochrome P450 family						13	13	13	35.5	35.5	35.5	58.556	0	4059200000	89	0.289953	0.724151	0.36532	0.599485	Q6A152;A2A9Y7	Q6A152;A2A9Y7	Cytochrome P450 4X1	Cyp4x1
27.4676	27.4629	27.2766	27.9618	28.7934	27.4861	27.024	27.3451	28.0315	28.8008	27.4372	28.4003	28.8811	28.4989						SUZ;SUZ-C		Acetylation;Alternativesplicing;Completeproteome;Phosphoprotein;Proteomicsidentification;Referenceproteome	SZRD1 family						10	10	10	62.5	62.5	62.5	16.998	0	18677000000	165	0.526225	0.521415	0.503646	0.966579	Q6NXN1;Q6NXN1-2;A2AA85	Q6NXN1;Q6NXN1-2;A2AA85	SUZ domain-containing protein 1	Szrd1
30.7342	30.359	31.4992	31.0554	31.0593	30.8994	31.7372	31.4882	31.7226	32.0875	31.1411	33.089	31.8776	31.3348		adipose tissue development;anatomical structure development;biological regulation;cell differentiation;cellular developmental process;cellular localization;cellular process;developmental process;fat cell differentiation;gamete generation;lipid localization;lipid metabolic process;lipid storage;localization;macromolecule localization;male gamete generation;metabolic process;multicellular organisma…		cell part;integral to membrane;intracellular membrane-bounded organelle;intracellular organelle;intracellular part;intrinsic to membrane;membrane part;membrane-bounded organelle;nucleus;organelle		FSA_C	CHANG_CORE_SERUM_RESPONSE_DN;chr4q28;CLAUS_PGR_POSITIVE_MENINGIOMA_UP;DACOSTA_UV_RESPONSE_VIA_ERCC3_COMMON_DN;DACOSTA_UV_RESPONSE_VIA_ERCC3_DN;DUTERTRE_ESTRADIOL_RESPONSE_24HR_DN;FLECHNER_BIOPSY_KIDNEY_TRANSPLANT_OK_VS_DONOR_UP;FLECHNER_BIOPSY_KIDNEY_TRANSPLANT_REJECTED_VS_OK_DN;FOSTER_TOLERANT_MACROPHAGE_DN;GCM_DEAF1;GCM_DLG1;GCM_ERBB2IP;GCM_MAP4K4;GCM_PTK2;GCM_PTPRD;GCM_RAN;GRAESSMANN_APOPTOSIS…	Alternativesplicing;Completeproteome;Membrane;Phosphoprotein;Proteomicsidentification;Referenceproteome;Transmembrane;Transmembranehelix							108	108	108	31.8	31.8	31.8	561.33	0	19633000000	487	0.31325	0.695816	0.450056	0.654935	A2AAE1-3;A2AAE1-2;A2AAE1;A2AAE1-6;A2AAE1-4;F6RPM4;A2AB97;F6YAT5;A2AAE1-5;F6YB09;D6RI50;F6Q4Y5	A2AAE1-3;A2AAE1-2;A2AAE1;A2AAE1-6;A2AAE1-4	Uncharacterized protein KIAA1109	Kiaa1109
31.3089	30.6486	30.3408	28.7514	30.8823	31.2328	30.0783	31.0496	30.7817	30.7239	31.3633	30.3625	30.3968	30.27		adipose tissue development;anatomical structure development;biological regulation;bone development;cell differentiation;cellular component assembly;cellular component disassembly;cellular component disassembly at cellular level;cellular component organization;cellular component organization at cellular level;cellular component organization or biogenesis;cellular component organization or biogenes…	binding;lipid binding;phosphatidylinositol binding;phosphatidylinositol-3,5-bisphosphate binding;phosphatidylinositol-3-phosphate binding;phosphatidylinositol-4-phosphate binding;phosphatidylinositol-5-phosphate binding;phospholipid binding;protein binding;protein domain specific binding;SH2 domain binding	cell junction;cell part;cell projection;cytoplasm;cytoskeletal part;intracellular non-membrane-bounded organelle;intracellular organelle;intracellular organelle part;intracellular part;macromolecular complex;non-membrane-bounded organelle;organelle;organelle part;podosome;protein complex		PX;SH3_1;SH3_2	ACEVEDO_METHYLATED_IN_LIVER_CANCER_DN;chr5q35;GSE14350_TREG_VS_TEFF_DN;GSE15324_NAIVE_VS_ACTIVATED_CD8_TCELL_DN;GSE15659_TREG_VS_TCONV_UP;GSE7460_CTRL_VS_TGFB_TREATED_ACT_FOXP3_MUT_TCONV_UP;GTGCCAA,MIR-96;IVANOVA_HEMATOPOIESIS_STEM_CELL_AND_PROGENITOR;LINDVALL_IMMORTALIZED_BY_TERT_DN;LIU_PROSTATE_CANCER_DN;PATIL_LIVER_CANCER;RICKMAN_TUMOR_DIFFERENTIATED_MODERATELY_VS_POORLY_UP;RICKMAN_TUMOR_DIFFE…	Celljunction;Cellprojection;Completeproteome;Cytoplasm;Differentiation;Phosphoprotein;Referenceproteome;Repeat;SH3domain	SH3PXD2 family						45	45	42	53.7	53.7	50.8	101.52	0	123000000000	874	1.37833	0.184842	-0.61319	-1.99311	A2AAY5	A2AAY5	SH3 and PX domain-containing protein 2B	Sh3pxd2b
29.6434	29.2975	27.2503	29.1854	26.9695	27.085	27.859	26.9197	29.5093	28.6693	27.5346	29.9581	27.8831	29.258		biological regulation;cellular component organization;cellular component organization or biogenesis;cellular membrane organization;cellular process;cellular response to stimulus;endocytosis;establishment of localization;membrane invagination;membrane organization;positive regulation of catalytic activity;positive regulation of GTPase activity;positive regulation of hydrolase activity;positive reg…	binding;enzyme activator activity;enzyme regulator activity;GTPase activator activity;GTPase regulator activity;nucleoside-triphosphatase regulator activity;protein binding;protein domain specific binding;SH3 domain binding	cell part;cytoplasmic part;endosome;intracellular;intracellular membrane-bounded organelle;intracellular organelle;intracellular part;membrane;membrane-bounded organelle;organelle		PH;RhoGAP;SH3_9;WW	AATGTGA,MIR-23A,MIR-23B;BILD_HRAS_ONCOGENIC_SIGNATURE;BRUINS_UVC_RESPONSE_LATE;CDC42_PROTEIN_SIGNAL_TRANSDUCTION;CHANDRAN_METASTASIS_DN;chr17q21;CREIGHTON_ENDOCRINE_THERAPY_RESISTANCE_3;ENZYME_ACTIVATOR_ACTIVITY;ENZYME_REGULATOR_ACTIVITY;ESC_V6.5_UP_EARLY.V1_UP;ESTABLISHMENT_OF_LOCALIZATION;FEVR_CTNNB1_TARGETS_DN;FIGUEROA_AML_METHYLATION_CLUSTER_2_UP;FIGUEROA_AML_METHYLATION_CLUSTER_4_UP;FIGUEROA…	Alternativesplicing;Completeproteome;Cytoplasm;Endocytosis;GTPaseactivation;Membrane;Phosphoprotein;Proteomicsidentification;Referenceproteome;Repeat;SH3domain							18	18	18	28.5	28.5	28.5	97.047	0	8563100000	98	0.214725	0.783924	0.462008	0.493616	A2AB59;A2AB59-2;A2AKN5;E9Q6V8	A2AB59;A2AB59-2	Rho GTPase-activating protein 27	Arhgap27
29.7543	30.9478	30.7007	30.6121	31.1443	27.9084	29.9242	27.793	31.017	28.1002	28.5188	29.6055	27.9543	28.6883	Mediator complex	androgen receptor signaling pathway;biological regulation;biosynthetic process;cellular biosynthetic process;cellular macromolecule metabolic process;cellular metabolic process;cellular nitrogen compound metabolic process;cellular process;cellular response to stimulus;developmental process;intracellular receptor mediated signaling pathway;macromolecule metabolic process;metabolic process;negative…	binding;hormone receptor binding;nuclear hormone receptor binding;protein binding;protein binding transcription factor activity;receptor activity;receptor binding;RNA polymerase II transcription cofactor activity;RNA polymerase II transcription factor binding transcription factor activity;thyroid hormone receptor binding;transcription coactivator activity;transcription cofactor activity;transcrip…	cell part;intracellular membrane-bounded organelle;intracellular organelle;intracellular organelle part;intracellular part;macromolecular complex;mediator complex;membrane;membrane-bounded organelle;nuclear part;nucleoplasm;nucleoplasm part;nucleus;organelle;organelle part;protein complex		Med14	AAGCAAT,MIR-137;ACAWNRNSRCGG_UNKNOWN;ACTGTGA,MIR-27A,MIR-27B;ACTTTAT,MIR-142-5P;AMUNDSON_RESPONSE_TO_ARSENITE;ANDROGEN_RECEPTOR_SIGNALING_PATHWAY;ATACTGT,MIR-144;BENPORATH_ES_1;BIDUS_METASTASIS_UP;BIOPOLYMER_METABOLIC_PROCESS;BLUM_RESPONSE_TO_SALIRASIB_DN;CATTTCA,MIR-203;CELLULAR_COMPONENT_ASSEMBLY;chrxp11;CTTGTAT,MIR-381;DNA_DIRECTED_RNA_POLYMERASEII_HOLOENZYME;GAZDA_DIAMOND_BLACKFAN_ANEMIA_ERYT…	Activator;Alternativesplicing;Completeproteome;Nucleus;Phosphoprotein;Proteomicsidentification;Referenceproteome;Repeat;Transcription;Transcriptionregulation	Mediator complex subunit 14 family						37	37	37	36.9	36.9	36.9	160.96	0	19839000000	368	0.170011	0.825868	-0.462637	-0.410053	A2ABV5;A2BDP0;A2ABV5-2;A2BDN7;A2ABV5-3;A2ABV5-4	A2ABV5;A2BDP0	Mediator of RNA polymerase II transcription subunit 14	Med14
33.0893	32.8854	32.9118	32.7716	33.2853	33.264	33.2925	33.7161	32.8148	33.5501	32.606	32.165	32.2337	30.8256		alcohol metabolic process;amine biosynthetic process;amine metabolic process;biosynthetic process;cellular amine metabolic process;cellular biogenic amine biosynthetic process;cellular biogenic amine metabolic process;cellular biosynthetic process;cellular lipid metabolic process;cellular metabolic process;cellular nitrogen compound biosynthetic process;cellular nitrogen compound metabolic proces…	catalytic activity;cytidylyltransferase activity;ethanolamine-phosphate cytidylyltransferase activity;nucleotidyltransferase activity;transferase activity;transferase activity, transferring phosphorus-containing groups		Glycerophospholipid metabolism;Phosphonate and phosphinate metabolism	CTP_transf_2	ACTAYRNNNCCCR_UNKNOWN;BAKKER_FOXO3_TARGETS_DN;BHAT_ESR1_TARGETS_VIA_AKT1_UP;BIOSYNTHETIC_PROCESS;BROWNE_HCMV_INFECTION_18HR_DN;CAIRO_LIVER_DEVELOPMENT_DN;CAMPS_COLON_CANCER_COPY_NUMBER_UP;CASORELLI_ACUTE_PROMYELOCYTIC_LEUKEMIA_DN;CELLULAR_LIPID_METABOLIC_PROCESS;chr17q25;COULOUARN_TEMPORAL_TGFB1_SIGNATURE_DN;CTTTAAR_UNKNOWN;CTTTGT_V$LEF1_Q2;DAIRKEE_TERT_TARGETS_UP;DEBIASI_APOPTOSIS_BY_REOVIRUS_IN…	Completeproteome;Lipidbiosynthesis;Lipidmetabolism;Nucleotidyltransferase;Phospholipidbiosynthesis;Phospholipidmetabolism;Phosphoprotein;Proteomicsidentification;Referenceproteome;Transferase	Cytidylyltransferase family						29	29	29	82.4	82.4	82.4	43.446	0	144000000000	1150	1.08643	0.194866	-1.24883	-1.95004	A2ABY3;Q922E4	A2ABY3;Q922E4	Ethanolamine-phosphate cytidylyltransferase	Pcyt2
27.2648	27.2588	28.2542	27.1443	28.5455	27.0069	27.6472	27.5714	27.9961	28.589	28.9626	28.0868	28.0104	27.2345						V-set	AACTTT_UNKNOWN;ATCMNTCCGY_UNKNOWN;CACCAGC,MIR-138;CAGCAGG,MIR-370;CCANNAGRKGGC_UNKNOWN;chr20q11;CTTTAAR_UNKNOWN;CTTTGA_V$LEF1_Q2;CTTTGT_V$LEF1_Q2;DODD_NASOPHARYNGEAL_CARCINOMA_UP;GGCNRNWCTTYS_UNKNOWN;GHANDHI_DIRECT_IRRADIATION_DN;GSE11864_CSF1_PAM3CYS_VS_CSF1_IFNG_PAM3CYS_IN_MAC_UP;GSE13306_RA_VS_UNTREATED_TCONV_UP;GSE19825_NAIVE_VS_DAY3_EFF_CD8_TCELL_UP;LIN_SILENCED_BY_TUMOR_MICROENVIRONMENT;LIU…	Completeproteome;Disulfidebond;Immunoglobulindomain;Referenceproteome;Signal							4	4	4	27.7	27.7	27.7	22.143	9.12e-05	799950000	24	0.878523	0.301314	-0.738657	-1.50275	A2ACD2;Q6PDS0	A2ACD2;Q6PDS0	V-set and transmembrane domain-containing protein 2-like protein	Vstm2l
34.6785	35.0787	35.6431	35.2845	35.0797	34.9375	35.087	35.6952	35.1658	34.6251	34.976	34.2922	35.0933	34.8935		carbohydrate metabolic process;cellular carbohydrate metabolic process;cellular macromolecule metabolic process;cellular metabolic process;cellular process;cellular protein metabolic process;glycosylation;macromolecule glycosylation;macromolecule metabolic process;macromolecule modification;metabolic process;primary metabolic process;protein glycosylation;protein metabolic process;protein modific…		cell part;cytoplasmic part;endoplasmic reticulum;endoplasmic reticulum part;integral to membrane;intracellular membrane-bounded organelle;intracellular organelle;intracellular organelle part;intracellular part;intrinsic to membrane;macromolecular complex;membrane;membrane part;membrane-bounded organelle;nucleus;oligosaccharyltransferase complex;organelle;organelle part;protein complex		Ribophorin_II	ACEVEDO_LIVER_CANCER_UP;ACEVEDO_NORMAL_TISSUE_ADJACENT_TO_LIVER_TUMOR_UP;BAELDE_DIABETIC_NEPHROPATHY_DN;BARRIER_COLON_CANCER_RECURRENCE_UP;BIOCARTA_PROTEASOME_PATHWAY;BIOPOLYMER_METABOLIC_PROCESS;BIOPOLYMER_MODIFICATION;BLALOCK_ALZHEIMERS_DISEASE_DN;BLALOCK_ALZHEIMERS_DISEASE_INCIPIENT_DN;BOYAULT_LIVER_CANCER_SUBCLASS_G2;CAIRO_HEPATOBLASTOMA_CLASSES_UP;CELLULAR_MACROMOLECULE_METABOLIC_PROCESS;CEL…	Completeproteome;Proteomicsidentification;Referenceproteome							36	36	2	63.1	63.1	1.5	67.501	0	945000000000	3800	0.219921	0.821875	-0.162619	-0.418947	A2ACG7	A2ACG7		Rpn2
30.484	29.2326	30.6405	27.1178	28.7309	27.6995	28.067	28.0106	27.4511	30.7218	28.0641	27.47	28.4002	26.4361		cellular macromolecule metabolic process;cellular metabolic process;cellular nitrogen compound metabolic process;cellular process;cellular response to stimulus;cellular response to stress;DNA metabolic process;DNA repair;macromolecule metabolic process;metabolic process;nitrogen compound metabolic process;nucleic acid metabolic process;nucleobase-containing compound metabolic process;primary meta…	binding;DNA binding;nucleic acid binding	cell part;cytoplasm;cytoskeleton;Fanconi anaemia nuclear complex;intermediate filament cytoskeleton;intracellular non-membrane-bounded organelle;intracellular organelle;intracellular organelle part;intracellular part;macromolecular complex;non-membrane-bounded organelle;nuclear part;nucleoplasm;nucleoplasm part;organelle;organelle part;protein complex		FANCAA		Completeproteome;DNA-binding;DNAdamage;DNArepair;Nucleus;Referenceproteome							22	22	22	40.8	40.8	40.8	94.28	0	7873100000	136	0.495863	0.485423	-1.31026	-1.0457	A2ACJ2	A2ACJ2	Fanconi anemia-associated protein of 100 kDa	Faap100
32.5048	32.7892	33.0864	33.4025	33.5472	32.2792	33.3174	32.5585	33.3774	33.1659	32.5063	32.8403	33.1593	33.1467		biological regulation;cell communication;cell growth;cellular component organization;cellular component organization or biogenesis;cellular process;cellular response to acid;cellular response to amine stimulus;cellular response to amino acid stimulus;cellular response to chemical stimulus;cellular response to endogenous stimulus;cellular response to external stimulus;cellular response to extracel…	14-3-3 protein binding;5S rDNA binding;binding;DNA binding;enzyme binding;kinase binding;nucleic acid binding;protein binding;protein complex binding;protein kinase binding;rDNA binding;regulatory region DNA binding;regulatory region nucleic acid binding;RNA polymerase III regulatory region DNA binding;RNA polymerase III transcription factor binding;RNA polymerase III type 1 promoter DNA binding;…	cell body;cell part;cell projection;cytoplasm;cytoplasmic part;dendrite;intracellular membrane-bounded organelle;intracellular organelle;intracellular organelle part;intracellular part;lysosomal membrane;lysosome;lytic vacuole;macromolecular complex;membrane;membrane-bounded organelle;neuron projection;neuronal cell body;nuclear part;nucleoplasm;organelle;organelle membrane;organelle part;protein…	Insulin signaling pathway;mTOR signaling pathway	HEAT;Raptor_N;WD40	ACEVEDO_METHYLATED_IN_LIVER_CANCER_DN;chr17q25;CORRADETTI_MTOR_PATHWAY_REGULATORS_DN;GSE10094_LCMV_VS_LISTERIA_IND_EFF_CD4_TCELL_DN;GSE11924_TFH_VS_TH2_CD4_TCELL_UP;GSE14308_TH17_VS_INDUCED_TREG_DN;GSE14308_TH17_VS_NATURAL_TREG_DN;GSE20366_CD103_POS_VS_NEG_TREG_KLRG1NEG_UP;GSE27786_CD4_TCELL_VS_NKTCELL_DN;GSE27786_LIN_NEG_VS_NKTCELL_DN;GSE27786_NKTCELL_VS_NEUTROPHIL_UP;GSE28237_EARLY_VS_LATE_GC_B…	Alternativesplicing;Completeproteome;Cytoplasm;Lysosome;Phosphoprotein;Proteomicsidentification;Referenceproteome;Repeat;WDrepeat	WD repeat RAPTOR family	Q00899;Q9JLN9					59	59	59	61.3	61.3	61.3	149.5	0	89876000000	1308	0.0387395	0.966933	0.0322062	0.0842474	A2ACM0;Q8K4Q0;Q8K4Q0-2;Q8K4Q0-4;E9PXZ5;Q8K4Q0-3;Q8K4Q0-5;F7BQS0;F7CN67;F6U5L3;F7B6I3	A2ACM0;Q8K4Q0	Regulatory-associated protein of mTOR	Rptor
29.2146	29.2217	27.5339	29.8532	29.8011	28.1135	27.507	27.4248	28.5048	30.7384	28.2559	29.9308	29.1619	29.0463		cellular macromolecule metabolic process;cellular metabolic process;cellular nitrogen compound metabolic process;cellular process;macromolecule metabolic process;metabolic process;nitrogen compound metabolic process;nucleic acid metabolic process;nucleobase-containing compound metabolic process;primary metabolic process;RNA metabolic process;RNA processing	adenyl nucleotide binding;adenyl ribonucleotide binding;ATP binding;ATPase activity;ATPase activity, coupled;ATP-dependent helicase activity;ATP-dependent RNA helicase activity;binding;catalytic activity;helicase activity;hydrolase activity;hydrolase activity, acting on acid anhydrides;hydrolase activity, acting on acid anhydrides, in phosphorus-containing anhydrides;nucleoside-triphosphatase act…	catalytic step 2 spliceosome;cell part;cytoplasm;intracellular organelle part;intracellular part;macromolecular complex;nuclear part;organelle part;ribonucleoprotein complex;spliceosomal complex		HA2;Helicase_C;OB_NTP_bind	ACEVEDO_LIVER_CANCER_UP;ACEVEDO_LIVER_TUMOR_VS_NORMAL_ADJACENT_TISSUE_UP;BILANGES_RAPAMYCIN_SENSITIVE_GENES;CACGTG_V$MYC_Q2;chr20q11;DCA_UP.V1_DN;GARGALOVIC_RESPONSE_TO_OXIDIZED_PHOSPHOLIPIDS_BLUE_DN;GCCATNTTG_V$YY1_Q6;GCTTGAA,MIR-498;GGGYGTGNY_UNKNOWN;GSE13485_CTRL_VS_DAY21_YF17D_VACCINE_PBMC_UP;GSE13493_DP_VS_CD8POS_THYMOCYTE_DN;GSE22886_IGA_VS_IGM_MEMORY_BCELL_DN;GSE25087_TREG_VS_TCONV_ADULT_D…	ATP-binding;Completeproteome;Hydrolase;Nucleotide-binding;Proteomicsidentification;Referenceproteome							20	20	1	40.4	40.4	1.7	78.739	0	4291700000	107	0.0907885	0.906812	0.213287	0.227704	A2ACQ1;A2ACP9	A2ACQ1		Dhx35
32.2039	32.3258	30.9991	31.2555	31.0147	31.3783	31.3119	33.0732	33.2335	33.1019	32.1534	31.3295	30.7727	31.9411		biological regulation;cell surface receptor linked signaling pathway;cellular process;cellular response to chemical stimulus;cellular response to endogenous stimulus;cellular response to hormone stimulus;cellular response to insulin stimulus;cellular response to organic substance;cellular response to peptide hormone stimulus;cellular response to stimulus;enzyme linked receptor protein signaling p…		extracellular membrane-bounded organelle;extracellular organelle;extracellular region part;extracellular space;extracellular vesicular exosome;membrane-bounded organelle;membrane-bounded vesicle;organelle;vesicle		DUF3166;DUF4482		Coiledcoil;Completeproteome;Phosphoprotein;Proteomicsidentification;Referenceproteome;Secreted	SOGA family						77	77	74	50.8	50.8	50	183.14	0	106000000000	1111	1.43788	0.113859	-1.4818	-2.55854	A2ACV6;E1U8D0	A2ACV6;E1U8D0	Protein SOGA1;N-terminal form;C-terminal 80 kDa form	Soga1
32.0194	31.8132	32.5078	32.2595	32.8581	32.6322	32.4441	32.6796	32.0875	31.5021	32.1594	32.7766	33.1588	32.1468		anatomical structure development;blood vessel development;cellular macromolecule metabolic process;cellular metabolic process;cellular process;cellular protein metabolic process;developmental process;establishment of localization;establishment of localization in cell;establishment of protein localization;intracellular protein transport;intracellular transport;macromolecule metabolic process;macro…	binding;enzyme activator activity;enzyme binding;enzyme regulator activity;GTPase activator activity;GTPase binding;GTPase regulator activity;nucleoside-triphosphatase regulator activity;protein binding;Rab GTPase binding;Ras GTPase binding;small GTPase binding	cell part;cytoplasmic part;cytosol;intracellular part;macromolecular complex;protein complex;Rab-protein geranylgeranyltransferase complex		GDI	AAGCACA,MIR-218;BIOPOLYMER_METABOLIC_PROCESS;BIOPOLYMER_MODIFICATION;BIOSYNTHETIC_PROCESS;BRUINS_UVC_RESPONSE_VIA_TP53_GROUP_A;CELLULAR_MACROMOLECULE_METABOLIC_PROCESS;CELLULAR_PROTEIN_METABOLIC_PROCESS;chrxq21;CONCANNON_APOPTOSIS_BY_EPOXOMICIN_UP;CYTOPLASM;CYTOPLASMIC_PART;GEORGES_TARGETS_OF_MIR192_AND_MIR215;GGGAGGRR_V$MAZ_Q6;GRAESSMANN_APOPTOSIS_BY_DOXORUBICIN_DN;GSE10239_NAIVE_VS_MEMORY_CD8_T…	Completeproteome;Cytoplasm;GTPaseactivation;Proteomicsidentification;Referenceproteome	Rab GDI family						31	31	27	60.4	60.4	56.9	73.663	0	107000000000	889	1.01068	0.253497	0.777679	1.68663	A2AD03;Q9QXG2;Q3UR39	A2AD03;Q9QXG2;Q3UR39	Rab proteins geranylgeranyltransferase component A 1	Chm
27.8267	27.8244	28.2259	28.1284	27.4342	27.5613	27.7348	27.6631	28.246	27.7231	29.712	29.2631	28.5902	30.1851		cellular macromolecule metabolic process;cellular metabolic process;cellular nitrogen compound metabolic process;cellular process;macromolecule metabolic process;macromolecule modification;metabolic process;ncRNA metabolic process;ncRNA processing;nitrogen compound metabolic process;nucleic acid metabolic process;nucleobase-containing compound metabolic process;primary metabolic process;pseudouri…	binding;catalytic activity;intramolecular transferase activity;isomerase activity;nucleic acid binding;pseudouridine synthase activity;RNA binding	cell part;intracellular membrane-bounded organelle;intracellular organelle;intracellular part;membrane-bounded organelle;organelle		PseudoU_synth_1	chr1p36;GSE15659_CD45RA_NEG_CD4_TCELL_VS_NONSUPPRESSIVE_TCELL_DN;GSE15659_CD45RA_NEG_CD4_TCELL_VS_RESTING_TREG_DN;GSE15659_NAIVE_CD4_TCELL_VS_NONSUPPRESSIVE_TCELL_DN;GSE17974_CTRL_VS_ACT_IL4_AND_ANTI_IL12_1H_CD4_TCELL_UP;LIAO_METASTASIS;LU_EZH2_TARGETS_UP;MARTENS_TRETINOIN_RESPONSE_DN;V$E2F_Q2;V$SP1_01;V$SP1_Q6;V$SP1_Q6_01	Alternativesplicing;Completeproteome;Isomerase;Phosphoprotein;Referenceproteome;tRNAprocessing	TRNA pseudouridine synthase TruA family						6	6	6	30.2	30.2	30.2	31.992	0	6167300000	88	0.448526	0.54446	0.785763	0.920427	A2ADA5;A2ADA5-2;A2ADA5-3	A2ADA5;A2ADA5-2;A2ADA5-3	tRNA pseudouridine synthase-like 1	Pusl1
28.6092	28.6122	30.0483	29.2599	30.2491	27.7859	27.1478	30.4226	28.1142	26.4196	27.9204	30.133	29.4667	30.1409		cellular component organization;cellular component organization at cellular level;cellular component organization or biogenesis;cellular component organization or biogenesis at cellular level;cellular process;Golgi organization;organelle organization	binding;cytoskeletal protein binding;kinesin binding;protein binding	cell part;cytoplasm;intracellular part		PH;RUN	CHEN_METABOLIC_SYNDROM_NETWORK;chr1p36;DARWICHE_PAPILLOMA_PROGRESSION_RISK;DARWICHE_PAPILLOMA_RISK_HIGH_VS_LOW_DN;GSE14308_NAIVE_CD4_TCELL_VS_NATURAL_TREG_DN;GSE1432_6H_VS_24H_IFNG_MICROGLIA_UP;GSE14769_UNSTIM_VS_80MIN_LPS_BMDM_UP;GSE15324_ELF4_KO_VS_WT_ACTIVATED_CD8_TCELL_DN;GSE22886_NAIVE_CD4_TCELL_VS_NKCELL_UP;GSE27786_LIN_NEG_VS_NEUTROPHIL_DN;GSE360_CTRL_VS_B_MALAYI_LOW_DOSE_MAC_DN;GSE360_CTR…	Acetylation;Alternativesplicing;Completeproteome;Cytoplasm;Proteomicsidentification;Referenceproteome							24	24	24	31.2	31.2	31.2	112.15	0	13686000000	266	1.85847	0.0559568	2.42876	3.5705	A2ADE0;Q80TQ5;Q80TQ5-2;Z4YJW6;Q80TQ5-3	A2ADE0;Q80TQ5;Q80TQ5-2;Z4YJW6;Q80TQ5-3	Pleckstrin homology domain-containing family M member 2	Plekhm2
31.0007	30.0883	30.2894	30.9845	31.0383	29.9896	31.2952	29.4991	31.0353	29.4494	30.4025	30.6095	30.2811	30.8131		biological regulation;biosynthetic process;cell proliferation;cellular biosynthetic process;cellular macromolecule biosynthetic process;cellular macromolecule metabolic process;cellular metabolic process;cellular nitrogen compound metabolic process;cellular process;developmental process;macromolecule biosynthetic process;macromolecule metabolic process;metabolic process;mRNA metabolic process;mRN…	binding;DNA binding;enzyme inhibitor activity;enzyme regulator activity;nucleic acid binding;phosphatase inhibitor activity;phosphatase regulator activity;protein phosphatase inhibitor activity;protein phosphatase regulator activity;protein phosphatase type 1 regulator activity;RNA binding	cell part;intracellular organelle part;intracellular part;macromolecular complex;nuclear body;nuclear part;nuclear speck;nucleoplasm;nucleoplasm part;organelle part;ribonucleoprotein complex;spliceosomal complex		FHA	ALONSO_METASTASIS_UP;AMUNDSON_GENOTOXIC_SIGNATURE;ATTACAT,MIR-380-3P;BIOPOLYMER_CATABOLIC_PROCESS;BIOPOLYMER_METABOLIC_PROCESS;CATABOLIC_PROCESS;CELLULAR_CATABOLIC_PROCESS;CELLULAR_MACROMOLECULE_CATABOLIC_PROCESS;chr1p35;COLINA_TARGETS_OF_4EBP1_AND_4EBP2;CTTTGTA,MIR-524;DIAZ_CHRONIC_MEYLOGENOUS_LEUKEMIA_UP;ENZYME_INHIBITOR_ACTIVITY;ENZYME_REGULATOR_ACTIVITY;GCM_PPP1CC;GENTILE_UV_LOW_DOSE_UP;GGGAG…	3D-structure;Completeproteome;Developmentalprotein;DNA-binding;mRNAprocessing;mRNAsplicing;Nucleus;Phosphoprotein;Proteinphosphataseinhibitor;Proteomicsidentification;Referenceproteome;Repressor;RNA-binding;Spliceosome;Transcription;Transcriptionregulation							24	24	24	66.1	66.1	66.1	38.527	0	50317000000	620	0.21784	0.799277	0.272144	0.464201	Q8R3G1;A2ADR8	Q8R3G1;A2ADR8	Nuclear inhibitor of protein phosphatase 1	Ppp1r8
30.829	30.817	32.6682	31.4527	33.1281	31.7081	32.1631	31.8675	31.1658	30.8324	31.1979	33.4773	31.6226	31.1839			aspartic-type endopeptidase activity;aspartic-type peptidase activity;catalytic activity;endopeptidase activity;hydrolase activity;peptidase activity;peptidase activity, acting on L-amino acid peptides			Asp_protease;ubiquitin	CHARAFE_BREAST_CANCER_LUMINAL_VS_MESENCHYMAL_UP;chr11q22;chr1p36;CTACCTC,LET-7A,LET-7B,LET-7C,LET-7D,LET-7E,LET-7F,MIR-98,LET-7G,LET-7I;DOUGLAS_BMI1_TARGETS_DN;GRAESSMANN_APOPTOSIS_BY_DOXORUBICIN_DN;GSE13306_RA_VS_UNTREATED_TREG_UP;GSE13306_TREG_RA_VS_TCONV_RA_UP;GSE14308_TH1_VS_TH17_DN;GSE14308_TH17_VS_NAIVE_CD4_TCELL_DN;GSE14308_TH2_VS_TH17_DN;GSE14769_20MIN_VS_360MIN_LPS_BMDM_UP;GSE2197_CPG_DN…	3D-structure;Completeproteome;Phosphoprotein;Referenceproteome	DDI1 family						22	22	22	63.7	63.7	63.7	44.59	0	122000000000	950	0.653462	0.385888	1.0292	1.26674	A2ADY9;Q9DAF3	A2ADY9	Protein DDI1 homolog 2	Ddi2
32.7088	32.9047	33.4057	33.3731	32.9364	32.9998	33.3097	33.5677	33.5374	32.8867	33.0153	32.4121	32.9066	32.0881		AMP metabolic process;ATP metabolic process;biological regulation;biosynthetic process;cellular biosynthetic process;cellular metabolic compound salvage;cellular metabolic process;cellular nitrogen compound biosynthetic process;cellular nitrogen compound metabolic process;cellular process;cyclic nucleotide metabolic process;cyclic purine nucleotide metabolic process;energy homeostasis;GTP metabol…	AMP deaminase activity;binding;catalytic activity;cation binding;deaminase activity;hydrolase activity;hydrolase activity, acting on carbon-nitrogen (but not peptide) bonds;hydrolase activity, acting on carbon-nitrogen (but not peptide) bonds, in cyclic amidines;ion binding;metal ion binding		Purine metabolism	A_deaminase	AKT_UP.V1_DN;AKT_UP_MTOR_DN.V1_DN;BAKKER_FOXO3_TARGETS_UP;BENPORATH_MYC_TARGETS_WITH_EBOX;CACGTG_V$MYC_Q2;CAGGTG_V$E12_Q6;CAGTGTT,MIR-141,MIR-200A;chr1p34;DANG_BOUND_BY_MYC;DAVICIONI_MOLECULAR_ARMS_VS_ERMS_DN;DELACROIX_RARG_BOUND_MEF;FONTAINE_FOLLICULAR_THYROID_ADENOMA_UP;GGGAGGRR_V$MAZ_Q6;GINESTIER_BREAST_CANCER_ZNF217_AMPLIFIED_DN;GRADE_COLON_CANCER_UP;GRAESSMANN_APOPTOSIS_BY_DOXORUBICIN_UP;GRA…	Completeproteome;Hydrolase;Metal-binding;Nucleotidemetabolism;Phosphoprotein;Proteomicsidentification;Referenceproteome;Zinc	Metallo-dependent hydrolases superfamily, Adenosine and AMP deaminases family						51	51	51	54.6	54.6	54.6	94.695	0	135000000000	1657	1.02553	0.26167	-0.677523	-1.65177	A2AE27;Q9DBT5;F7ATG4;A2AE25;F7D159;A2AE22;F6WIB6	A2AE27;Q9DBT5	AMP deaminase 2	Ampd2
30.0123	30.0515	29.8723	30.9033	31.4344	29.8779	31.194	30.9662	30.5781	29.7034	30.3807	30.6334	27.1316	30.471		anatomical structure development;anatomical structure morphogenesis;axon ensheathment;axonal fasciculation;axonogenesis;biological adhesion;biological regulation;brain development;cell adhesion;cell part morphogenesis;cell projection morphogenesis;cell projection organization;cell recognition;cell-cell adhesion;cellular component morphogenesis;cellular component organization;cellular component or…		cell part;integral to membrane;intrinsic to membrane;membrane;membrane part;plasma membrane		I-set;LRR_1;LRR_8	AGCTCCT,MIR-28;ANATOMICAL_STRUCTURE_DEVELOPMENT;ANATOMICAL_STRUCTURE_MORPHOGENESIS;AXONOGENESIS;BEIER_GLIOMA_STEM_CELL_DN;BRUINS_UVC_RESPONSE_VIA_TP53_GROUP_D;CELL_CELL_ADHESION;CELL_CELL_SIGNALING;CELL_DEVELOPMENT;CELL_RECOGNITION;CELLULAR_MORPHOGENESIS_DURING_DIFFERENTIATION;chr1p13;CREIGHTON_ENDOCRINE_THERAPY_RESISTANCE_3;DODD_NASOPHARYNGEAL_CARCINOMA_UP;DURCHDEWALD_SKIN_CARCINOGENESIS_UP;GCAA…	3D-structure;Alternativesplicing;Celladhesion;Cellmembrane;Completeproteome;Developmentalprotein;Differentiation;Disulfidebond;Glycoprotein;Immunoglobulindomain;Leucine-richrepeat;Membrane;Neurogenesis;Phosphoprotein;Referenceproteome;Repeat;Signal;Transmembrane;Transmembranehelix	Immunoglobulin superfamily, AMIGO family	Q03717	generic				14	14	14	30.5	30.5	30.5	69.123	0	6044200000	114	0.277419	0.706406	-0.808753	-0.636066	A2AE38;Q80ZD8;Q80ZD8-2	A2AE38;Q80ZD8;Q80ZD8-2	Amphoterin-induced protein 1	Amigo1
30.5935	30.7462	30.3982	30.7305	30.5463	30.3737	30.883	31.5276	30.64	30.1142	26.816	28.4724	26.3304	28.4637		anatomical structure development;anatomical structure formation involved in morphogenesis;biological adhesion;biological regulation;body fluid secretion;cell adhesion;cell migration;cell motility;cell projection assembly;cell projection organization;cell-cell adhesion;cellular component assembly;cellular component assembly at cellular level;cellular component assembly involved in morphogenesis;ce…	binding;calcium ion binding;cation binding;G-protein coupled receptor activity;ion binding;metal ion binding;molecular transducer activity;receptor activity;signal transducer activity;signaling receptor activity;transmembrane signaling receptor activity	cell part;integral to membrane;intrinsic to membrane;membrane;membrane part;plasma membrane		7tm_2;Cadherin;DUF3497;EGF;GPS;Laminin_EGF;Laminin_G_2	AAAGGAT,MIR-501;AMBROSINI_FLAVOPIRIDOL_TREATMENT_TP53;ATGCTGC,MIR-103,MIR-107;BHAT_ESR1_TARGETS_NOT_VIA_AKT1_UP;BHAT_ESR1_TARGETS_VIA_AKT1_UP;BROWNE_HCMV_INFECTION_48HR_UP;CACTTTG,MIR-520G,MIR-520H;CAGCCTC,MIR-485-5P;CAGGTG_V$E12_Q6;CCTGCTG,MIR-214;CHOW_RASSF1_TARGETS_DN;chr1p21;CREIGHTON_ENDOCRINE_THERAPY_RESISTANCE_1;CREIGHTON_ENDOCRINE_THERAPY_RESISTANCE_4;CTCCAAG,MIR-432;CTTTAAR_UNKNOWN;DEBIA…	Calcium;Cellmembrane;Completeproteome;Disulfidebond;EGF-likedomain;G-proteincoupledreceptor;Membrane;Proteomicsidentification;Receptor;Referenceproteome;Repeat;Transducer;Transmembrane;Transmembranehelix	G-protein coupled receptor 2 family						55	55	11	26	26	7	316.98	0	15820000000	237	0.442229	0.524294	-1.43453	-0.960988	A2AEE7;F7BHW1	A2AEE7		Celsr2
36.6456	36.3704	34.1884	33.815	35.1442	35.0226	34.9011	34.7221	34.2841	36.6123	35.4952	34.4777	34.702	34.845		biological regulation;cellular component assembly;cellular component assembly at cellular level;cellular component organization;cellular component organization at cellular level;cellular component organization or biogenesis;cellular component organization or biogenesis at cellular level;cellular process;establishment of localization;establishment of protein localization;extracellular matrix assem…		cell part;integral to membrane;intrinsic to membrane;membrane;membrane part;membrane raft;plasma membrane		Myelin_PLP	AAGCCAT,MIR-135A,MIR-135B;ACCATTT,MIR-522;ACEVEDO_FGFR1_TARGETS_IN_PROSTATE_CANCER_MODEL_DN;AGCATTA,MIR-155;AGGAAGC,MIR-516-3P;BENPORATH_EED_TARGETS;BENPORATH_ES_1;BENPORATH_ES_WITH_H3K27ME3;BENPORATH_PRC2_TARGETS;BENPORATH_SUZ12_TARGETS;BLALOCK_ALZHEIMERS_DISEASE_UP;CACGTG_V$MYC_Q2;CAGCTG_V$AP4_Q5;CAGGTG_V$E12_Q6;CAGTGTT,MIR-141,MIR-200A;CCCNNGGGAR_V$OLF1_01;CCGNMNNTNACG_UNKNOWN;CEBALLOS_TARGETS…	Alternativesplicing;Cellmembrane;Completeproteome;Directproteinsequencing;Glycoprotein;Membrane;Osteogenesis;Proteintransport;Proteomicsidentification;Referenceproteome;Transmembrane;Transmembranehelix;Transport	Myelin proteolipid protein family						15	15	0	38.7	38.7	0	36.196	0	349000000000	1292	0.507341	0.500188	-0.788962	-1.01056	A2AEG6;P35803	A2AEG6;P35803	Neuronal membrane glycoprotein M6-b	Gpm6b
30.4807	27.0088	30.499	27.4033	27.0265	29.7594	29.8358	27.0491	29.261	29.3886	28.1529	29.1259	28.3649	28.1434			anion channel activity;anion transmembrane transporter activity;channel activity;chloride channel activity;ion channel activity;ion transmembrane transporter activity;passive transmembrane transporter activity;substrate-specific channel activity;substrate-specific transmembrane transporter activity;substrate-specific transporter activity;transmembrane transporter activity;transporter activity	cell part;chloride channel complex;cytoplasmic part;endoplasmic reticulum;Golgi apparatus;intracellular membrane-bounded organelle;intracellular organelle;intracellular part;ion channel complex;macromolecular complex;membrane;membrane part;membrane-bounded organelle;nucleus;organelle;protein complex		MCLC	CAMPS_COLON_CANCER_COPY_NUMBER_DN;chr1p13;GRAESSMANN_APOPTOSIS_BY_DOXORUBICIN_UP;GSE12845_IGD_NEG_BLOOD_VS_DARKZONE_GC_TONSIL_BCELL_UP;GSE14769_20MIN_VS_360MIN_LPS_BMDM_UP;GSE16522_MEMORY_VS_NAIVE_CD8_TCELL_UP;GSE17580_TREG_VS_TEFF_S_MANSONI_INF_DN;GSE17721_12H_VS_24H_CPG_BMDM_DN;GSE17721_12H_VS_24H_POLYIC_BMDM_DN;GSE17721_LPS_VS_PAM3CSK4_12H_BMDM_DN;GSE17721_LPS_VS_PAM3CSK4_8H_BMDM_DN;GSE17721_L…	Chloride;Chloridechannel;Completeproteome;Endoplasmicreticulum;Golgiapparatus;Ionchannel;Iontransport;Membrane;Nucleus;Phosphoprotein;Proteomicsidentification;Referenceproteome;Signal;Transmembrane;Transmembranehelix;Transport	Chloride channel MCLC family						21	21	21	48.1	48.1	48.1	60.621	0	45161000000	435	0.3249	0.694882	-0.38946	-0.657391	Q99LI2;A2AEM2;Z4YMG1	Q99LI2;A2AEM2	Chloride channel CLIC-like protein 1	Clcc1
27.0165	26.9823	27.1851	28.0999	27.8635	30.3574	28.827	28.8337	27.4987	28.3301	28.1906	28.3464	28.0435	29.4926			binding;odorant binding;transporter activity			Lipocalin		Completeproteome;Disulfidebond;Referenceproteome	Calycin superfamily, Lipocalin family						10	10	1	48.5	48.5	4.7	19.394	0	5728900000	21	0.536336	0.498277	0.62101	1.01686	A2AEP0	A2AEP0		Obp1b
26.9902	27.9906	28.3032	27.0522	27.6512	27.207	28.0601	28.8054	28.6774	28.821	28.4521	28.2664	29.3973	28.5063						DUF3338	CHEN_METABOLIC_SYNDROM_NETWORK;chrxp11;GSE17721_CPG_VS_GARDIQUIMOD_24H_BMDM_DN;GSE17721_CTRL_VS_CPG_4H_BMDM_DN;GSE17721_CTRL_VS_GARDIQUIMOD_24H_BMDM_DN;GSE17721_CTRL_VS_LPS_2H_BMDM_DN;GSE17721_PAM3CSK4_VS_CPG_0.5H_BMDM_UP;GSE17721_PAM3CSK4_VS_GADIQUIMOD_6H_BMDM_UP;GSE18791_UNSTIM_VS_NEWCATSLE_VIRUS_DC_1H_UP;GSE24142_ADULT_VS_FETAL_EARLY_THYMIC_PROGENITOR_UP;GSE27786_BCELL_VS_ERYTHROBLAST_DN;GSE27…	Completeproteome;Proteomicsidentification;Referenceproteome							17	17	17	40.7	40.7	40.7	67.407	0	3709500000	88	0.0710918	0.934876	0.0731767	0.158951	A2AEV7;A2AEV8	A2AEV7		Ccdc120
27.9918	27.2672	28.8937	28.1777	30.0312	28.8628	29.4446	30.4199	27.9737	28.369	27.9903	29.2164	28.4077	28.0061		biological regulation;biosynthetic process;cellular biosynthetic process;cellular macromolecule biosynthetic process;cellular macromolecule metabolic process;cellular metabolic process;cellular nitrogen compound metabolic process;cellular process;humoral immune response;immune response;immune system process;macromolecule biosynthetic process;macromolecule metabolic process;metabolic process;nitro…	binding;core promoter proximal region DNA binding;core promoter proximal region sequence-specific DNA binding;DNA binding;nucleic acid binding;nucleic acid binding transcription factor activity;protein binding;protein dimerization activity;protein heterodimerization activity;regulatory region DNA binding;regulatory region nucleic acid binding;RNA polymerase II core promoter proximal region sequen…	cell part;cytoplasm;intracellular membrane-bounded organelle;intracellular organelle;intracellular organelle part;intracellular part;macromolecular complex;membrane-bounded organelle;nuclear part;nucleoplasm;nucleoplasm part;nucleus;organelle;organelle part;protein complex;transcription factor complex		DUF3371;HLH	AMUNDSON_RESPONSE_TO_ARSENITE;BLALOCK_ALZHEIMERS_DISEASE_UP;BLUM_RESPONSE_TO_SALIRASIB_DN;CAGCTTT,MIR-320;CATRRAGC_UNKNOWN;CCAWWNAAGG_V$SRF_Q4;chrxp11;DAZARD_RESPONSE_TO_UV_NHEK_UP;ENK_UV_RESPONSE_KERATINOCYTE_UP;GCGCTTT,MIR-518B,MIR-518C,MIR-518D;GCM_FANCC;GCM_PRKCG;GCM_SMARCD1;GGGAGGRR_V$MAZ_Q6;GGGCGGR_V$SP1_Q6;GGGYGTGNY_UNKNOWN;GSE10463_CD40L_AND_VA347_VS_CD40L_IN_DC_UP;GSE13485_DAY3_VS_DAY21_…	Activator;Adaptiveimmunity;Alternativesplicing;Completeproteome;DNA-binding;Immunity;Nucleus;Phosphoprotein;Proteomicsidentification;Referenceproteome;Transcription;Transcriptionregulation;Ublconjugation	MiT/TFE family						13	10	8	27.8	25.2	22.4	61.535	0	16053000000	109	0.498804	0.553355	0.432424	0.903538	Q64092;Q64092-4;A2AEW0;A2AEW1;Q64092-3;Q64092-2;A2AEW2;Z4YLF7	Q64092;Q64092-4;A2AEW0;A2AEW1;Q64092-3;Q64092-2	Transcription factor E3	Tfe3
34.8739	35.131	34.778	34.3636	34.0457	34.1619	33.9609	34.9914	34.3718	34.5521	34.3404	32.7597	33.2197	33.584				blood microparticle;extracellular region part			BENPORATH_NANOG_TARGETS;chrxp11;GGGCGGR_V$SP1_Q6;GINESTIER_BREAST_CANCER_20Q13_AMPLIFICATION_DN;GINESTIER_BREAST_CANCER_ZNF217_AMPLIFIED_DN;GOZGIT_ESR1_TARGETS_DN;GSE11864_UNTREATED_VS_CSF1_IFNG_PAM3CYS_IN_MAC_DN;GSE14308_NAIVE_CD4_TCELL_VS_NATURAL_TREG_UP;GSE14350_TREG_VS_TEFF_UP;GSE17721_4_VS_24H_CPG_BMDM_DN;GSE17721_CPG_VS_GARDIQUIMOD_12H_BMDM_DN;GSE17721_CPG_VS_GARDIQUIMOD_4H_BMDM_DN;GSE17721…	Completeproteome;Proteomicsidentification;Referenceproteome							72	72	2	81.4	81.4	4.9	95.912	0	231000000000	2475	2.12107	0.0564781	-1.23361	-3.55063	A2AEW8;A2AEW9	A2AEW8;A2AEW9		Gripap1
32.4383	31.8406	32.9599	30.3121	32.7199	32.1154	31.9171	32.7367	32.831	33.3586	31.9366	32.5222	32.7438	33.6471		biological regulation;cell differentiation;cellular developmental process;cellular process;developmental process;multicellular organismal development;multicellular organismal process;negative regulation of biological process;negative regulation of cell cycle;negative regulation of cell cycle process;negative regulation of cell growth;negative regulation of cellular process;negative regulation of …	binding;cation binding;ion binding;ion channel binding;metal ion binding;protein binding;transition metal ion binding;zinc ion binding	adherens junction;anchoring junction;cell junction;cell part;cell-substrate adherens junction;cell-substrate junction;cytoplasm;focal adhesion;intracellular membrane-bounded organelle;intracellular organelle;intracellular part;membrane;membrane-bounded organelle;nucleus;organelle;plasma membrane		LIM	ACEVEDO_FGFR1_TARGETS_IN_PROSTATE_CANCER_MODEL_DN;AGGAGTG,MIR-483;ALONSO_METASTASIS_UP;BERENJENO_TRANSFORMED_BY_RHOA_REVERSIBLY_DN;BERENJENO_TRANSFORMED_BY_RHOA_UP;BERTUCCI_MEDULLARY_VS_DUCTAL_BREAST_CANCER_DN;BLALOCK_ALZHEIMERS_DISEASE_DN;BLALOCK_ALZHEIMERS_DISEASE_INCIPIENT_DN;CAGTATT,MIR-200B,MIR-200C,MIR-429;CASTELLANO_HRAS_AND_NRAS_TARGETS_DN;CHARAFE_BREAST_CANCER_LUMINAL_VS_BASAL_DN;CHARAFE…	3D-structure;Acetylation;Alternativesplicing;Completeproteome;Cytoplasm;Developmentalprotein;Differentiation;LIMdomain;Metal-binding;Nucleus;Proteomicsidentification;Referenceproteome;Repeat;Zinc;Zinc-finger		O00257;P31266;Q06330;Q06587					28	28	7	74.6	74.6	16.1	31.888	0	276000000000	1192	0.185736	0.825826	0.262293	0.410427	P97447;A2AEX8;A2AEX6;A2AEY1;A2AEY0;A2AEX9	P97447;A2AEX8;A2AEX6;A2AEY1	Four and a half LIM domains protein 1	Fhl1
32.2601	32.8341	30.3201	30.7909	31.6609	31.7306	31.1413	31.0437	30.9935	30.7153	30.6489	32.3763	31.7908	33.5593		biological regulation;cellular process;cellular response to stimulus;intracellular signal transduction;positive regulation of catalytic activity;positive regulation of GTPase activity;positive regulation of hydrolase activity;positive regulation of molecular function;regulation of biological process;regulation of catabolic process;regulation of catalytic activity;regulation of cellular catabolic …	binding;enzyme binding;enzyme regulator activity;GTPase binding;GTPase regulator activity;guanyl-nucleotide exchange factor activity;nucleoside-triphosphatase regulator activity;protein binding;Ras GTPase binding;Ras guanyl-nucleotide exchange factor activity;Rho GTPase binding;Rho guanyl-nucleotide exchange factor activity;small GTPase binding;small GTPase regulator activity			Ded_cyto;DOCK-C2;DUF3398;PH	AACTTT_UNKNOWN;ACAGGGT,MIR-10A,MIR-10B;ACAWYAAAG_UNKNOWN;BENPORATH_EED_TARGETS;CHEN_METABOLIC_SYNDROM_NETWORK;chrxq24;CREIGHTON_ENDOCRINE_THERAPY_RESISTANCE_3;CREIGHTON_ENDOCRINE_THERAPY_RESISTANCE_5;CTTTAAR_UNKNOWN;CTTTGA_V$LEF1_Q2;DUTERTRE_ESTRADIOL_RESPONSE_24HR_DN;FULCHER_INFLAMMATORY_RESPONSE_LECTIN_VS_LPS_DN;GAGACTG,MIR-452;GGGTGGRR_V$PAX4_03;GSE10094_LCMV_VS_LISTERIA_IND_EFF_CD4_TCELL_UP;G…	Completeproteome;Guanine-nucleotidereleasingfactor;Phosphoprotein;Referenceproteome	DOCK family						82	74	11	43.1	40.6	5.4	237.77	0	63771000000	879	1.55287	0.092379	1.78958	2.8372	A2AF47	A2AF47	Dedicator of cytokinesis protein 11	Dock11
34.6966	34.5395	35.4468	35.2228	35.213	34.6942	35.3532	35.2689	35.0504	34.5278	35.0248	35.1503	35.39	34.6617		base-excision repair;cell differentiation;cellular component organization;cellular component organization at cellular level;cellular component organization or biogenesis;cellular component organization or biogenesis at cellular level;cellular developmental process;cellular macromolecule metabolic process;cellular metabolic process;cellular nitrogen compound metabolic process;cellular process;cell…	acid-amino acid ligase activity;binding;catalytic activity;DNA binding;ligase activity;ligase activity, forming carbon-nitrogen bonds;nucleic acid binding;small conjugating protein ligase activity;ubiquitin-protein ligase activity	cell part;cytoplasm;extracellular membrane-bounded organelle;extracellular organelle;extracellular region part;extracellular vesicular exosome;intracellular membrane-bounded organelle;intracellular organelle;intracellular organelle part;intracellular part;membrane;membrane-bounded organelle;membrane-bounded vesicle;nuclear part;nucleoplasm;nucleus;organelle;organelle part;vesicle	Ubiquitin mediated proteolysis	DUF4414;DUF908;DUF913;HECT;UBA;WWE	ACID_AMINO_ACID_LIGASE_ACTIVITY;BENPORATH_SOX2_TARGETS;BIDUS_METASTASIS_UP;BIOPOLYMER_METABOLIC_PROCESS;BIOPOLYMER_MODIFICATION;CAIRO_HEPATOBLASTOMA_CLASSES_UP;CELLULAR_MACROMOLECULE_METABOLIC_PROCESS;CELLULAR_PROTEIN_METABOLIC_PROCESS;CHROMATIN_MODIFICATION;CHROMOSOME_ORGANIZATION_AND_BIOGENESIS;chrxp11;COVALENT_CHROMATIN_MODIFICATION;CREIGHTON_ENDOCRINE_THERAPY_RESISTANCE_1;DIRMEIER_LMP1_RESPON…	Acetylation;Alternativesplicing;Completeproteome;Cytoplasm;Differentiation;Directproteinsequencing;DNA-binding;DNAdamage;DNArepair;Ligase;Nucleus;Phosphoprotein;Proteomicsidentification;Referenceproteome;Ublconjugationpathway							190	190	190	53.3	53.3	53.3	482.63	0	543000000000	5807	0.295987	0.763023	0.19973	0.534608	Q7TMY8;A2AFQ0;Q7TMY8-3;Q7TMY8-4;Q7TMY8-2;F6XP90;F6UYC1	Q7TMY8;A2AFQ0;Q7TMY8-3;Q7TMY8-4;Q7TMY8-2	E3 ubiquitin-protein ligase HUWE1	Huwe1
30.938	30.9075	31.0378	31.9656	30.4128	30.442	30.3012	31.1129	31.0144	29.9435	30.5181	29.4202	30.6743	30.9516		cellular component assembly;cellular component assembly at cellular level;cellular component organization;cellular component organization at cellular level;cellular component organization or biogenesis;cellular component organization or biogenesis at cellular level;cellular macromolecular complex assembly;cellular macromolecular complex subunit organization;cellular process;macromolecular complex…	binding;nucleic acid binding;RNA binding;snRNA binding	cell part;cytoplasm;cytoplasmic part;cytosol;intracellular membrane-bounded organelle;intracellular organelle;intracellular organelle part;intracellular part;macromolecular complex;membrane;membrane-bounded organelle;nuclear body;nuclear part;nucleoplasm;nucleoplasm part;nucleus;organelle;organelle part;protein complex;SMN complex;SMN-Sm protein complex	RNA transport	WD40	ABRAMSON_INTERACT_WITH_AIRE;BILD_MYC_ONCOGENIC_SIGNATURE;BIOPOLYMER_METABOLIC_PROCESS;BYSTRYKH_HEMATOPOIESIS_STEM_CELL_AND_BRAIN_QTL_CIS;BYSTRYKH_HEMATOPOIESIS_STEM_CELL_QTL_CIS;CELLULAR_COMPONENT_ASSEMBLY;CHEMNITZ_RESPONSE_TO_PROSTAGLANDIN_E2_UP;chr5q34;CYTOPLASM;GARCIA_TARGETS_OF_FLI1_AND_DAX1_DN;GAVIN_FOXP3_TARGETS_CLUSTER_P2;GGGCGGR_V$SP1_Q6;GOBERT_OLIGODENDROCYTE_DIFFERENTIATION_UP;GOLDRATH_…	Completeproteome;Proteomicsidentification;Referenceproteome;Repeat;WDrepeat							46	46	2	40.1	40.1	1.7	166.52	0	31383000000	501	0.0905118	0.91172	-0.143273	-0.215896	A2AFQ9	A2AFQ9		Gemin5
30.1331	28.9349	30.5031	28.7721	30.367	28.7909	28.8233	29.8478	28.3282	29.037	28.5145	29.4371	29.9709	30.1184		biological regulation;positive regulation of biological process;positive regulation of cellular component organization;positive regulation of cellular process;positive regulation of synapse structural plasticity;regulation of biological process;regulation of cellular component organization;regulation of cellular process;regulation of synapse organization;regulation of synapse structural plasticity	binding;lipid binding;phosphatidylinositol binding;phosphatidylinositol-4,5-bisphosphate binding;phospholipid binding	cell part;cell projection;cell projection part;cytoskeleton;dendritic spine;intracellular non-membrane-bounded organelle;intracellular organelle;intracellular part;neuron projection;neuron spine;non-membrane-bounded organelle;organelle		FERM_M;PDZ	AAGCACA,MIR-218;AAGCCAT,MIR-135A,MIR-135B;ACEVEDO_LIVER_CANCER_WITH_H3K27ME3_DN;BENPORATH_EED_TARGETS;BENPORATH_ES_WITH_H3K27ME3;BENPORATH_PRC2_TARGETS;BENPORATH_SUZ12_TARGETS;BROWNE_HCMV_INFECTION_1HR_DN;BROWNE_HCMV_INFECTION_48HR_DN;chrxp22;CTCAAGA,MIR-526B;CTTTGCA,MIR-527;GAGCCTG,MIR-484;GSE1432_6H_VS_24H_IFNG_MICROGLIA_DN;GSE29614_CTRL_VS_DAY3_TIV_FLU_VACCINE_PBMC_DN;GSE360_L_MAJOR_VS_T_GONDI…	Alternativesplicing;Cellprojection;Completeproteome;Lipid-binding;Referenceproteome			excitatory				34	34	34	32.3	32.3	32.3	144.98	0	17450000000	175	1.82884	0.0785239	1.21562	3.06696	A2AFR3;A2AFR3-2;A2AFR3-3	A2AFR3;A2AFR3-2;A2AFR3-3	FERM and PDZ domain-containing protein 4	Frmpd4
30.5675	30.3498	31.5834	31.5521	31.7143	30.3066	31.1771	30.919	30.4267	30.2454	31.1898	31.8459	31.0352	31.7175		biological regulation;cellular macromolecule metabolic process;cellular metabolic process;cellular process;cellular protein metabolic process;macromolecule metabolic process;metabolic process;negative regulation of biological process;negative regulation of biosynthetic process;negative regulation of cellular biosynthetic process;negative regulation of cellular macromolecule biosynthetic process;n…	binding;chaperone binding;protein binding;unfolded protein binding	cell part;cytoplasmic part;cytosol;intracellular membrane-bounded organelle;intracellular organelle;intracellular part;membrane-bounded organelle;nucleus;organelle		CTDII;DnaJ	AAANWWTGC_UNKNOWN;ACACTGG,MIR-199A,MIR-199B;AMUNDSON_RESPONSE_TO_ARSENITE;CACGTG_V$MYC_Q2;CACTTTG,MIR-520G,MIR-520H;CAGCTG_V$AP4_Q5;CAGGTA_V$AREB6_01;CAGGTG_V$E12_Q6;CAGTATT,MIR-200B,MIR-200C,MIR-429;CCAGGGG,MIR-331;CCTNTMAGA_UNKNOWN;CHEN_LVAD_SUPPORT_OF_FAILING_HEART_UP;chr9p;CTCAGGG,MIR-125B,MIR-125A;CTTTGA_V$LEF1_Q2;CTTTGT_V$LEF1_Q2;EIF4E_UP;GAGCTGG,MIR-337;GATTGGY_V$NFY_Q6_01;GEORGES_TARGETS_…	Chaperone;Completeproteome;Proteomicsidentification;Referenceproteome							20	19	19	49	47.1	47.1	43.018	0	17119000000	245	1.11877	0.206938	0.91224	1.88691	A2AG30;O89114	A2AG30;O89114	DnaJ homolog subfamily B member 5	Dnajb5
27.2732	27.9622	29.8708	28.1609	28.0721	28.1067	27.2206	28.0033	28.4646	29.5991	27.3822	29.3538	27.9058	28.9744		biosynthetic process;cellular biosynthetic process;cellular lipid metabolic process;cellular macromolecule metabolic process;cellular metabolic process;cellular process;cellular protein metabolic process;glycerolipid biosynthetic process;glycerolipid metabolic process;glycerophospholipid biosynthetic process;glycerophospholipid metabolic process;GPI anchor biosynthetic process;GPI anchor metaboli…	catalytic activity;mannose-ethanolamine phosphotransferase activity;phosphotransferase activity, for other substituted phosphate groups;transferase activity;transferase activity, transferring phosphorus-containing groups	cell part;cytoplasmic part;endoplasmic reticulum membrane;endoplasmic reticulum part;integral to membrane;intracellular organelle part;intracellular part;intrinsic to membrane;membrane;membrane part;organelle membrane;organelle part	Glycosylphosphatidylinositol(GPI)-anchor biosynthesis	Phosphodiest	BIOPOLYMER_METABOLIC_PROCESS;BIOPOLYMER_MODIFICATION;BIOSYNTHETIC_PROCESS;BOCHKIS_FOXA2_TARGETS;BUYTAERT_PHOTODYNAMIC_THERAPY_STRESS_DN;CELLULAR_LIPID_METABOLIC_PROCESS;CELLULAR_MACROMOLECULE_METABOLIC_PROCESS;CELLULAR_PROTEIN_METABOLIC_PROCESS;chr9p13;CYTOPLASM;CYTOPLASMIC_PART;DOUGLAS_BMI1_TARGETS_DN;ENDOMEMBRANE_SYSTEM;ENDOPLASMIC_RETICULUM;ENDOPLASMIC_RETICULUM_MEMBRANE;ENDOPLASMIC_RETICULUM_…	Completeproteome;Endoplasmicreticulum;Glycoprotein;GPI-anchorbiosynthesis;Membrane;Proteomicsidentification;Referenceproteome;Transferase;Transmembrane;Transmembranehelix	PIGG/PIGN/PIGO family, PIGO subfamily						13	13	13	17.1	17.1	17.1	116.44	0	4090900000	58	0.124317	0.872582	0.2627	0.300911	A2AG36;Q562G0;Q9JJI6;F6YPG3	A2AG36;Q562G0;Q9JJI6;F6YPG3	GPI ethanolamine phosphate transferase 3	Pigo
31.8015	30.8801	31.8919	32.6988	33.1149	31.5854	32.1069	32.1681	31.3243	31.389	31.6145	34.4418	33.1986	32.6842		cellular component organization;cellular component organization at cellular level;cellular component organization or biogenesis;cellular component organization or biogenesis at cellular level;cellular process;cytoskeleton organization;microtubule cytoskeleton organization;microtubule-based process;organelle organization	structural molecule activity	cell part;cytoplasm;cytoskeletal part;cytoskeleton;intracellular non-membrane-bounded organelle;intracellular organelle;intracellular organelle part;intracellular part;macromolecular complex;microtubule;microtubule cytoskeleton;non-membrane-bounded organelle;organelle;organelle part;protein complex		MAP7	BENPORATH_EED_TARGETS;BENPORATH_SUZ12_TARGETS;BRUINS_UVC_RESPONSE_VIA_TP53_GROUP_A;FIGUEROA_AML_METHYLATION_CLUSTER_1_UP;FIGUEROA_AML_METHYLATION_CLUSTER_4_UP;FIGUEROA_AML_METHYLATION_CLUSTER_6_UP;GSE14769_UNSTIM_VS_20MIN_LPS_BMDM_UP;GSE18148_CBFB_KO_VS_WT_TREG_DN;GSE32423_IL7_VS_IL4_MEMORY_CD8_TCELL_DN;KINSEY_TARGETS_OF_EWSR1_FLII_FUSION_UP;LEE_BMP2_TARGETS_DN;LIAO_METASTASIS;MEISSNER_NPC_HCP_WI…	Alternativesplicing;Coiledcoil;Completeproteome;Proteomicsidentification;Referenceproteome	MAP7 family						44	43	41	55.6	54.9	54	86.049	0	67208000000	869	1.71069	0.0709827	1.99896	3.17754	A2AG50;A2AG50-2;A2AG51;A2AG50-3;Q8C0A6;REV__Q8BMP6	A2AG50;A2AG50-2;A2AG51	MAP7 domain-containing protein 2	Map7d2
27.9636	26.9169	28.2864	31.2606	30.5658	27.2789	27.5379	31.3804	30.6238	27.4993	28.8265	27.5651	28.1074	28.207				cell part;cytoplasmic part;intracellular membrane-bounded organelle;intracellular organelle;intracellular part;membrane-bounded organelle;mitochondrion;organelle		THRAP3_BCLAF1		Alternativesplicing;Completeproteome;Mitochondrion;Phosphoprotein;Referenceproteome	BCLAF1/THRAP3 family						11	11	11	13.6	13.6	13.6	90.11	0	6984400000	107	0.479397	0.507011	-1.02333	-0.996382	A2AG58;A2AG58-2;A2AG55;Z4YLY4	A2AG58;A2AG58-2	Uncharacterized protein CXorf23 homolog
26.9252	28.0399	29.2556	29.8529	30.7029	27.5917	30.3236	27.1253	27.5948	28.3437	27.8405	28.0676	29.6487	32.3541		alcohol biosynthetic process;alcohol metabolic process;alpha-beta T cell activation;alpha-beta T cell activation involved in immune response;alpha-beta T cell differentiation;alpha-beta T cell differentiation involved in immune response;amine biosynthetic process;amine metabolic process;anatomical structure development;anatomical structure morphogenesis;apoptotic mitochondrial changes;aromatic am…	active transmembrane transporter activity;adenyl nucleotide binding;adenyl ribonucleotide binding;ATP binding;ATPase activity;ATPase activity, coupled;ATPase activity, coupled to movement of substances;ATPase activity, coupled to transmembrane movement of ions;ATPase activity, coupled to transmembrane movement of ions, phosphorylative mechanism;ATPase activity, coupled to transmembrane movement o…	basolateral plasma membrane;brush border membrane;cell body;cell part;cell projection;cell projection membrane;cell projection part;clathrin-coated vesicle;coated vesicle;cytoplasmic membrane-bounded vesicle;cytoplasmic part;cytoplasmic vesicle;endoplasmic reticulum;endosome;Golgi apparatus;Golgi apparatus part;Golgi-associated vesicle;integral to membrane;intracellular membrane-bounded organelle…		E1-E2_ATPase;HMA;Hydrolase	AACTGAC,MIR-223;AACTTT_UNKNOWN;ACATTCC,MIR-1,MIR-206;ACEVEDO_FGFR1_TARGETS_IN_PROSTATE_CANCER_MODEL_UP;ACTIVE_TRANSMEMBRANE_TRANSPORTER_ACTIVITY;ADENYL_NUCLEOTIDE_BINDING;ADENYL_RIBONUCLEOTIDE_BINDING;ATGAAGG,MIR-205;ATP_BINDING;ATPASE_ACTIVITY;ATPASE_ACTIVITY_COUPLED;ATPASE_ACTIVITY_COUPLED_TO_MOVEMENT_OF_SUBSTANCES;ATPASE_ACTIVITY_COUPLED_TO_TRANSMEMBRANE_MOVEMENT_OF_IONS;ATPASE_ACTIVITY_COUPLE…	ATP-binding;Cellmembrane;Completeproteome;Copper;Coppertransport;Diseasemutation;Glycoprotein;Golgiapparatus;Hydrolase;Iontransport;Magnesium;Membrane;Metal-binding;Nucleotide-binding;Phosphoprotein;Proteomicsidentification;Referenceproteome;Repeat;Transmembrane;Transmembranehelix;Transport	Cation transport ATPase (P-type) (TC 3.A.3) family, Type IB subfamily						29	29	28	24.6	24.6	23.9	161.96	0	25644000000	300	0.758896	0.293038	2.09714	1.52992	Q64430;A2AG68	Q64430;A2AG68	Copper-transporting ATPase 1	Atp7a
30.4219	30.7594	30.3205	30.0223	30.5372	29.4248	27.7069	30.7601	30.6913	29.2976	30.4123	31.6644	32.1047	30.2914	Mediator complex	anatomical structure development;anatomical structure formation involved in morphogenesis;androgen receptor signaling pathway;axis elongation;axis elongation involved in somitogenesis;biological regulation;biosynthetic process;canonical Wnt receptor signaling pathway;cell development;cell surface receptor linked signaling pathway;cellular biosynthetic process;cellular developmental process;cellul…	binding;chromatin binding;DNA binding;enhancer binding;enhancer sequence-specific DNA binding;hormone receptor binding;nuclear hormone receptor binding;nucleic acid binding;protein binding;protein binding transcription factor activity;protein C-terminus binding;protein domain specific binding;receptor activity;receptor binding;regulatory region DNA binding;regulatory region nucleic acid binding;R…	cell part;centrosome;cytoplasmic part;cytoskeletal part;intracellular membrane-bounded organelle;intracellular non-membrane-bounded organelle;intracellular organelle;intracellular organelle part;intracellular part;macromolecular complex;mediator complex;membrane;membrane-bounded organelle;microtubule organizing center;non-membrane-bounded organelle;nuclear part;nucleolus;nucleoplasm;nucleoplasm p…		Med12;Med12-LCEWAV;Med12-PQL	AACTTT_UNKNOWN;AMBROSINI_FLAVOPIRIDOL_TREATMENT_TP53;ANDROGEN_RECEPTOR_SIGNALING_PATHWAY;BENPORATH_NANOG_TARGETS;BENPORATH_NOS_TARGETS;BENPORATH_OCT4_TARGETS;BENPORATH_SOX2_TARGETS;BIOPOLYMER_METABOLIC_PROCESS;CELLULAR_COMPONENT_ASSEMBLY;chrxq12;chrxq13;CRGAARNNNNCGA_UNKNOWN;CTGCAGY_UNKNOWN;CTTTAAR_UNKNOWN;CYCLIN_D1_UP.V1_UP;DEURIG_T_CELL_PROLYMPHOCYTIC_LEUKEMIA_UP;DIAZ_CHRONIC_MEYLOGENOUS_LEUKEM…	Acetylation;Activator;Alternativesplicing;Completeproteome;Nucleus;Phosphoprotein;Proteomicsidentification;Referenceproteome;Repressor;Transcription;Transcriptionregulation	Mediator complex subunit 12 family	P37173;Q8R3L8					45	45	41	30.4	30.4	29	244.56	0	17264000000	415	0.815543	0.290787	1.21977	1.53935	A2AGH6;A2AGH8;A2AGH6-2;A2AGH9;A2AGH6-3	A2AGH6;A2AGH8;A2AGH6-2;A2AGH9	Mediator of RNA polymerase II transcription subunit 12	Med12
34.038	33.9624	34.7754	35.0375	35.1298	33.7006	34.3412	34.6787	34.4416	34.3416	33.9655	34.3347	34.1694	31.0604		adult behavior;associative learning;axon extension;behavior;behavioral interaction between organisms;biological adhesion;biological regulation;cell adhesion;cell differentiation;cell growth;cell-cell adhesion;cellular chemical homeostasis;cellular component assembly;cellular component assembly at cellular level;cellular component organization;cellular component organization at cellular level;cell…	binding;carboxylic ester hydrolase activity;catalytic activity;cell adhesion molecule binding;hydrolase activity;hydrolase activity, acting on ester bonds;neurexin family protein binding;protein binding;receptor activity	cell junction;cell part;cell surface;cytoplasmic membrane-bounded vesicle;cytoplasmic part;cytoplasmic vesicle;endocytic vesicle;excitatory synapse;integral to membrane;integral to plasma membrane;intracellular membrane-bounded organelle;intracellular organelle;intracellular part;intrinsic to membrane;intrinsic to plasma membrane;membrane part;membrane-bounded organelle;membrane-bounded vesicle;o…	Cell adhesion molecules (CAMs)	COesterase	AAAYWAACM_V$HFH4_01;AACTTT_UNKNOWN;ARGGGTTAA_UNKNOWN;ATGTACA,MIR-493;ATM_DN.V1_DN;CAGCTG_V$AP4_Q5;CCTNTMAGA_UNKNOWN;chrxq13;CTGCAGY_UNKNOWN;CTIP_DN.V1_DN;CTTTAAR_UNKNOWN;CTTTGTA,MIR-524;GGGAGGRR_V$MAZ_Q6;GGGTGGRR_V$PAX4_03;GSE13485_CTRL_VS_DAY21_YF17D_VACCINE_PBMC_DN;GSE18791_CTRL_VS_NEWCASTLE_VIRUS_DC_18H_DN;GSE22886_NAIVE_VS_MEMORY_TCELL_UP;GSE29618_LAIV_VS_TIV_FLU_VACCINE_DAY7_BCELL_UP;GSE3982…	Celladhesion;Celljunction;Cellmembrane;Completeproteome;Disulfidebond;Glycoprotein;Membrane;Phosphoprotein;Proteomicsidentification;Referenceproteome;Signal;Synapse;Transmembrane;Transmembranehelix	Type-B carboxylesterase/lipase family		generic				31	31	26	52.1	52.1	46.9	91.161	0	196000000000	1554	0.421041	0.553291	-1.06139	-0.903488	Q8BYM5;A2AGI2;A2AGI3;A2AGI0	Q8BYM5;A2AGI2;A2AGI3;A2AGI0	Neuroligin-3	Nlgn3
28.0407	28.6329	27.6718	27.5422	27.5106	27.7584	28.423	31.0958	26.2855	28.2842	29.4499	27.4536	28.4117	28.5103		biological regulation;calcium ion homeostasis;calcium ion transmembrane transport;calcium ion transport;cation homeostasis;cation transport;cellular calcium ion homeostasis;cellular cation homeostasis;cellular chemical homeostasis;cellular component assembly;cellular component organization;cellular component organization or biogenesis;cellular divalent inorganic cation homeostasis;cellular homeos…	binding;calcium channel activity;calcium ion binding;calcium-induced calcium release activity;calcium-release channel activity;cation binding;cation channel activity;cation transmembrane transporter activity;channel activity;gated channel activity;intracellular ligand-gated calcium channel activity;intracellular ligand-gated ion channel activity;ion binding;ion channel activity;ion transmembrane …	cell part;cytoplasmic part;endoplasmic reticulum membrane;endoplasmic reticulum part;integral to membrane;intracellular organelle part;intracellular part;intrinsic to membrane;junctional membrane complex;macromolecular complex;membrane;membrane part;organelle membrane;organelle part;perinuclear region of cytoplasm;protein complex;sarcoplasmic reticulum membrane	Alzheimer's disease;Calcium signaling pathway;Salivary secretion	Ins145_P3_rec;Ion_trans;MIR;RIH_assoc;RR_TM4-6;RYDR_ITPR;RyR;SPRY	AACTTT_UNKNOWN;ACTGAAA,MIR-30A-3P,MIR-30E-3P;BENPORATH_EED_TARGETS;BENPORATH_ES_WITH_H3K27ME3;BENPORATH_NANOG_TARGETS;BENPORATH_PRC2_TARGETS;BENPORATH_SUZ12_TARGETS;BRUINS_UVC_RESPONSE_VIA_TP53_GROUP_B;CAGGTG_V$E12_Q6;CALCIUM_CHANNEL_ACTIVITY;CALCIUM_ION_TRANSPORT;CATION_CHANNEL_ACTIVITY;CATION_TRANSMEMBRANE_TRANSPORTER_ACTIVITY;CATION_TRANSPORT;chr15q14;CTATGCA,MIR-153;CTTTGT_V$LEF1_Q2;DAVICIONI…	Alternativesplicing;Calcium;Calciumchannel;Calciumtransport;Calmodulin-binding;Completeproteome;Endoplasmicreticulum;Ionchannel;Iontransport;Ligand-gatedionchannel;Membrane;Microsome;Receptor;Referenceproteome;Repeat;Sarcoplasmicreticulum;Transmembrane;Transmembranehelix;Transport	Ryanodine receptor (TC 1.A.3.1) family, RYR3 subfamily						46	32	31	11.7	9	8.7	547.74	0	5716600000	53	0.0410658	0.955045	0.118674	0.109528	A2AGL3-2;A2AGL3;E9PW34	A2AGL3-2;A2AGL3;E9PW34	Ryanodine receptor 3	Ryr3
30.9981	31.8468	27.8928	30.3068	30.4385	31.1845	31.7511	32.349	30.6706	31.5899	31.7889	29.6845	30.5299	29.3995				cell part;integral to membrane;intrinsic to membrane;membrane part		p53-inducible11		Completeproteome;Membrane;Phosphoprotein;Proteomicsidentification;Referenceproteome;Transmembrane;Transmembranehelix							8	8	8	30.2	30.2	30.2	20.91	0	66464000000	230	1.42306	0.115868	-1.47848	-2.53353	Q4QQM4;A2AGS6	Q4QQM4;A2AGS6	Tumor protein p53-inducible protein 11	Trp53i11
28.6298	28.023	28.3278	27.7646	27.739	28.4645	28.2891	27.4571	28.2046	26.9967	29.0856	27.9216	29.3039	28.2421		anatomical structure development;autophagy;biological regulation;catabolic process;cell differentiation;cellular catabolic process;cellular developmental process;cellular metabolic process;cellular process;developmental process;metabolic process;negative regulation of apoptosis;negative regulation of biological process;negative regulation of cell death;negative regulation of cell proliferation;ne…	binding;enzyme binding;protein binding;ubiquitin protein ligase binding	autophagic vacuole;axoneme;cell part;cell projection part;cytoplasm;cytoplasmic membrane-bounded vesicle;cytoplasmic part;cytoplasmic vesicle;cytosol;endocytic vesicle;intracellular membrane-bounded organelle;intracellular organelle;intracellular part;membrane-bounded organelle;membrane-bounded vesicle;mitochondrion;organelle;organelle part;phagocytic vesicle;vacuole;vesicle		WD40	AATGTGA,MIR-23A,MIR-23B;ACCAAAG,MIR-9;ACEVEDO_METHYLATED_IN_LIVER_CANCER_DN;AGGAGTG,MIR-483;CAGGTCC,MIR-492;CAGTATT,MIR-200B,MIR-200C,MIR-429;chr11p11;CHUNG_BLISTER_CYTOTOXICITY_UP;DARWICHE_PAPILLOMA_RISK_HIGH_DN;DARWICHE_PAPILLOMA_RISK_LOW_DN;DARWICHE_SKIN_TUMOR_PROMOTER_DN;DARWICHE_SQUAMOUS_CELL_CARCINOMA_DN;GRAESSMANN_APOPTOSIS_BY_DOXORUBICIN_DN;GSE10325_MYELOID_VS_LUPUS_MYELOID_UP;GSE14769_UN…	Alternativesplicing;Autophagy;Completeproteome;Cytoplasmicvesicle;Developmentalprotein;Differentiation;Neurogenesis;Phosphoprotein;Referenceproteome;Repeat;WDrepeat							13	13	13	13.6	13.6	13.6	142.88	0	3709000000	101	0.206906	0.795925	0.39353	0.470976	A2AH22;A2AH22-2;A2AH22-5;A2AH22-7;A2AH22-6;A2AH22-3;A2AH22-4	A2AH22;A2AH22-2;A2AH22-5;A2AH22-7;A2AH22-6;A2AH22-3;A2AH22-4	Activating molecule in BECN1-regulated autophagy protein 1	Ambra1
35.0487	34.7795	35.1742	35.4846	35.7745	35.6486	35.7856	35.8435	35.3608	35.0162	34.8982	35.824	35.8453	35.3528		biological regulation;cellular process;cellular response to stimulus;intracellular signal transduction;positive regulation of catalytic activity;positive regulation of GTPase activity;positive regulation of hydrolase activity;positive regulation of molecular function;regulation of biological process;regulation of catabolic process;regulation of catalytic activity;regulation of cellular catabolic …	enzyme activator activity;enzyme regulator activity;GTPase activator activity;GTPase regulator activity;nucleoside-triphosphatase regulator activity	cell leading edge;cell part;cell projection;cytoplasm;extracellular membrane-bounded organelle;extracellular organelle;extracellular region part;extracellular vesicular exosome;intracellular part;membrane;membrane-bounded organelle;membrane-bounded vesicle;organelle;plasma membrane;ruffle;vesicle		CRAL_TRIO_2;RhoGAP	ACCAATC,MIR-509;ACTGCCT,MIR-34B;BENPORATH_NANOG_TARGETS;BENPORATH_SOX2_TARGETS;BIOCARTA_RHO_PATHWAY;BLALOCK_ALZHEIMERS_DISEASE_UP;BROWNE_HCMV_INFECTION_18HR_DN;CACTGCC,MIR-34A,MIR-34C,MIR-449;CHANDRAN_METASTASIS_UP;CHICAS_RB1_TARGETS_CONFLUENT;chr11p11;DAVIES_MULTIPLE_MYELOMA_VS_MGUS_DN;FLECHNER_PBL_KIDNEY_TRANSPLANT_OK_VS_DONOR_UP;FORTSCHEGGER_PHF8_TARGETS_DN;GCACTTT,MIR-17-5P,MIR-20A,MIR-106A,M…	Completeproteome;Proteomicsidentification;Referenceproteome							40	40	2	88.7	88.7	7.9	54.437	0	479000000000	2987	1.28567	0.210978	0.582311	1.86418	A2AH25	A2AH25		Arhgap1
34.1944	34.062	34.386	34.4742	34.7084	34.1457	34.8162	34.9074	34.5119	33.4649	34.3012	34.5629	34.413	34.9879		cellular macromolecule metabolic process;cellular metabolic process;cellular nitrogen compound metabolic process;cellular process;macromolecule metabolic process;metabolic process;mRNA metabolic process;mRNA processing;nitrogen compound metabolic process;nucleic acid metabolic process;nucleobase-containing compound metabolic process;primary metabolic process;RNA metabolic process;RNA processing;R…	binding;catalytic activity;GTP binding;GTPase activity;guanyl nucleotide binding;guanyl ribonucleotide binding;hydrolase activity;hydrolase activity, acting on acid anhydrides;hydrolase activity, acting on acid anhydrides, in phosphorus-containing anhydrides;nucleic acid binding;nucleoside-triphosphatase activity;nucleotide binding;purine nucleotide binding;purine ribonucleoside triphosphate bind…	Cajal body;catalytic step 2 spliceosome;cell part;cytoplasm;intracellular membrane-bounded organelle;intracellular organelle;intracellular organelle part;intracellular part;macromolecular complex;membrane;membrane-bounded organelle;nuclear body;nuclear part;nuclear speck;nucleoplasm;nucleoplasm part;nucleus;organelle;organelle part;ribonucleoprotein complex;spliceosomal complex	Spliceosome	EFG_C;EFG_II;EFG_IV;GTP_EFTU;GTP_EFTU_D2	ABRAMSON_INTERACT_WITH_AIRE;BENPORATH_MYC_MAX_TARGETS;BIOPOLYMER_METABOLIC_PROCESS;CACGTG_V$MYC_Q2;CAMPS_COLON_CANCER_COPY_NUMBER_UP;chr17q21;DANG_REGULATED_BY_MYC_UP;GRADE_COLON_AND_RECTAL_CANCER_UP;GSE13306_RA_VS_UNTREATED_TCONV_DN;GSE13306_TREG_RA_VS_TCONV_RA_UP;GSE14000_UNSTIM_VS_4H_LPS_DC_UP;GSE14350_IL2RB_KO_VS_WT_TREG_UP;GSE15930_NAIVE_VS_48H_IN_VITRO_STIM_IFNAB_CD8_TCELL_DN;GSE15930_NAIVE…	Acetylation;Completeproteome;Elongationfactor;GTP-binding;mRNAprocessing;mRNAsplicing;Nucleotide-binding;Nucleus;Phosphoprotein;Proteinbiosynthesis;Proteomicsidentification;Referenceproteome;Spliceosome	TRAFAC class translation factor GTPase superfamily, Classic translation factor GTPase family, EF-G/EF-2 subfamily						65	64	64	80.4	79.4	79.4	109.36	0	537000000000	3946	0.706312	0.407922	0.561966	1.21339	O08810;A2AH85;G3UZ34;G3UXK8;G3UZ25	O08810;A2AH85;G3UZ34	116 kDa U5 small nuclear ribonucleoprotein component	Eftud2
31.7483	31.7327	32.1084	31.7376	33.2269	31.4089	32.9779	32.4473	31.667	32.7846	31.0901	32.1647	31.9084	32.3735		biological regulation;cell projection organization;cellular component organization;cellular component organization at cellular level;cellular component organization or biogenesis;cellular component organization or biogenesis at cellular level;cellular process;cytoskeleton organization;neuron projection development;organelle organization;regulation of anatomical structure morphogenesis;regulation …	binding;calmodulin binding;cytoskeletal protein binding;microtubule binding;protein binding;spectrin binding;tubulin binding	cell part;cytoplasm;cytoskeletal part;intracellular organelle part;intracellular part;macromolecular complex;microtubule;organelle part;protein complex		CAMSAP_CH;CAMSAP_CKK;CH	AMIT_EGF_RESPONSE_480_HELA;ATGGYGGA_UNKNOWN;BONOME_OVARIAN_CANCER_SURVIVAL_OPTIMAL_DEBULKING;BROWNE_HCMV_INFECTION_16HR_UP;CCAWNWWNNNGGC_UNKNOWN;CHANDRAN_METASTASIS_UP;chr9q34;CREIGHTON_ENDOCRINE_THERAPY_RESISTANCE_2;DAVICIONI_MOLECULAR_ARMS_VS_ERMS_UP;DODD_NASOPHARYNGEAL_CARCINOMA_UP;GRADE_COLON_AND_RECTAL_CANCER_UP;GSE14026_TH1_VS_TH17_UP;GSE17721_0.5H_VS_12H_CPG_BMDM_DN;GSE17721_0.5H_VS_12H_GA…	Alternativesplicing;Completeproteome;Cytoplasm;Cytoskeleton;Microtubule;Phosphoprotein;Proteomicsidentification;Referenceproteome	CAMSAP1 family						82	82	81	60.8	60.8	60.4	175.89	0	72376000000	986	0.229396	0.785835	0.301664	0.490319	A2AHC3;A2AHC4;A2AHC3-2;F6Q2D3;F6W3X2;F6QF29;V9GXD7;V9GXT0	A2AHC3;A2AHC4;A2AHC3-2	Calmodulin-regulated spectrin-associated protein 1	Camsap1
30.2553	30.3833	32.1693	30.5044	30.5844	29.7584	30.3209	31.1262	29.4904	29.94	29.6522	28.3536	28.1426	28.5359				cell junction;cell part;cytoplasm;cytoskeletal part;cytoskeleton;intracellular non-membrane-bounded organelle;intracellular organelle;intracellular organelle part;intracellular part;membrane;non-membrane-bounded organelle;organelle;organelle part;postsynaptic density;postsynaptic membrane;synapse part;synaptic membrane				Alternativesplicing;Celljunction;Cellmembrane;Coiledcoil;Completeproteome;Cytoplasm;Cytoskeleton;Membrane;Postsynapticcellmembrane;Referenceproteome;Synapse	LZTS3 family		generic	+	+		26	26	26	51	51	51	74.985	0	8569800000	143	2.82979	0.0309598	-1.35018	-4.93138	A2AHG0;A2AHG0-3;A2AHG0-2	A2AHG0;A2AHG0-3;A2AHG0-2	Leucine zipper putative tumor suppressor 3	Lzts3
32.7839	32.9635	32.8586	33.4792	31.931	32.2108	34.4106	31.4923	32.9619	31.0432	32.0579	30.6265	31.0609	30.0413		activation of protein kinase activity;activation of protein kinase C activity by G-protein coupled receptor protein signaling pathway;biological regulation;cell cycle checkpoint;cell surface receptor linked signaling pathway;cellular lipid metabolic process;cellular metabolic process;cellular process;cellular response to stimulus;cellular response to stress;DNA damage checkpoint;DNA integrity che…	adenyl nucleotide binding;adenyl ribonucleotide binding;ATP binding;binding;catalytic activity;cation binding;diacylglycerol kinase activity;enzyme inhibitor activity;enzyme regulator activity;ion binding;kinase activity;lipid kinase activity;metal ion binding;NAD+ kinase activity;nucleotide binding;phosphotransferase activity, alcohol group as acceptor;protein binding;protein C-terminus binding;…	cell part;cell projection;cytoplasm;intracellular membrane-bounded organelle;intracellular organelle;intracellular organelle part;intracellular part;lamellipodium;membrane;membrane-bounded organelle;nuclear part;nucleoplasm;nucleus;organelle;organelle part;plasma membrane	Glycerolipid metabolism;Glycerophospholipid metabolism;Phosphatidylinositol signaling system	Ank_2;C1_1;DAGK_acc;DAGK_cat	ACATTCC,MIR-1,MIR-206;ADENYL_NUCLEOTIDE_BINDING;ADENYL_RIBONUCLEOTIDE_BINDING;ATF2_UP.V1_UP;ATP_BINDING;CACTGCC,MIR-34A,MIR-34C,MIR-449;CAGGTG_V$E12_Q6;CATTTCA,MIR-203;CCTGCTG,MIR-214;CEBALLOS_TARGETS_OF_TP53_AND_MYC_DN;chr11p11;CTTTGT_V$LEF1_Q2;DANG_REGULATED_BY_MYC_DN;GAGCTGG,MIR-337;GATTGGY_V$NFY_Q6_01;GCTNWTTGK_UNKNOWN;GGGAGGRR_V$MAZ_Q6;GGGYGTGNY_UNKNOWN;GINESTIER_BREAST_CANCER_20Q13_AMPLIFIC…	ANKrepeat;ATP-binding;Cellmembrane;Completeproteome;Cytoplasm;Kinase;Membrane;Metal-binding;Nucleotide-binding;Nucleus;Proteomicsidentification;Referenceproteome;Repeat;Transferase;Zinc;Zinc-finger	Eukaryotic diacylglycerol kinase family	P13405					43	40	39	49.9	46.2	45.2	105.9	0	92667000000	1104	1.08153	0.18695	-1.44477	-1.98459	A2AHJ7;Q80UP3;A2AHK0	A2AHJ7;Q80UP3;A2AHK0	Diacylglycerol kinase zeta	Dgkz
28.024	27.6056	28.5251	28.2025	27.7538	28.3325	26.2508	27.6339	28.6977	28.4142	27.5165	28.2056	28.4374	27.9982			lipid transporter activity;phospholipid scramblase activity;phospholipid transporter activity;substrate-specific transporter activity;transporter activity	cell part;integral to membrane;intrinsic to membrane;membrane;membrane part;plasma membrane		Anoctamin	ATGCTGC,MIR-103,MIR-107;BLALOCK_ALZHEIMERS_DISEASE_DN;chr11p14;GABRIELY_MIR21_TARGETS;GSE13229_IMM_VS_INTMATURE_NKCELL_UP;GSE13229_IMM_VS_MATURE_NKCELL_UP;GSE13411_IGM_MEMORY_BCELL_VS_PLASMA_CELL_UP;GSE26928_NAIVE_VS_CXCR5_POS_CD4_TCELL_DN;GSE27786_BCELL_VS_ERYTHROBLAST_DN;GSE27786_CD8_TCELL_VS_ERYTHROBLAST_DN;GSE27786_ERYTHROBLAST_VS_MONO_MAC_UP;GSE27786_LIN_NEG_VS_ERYTHROBLAST_DN;GSE27786_NKCEL…	Alternativesplicing;Cellmembrane;Completeproteome;Glycoprotein;Lipidtransport;Membrane;Referenceproteome;Transmembrane;Transmembranehelix;Transport	Anoctamin family						12	12	12	17.3	17.3	17.3	114.57	0	1542000000	27	0.00368989	0.996978	0.00426356	0.00892048	A2AHL1;A2AHL1-2	A2AHL1;A2AHL1-2	Anoctamin-3	Ano3
29.3229	27.4057	29.7208	29.0987	29.4663	30.6318	28.9207	30.1992	29.4892	28.3015	26.8793	30.1366	30.585	27.746		carbohydrate metabolic process;cellular carbohydrate metabolic process;cellular glucan metabolic process;cellular macromolecule metabolic process;cellular metabolic process;cellular polysaccharide metabolic process;cellular process;cellular protein metabolic process;energy derivation by oxidation of organic compounds;energy reserve metabolic process;generation of precursor metabolites and energy;…	calmodulin-dependent protein kinase activity;catalytic activity;hydrolase activity;hydrolase activity, acting on glycosyl bonds;hydrolase activity, hydrolyzing O-glycosyl compounds;kinase activity;phosphorylase kinase activity;phosphotransferase activity, alcohol group as acceptor;protein kinase activity;protein serine/threonine kinase activity;transferase activity;transferase activity, transferr…	cell part;cytoplasmic part;intracellular part;macromolecular complex;membrane;phosphorylase kinase complex;plasma membrane;protein complex	Calcium signaling pathway;Insulin signaling pathway	Glyco_hydro_15	ACEVEDO_LIVER_CANCER_DN;ACEVEDO_LIVER_TUMOR_VS_NORMAL_ADJACENT_TISSUE_DN;BIOPOLYMER_METABOLIC_PROCESS;BIOPOLYMER_MODIFICATION;BLALOCK_ALZHEIMERS_DISEASE_UP;BRUINS_UVC_RESPONSE_VIA_TP53_GROUP_D;CARBOHYDRATE_METABOLIC_PROCESS;CELLULAR_MACROMOLECULE_METABOLIC_PROCESS;CELLULAR_PROTEIN_METABOLIC_PROCESS;chrxp22;COLINA_TARGETS_OF_4EBP1_AND_4EBP2;CTAWWWATA_V$RSRFC4_Q2;CYTOPLASM;CYTOPLASMIC_PART;GAZDA_DI…	Calmodulin-binding;Carbohydratemetabolism;Cellmembrane;Completeproteome;Glycogenmetabolism;Lipoprotein;Membrane;Phosphoprotein;Prenylation;Proteomicsidentification;Referenceproteome	Phosphorylase b kinase regulatory chain family						26	26	26	30.9	30.9	30.9	138.49	0	8228700000	158	0.473043	0.503324	1.26589	1.00467	Q8BWJ3;A2AHQ7;Q6PE66;A2AHQ8	Q8BWJ3;A2AHQ7	Phosphorylase b kinase regulatory subunit alpha, liver isoform	Phka2
27.4108	27.6277	30.0736	30.1987	27.1505	26.3226	30.6227	28.3829	28.2436	30.1998	29.4216	29.1527	27.8978	28.9282		biosynthetic process;cell death;cellular biosynthetic process;cellular metabolic process;cellular process;cofactor biosynthetic process;cofactor metabolic process;death;iron-sulfur cluster assembly;metabolic process;metallo-sulfur cluster assembly;oxidation-reduction process	binding;catalytic activity;cation binding;coenzyme binding;cofactor binding;flavin adenine dinucleotide binding;FMN binding;ion binding;iron ion binding;metal ion binding;monooxygenase activity;NADP binding;NADPH-hemoprotein reductase activity;nucleotide binding;oxidoreductase activity;oxidoreductase activity, acting on NADH or NADPH;oxidoreductase activity, acting on NADH or NADPH, heme protein …	cell part;cytoplasm;cytoplasmic part;cytoskeleton;cytosol;intermediate filament cytoskeleton;intracellular membrane-bounded organelle;intracellular non-membrane-bounded organelle;intracellular organelle;intracellular part;membrane-bounded organelle;non-membrane-bounded organelle;nucleus;organelle;perinuclear region of cytoplasm		FAD_binding_1;Flavodoxin_1;NAD_binding_1	ADENYL_NUCLEOTIDE_BINDING;BRCA1_DN.V1_DN;BRUINS_UVC_RESPONSE_VIA_TP53_GROUP_D;chr9q34;COENZYME_BINDING;COFACTOR_BINDING;CYTOPLASM;ELECTRON_TRANSPORT_GO_0006118;GCGNNANTTCC_UNKNOWN;GENERATION_OF_PRECURSOR_METABOLITES_AND_ENERGY;GOBERT_OLIGODENDROCYTE_DIFFERENTIATION_DN;GSE10239_MEMORY_VS_KLRG1INT_EFF_CD8_TCELL_UP;GSE17974_0H_VS_0.5H_IN_VITRO_ACT_CD4_TCELL_UP;GSE17974_CTRL_VS_ACT_IL4_AND_ANTI_IL12_…	Alternativesplicing;Completeproteome;Cytoplasm;FAD;Flavoprotein;FMN;NADP;Oxidoreductase;Proteomicsidentification;Referenceproteome	Flavodoxin family;Flavoprotein pyridine nucleotide cytochrome reductase family;NADPH-dependent diflavin oxidoreductase NDOR1 family						11	11	10	29.9	29.9	26.1	67.182	0	3927400000	66	0.384975	0.616718	-0.62877	-0.798499	A2AI05;A2AI05-2;A2AI05-3;F6XCS1;E0CX27;E0CXI9	A2AI05;A2AI05-2	NADPH-dependent diflavin oxidoreductase 1	Ndor1
27.6313	28.0646	29.2182	29.4868	28.834	29.3523	28.428	28.2429	29.4793	28.5955	28.7318	29.4786	30.1169	30.1587		multicellular organismal process;neurological system process;sensory perception;sensory perception of mechanical stimulus;sensory perception of sound;system process		cell part;cell projection;intracellular part;microvillus;organelle part;stereocilium		Phostensin;Phostensin_N	AKT_UP.V1_UP;AKT_UP_MTOR_DN.V1_UP;BILANGES_RAPAMYCIN_SENSITIVE_GENES;GSE10239_MEMORY_VS_DAY4.5_EFF_CD8_TCELL_UP;GSE10239_NAIVE_VS_MEMORY_CD8_TCELL_DN;GSE14350_IL2RB_KO_VS_WT_TREG_UP;GSE17721_0.5H_VS_12H_LPS_BMDM_UP;GSE17721_12H_VS_24H_LPS_BMDM_DN;GSE17721_CTRL_VS_LPS_24H_BMDM_UP;GSE17721_CTRL_VS_PAM3CSK4_8H_BMDM_UP;GSE17974_0H_VS_2H_IN_VITRO_ACT_CD4_TCELL_UP;GSE17974_CTRL_VS_ACT_IL4_AND_ANTI_IL12…	Cellprojection;Completeproteome;Hearing;Phosphoprotein;Referenceproteome	Taperin family						18	18	18	44.6	44.6	44.6	80.088	0	6019700000	101	1.30765	0.157401	0.982534	2.17379	A2AI08	A2AI08	Taperin	Tprn
33.4035	34.2196	34.5686	34.2759	33.8184	33.6835	34.4901	34.2016	34.1557	34.1196	34.0702	34.5589	33.1284	34.3282		adult behavior;adult locomotory behavior;anatomical structure development;anatomical structure maturation;associative learning;behavior;behavioral interaction between organisms;biological regulation;calcium ion homeostasis;calcium ion transmembrane transport;calcium ion transport;cation homeostasis;cation transport;cell communication;cell surface receptor linked signaling pathway;cell-cell signal…	amine binding;amino acid binding;binding;calcium channel activity;calcium ion binding;calmodulin binding;carboxylic acid binding;cation binding;cation channel activity;cation transmembrane transporter activity;channel activity;excitatory extracellular ligand-gated ion channel activity;extracellular ligand-gated ion channel activity;extracellular-glutamate-gated ion channel activity;gated channel …	axon part;cell junction;cell part;cell projection;cell projection membrane;cell projection part;cell surface;clathrin-coated vesicle;coated vesicle;cytoplasm;cytoplasmic membrane-bounded vesicle;cytoplasmic part;cytoplasmic vesicle;cytoskeletal part;dendrite;dendrite membrane;dendritic spine;endoplasmic reticulum;excitatory synapse;extracellular matrix part;extracellular region part;growth cone;i…	Alzheimer's disease;Amyotrophic lateral sclerosis (ALS);Calcium signaling pathway;Huntington's disease;Long-term potentiation;Neuroactive ligand-receptor interaction	ANF_receptor;CaM_bdg_C0;Lig_chan	BENPORATH_ES_WITH_H3K27ME3;BIOCARTA_EPONFKB_PATHWAY;BIOCARTA_NOS1_PATHWAY;BROWNE_HCMV_INFECTION_1HR_DN;CAGCCTC,MIR-485-5P;CAGGTG_V$E12_Q6;CAGNWMCNNNGAC_UNKNOWN;CCTGCTG,MIR-214;CHIARETTI_ACUTE_LYMPHOBLASTIC_LEUKEMIA_ZAP70;chr9q34;CTTTGT_V$LEF1_Q2;DENDRITE;EBAUER_TARGETS_OF_PAX3_FOXO1_FUSION_UP;GCNP_SHH_UP_EARLY.V1_DN;GGGAGGRR_V$MAZ_Q6;GSE1448_ANTI_VALPHA2_VS_VBETA5_DP_THYMOCYTE_DN;GSE17721_0.5H_VS…	Alternativesplicing;Calcium;Celljunction;Cellmembrane;Completeproteome;Disulfidebond;Glycoprotein;Ionchannel;Iontransport;Ligand-gatedionchannel;Magnesium;Membrane;Phosphoprotein;Polymorphism;Postsynapticcellmembrane;Proteomicsidentification;Receptor;Referenceproteome;Signal;Synapse;Transmembrane;Transmembranehelix;Transport	Glutamate-gated ion channel (TC 1.A.10.1) family;'Glutamate-gated ion channel (TC 1.A.10.1) family, NR1/GRIN1 subfamily'	Q62108;Q924X6	excitatory				53	53	2	50.7	50.7	2.2	108.02	0	104000000000	1305	0.0880049	0.917701	-0.109997	-0.202163	A2AI21;A2AI20;P35438;A2AI19	A2AI21;A2AI20;P35438;A2AI19	Glutamate receptor ionotropic, NMDA 1	Grin1
28.0653	28.7308	28.0554	28.4011	28.0651	28.4694	27.6952	26.1109	27.3701	28.2107	27.915	28.8164	27.6448	27.4045		actin cytoskeleton organization;actin filament-based process;actomyosin structure organization;biological adhesion;biological regulation;calcium ion transmembrane transport;calcium ion transport;calcium-dependent cell-matrix adhesion;cation homeostasis;cation transport;cell adhesion;cell death;cell-matrix adhesion;cell-substrate adhesion;cellular cation homeostasis;cellular chemical homeostasis;c…	actin binding;adenyl nucleotide binding;adenyl ribonucleotide binding;ATP binding;binding;calcium channel activity;catalytic activity;cation binding;cation channel activity;cation transmembrane transporter activity;channel activity;cytoskeletal protein binding;ion binding;ion channel activity;ion transmembrane transporter activity;kinase activity;metal ion binding;myosin binding;nucleotide bindin…	cell part;cell projection;integral to membrane;intrinsic to membrane;membrane;membrane part;plasma membrane;ruffle	Mineral absorption	Alpha_kinase;Ion_trans	AAGCCAT,MIR-135A,MIR-135B;ACCAAAG,MIR-9;ACCATTT,MIR-522;ATAAGCT,MIR-21;CACGTG_V$MYC_Q2;CAGGTA_V$AREB6_01;CHIANG_LIVER_CANCER_SUBCLASS_INTERFERON_DN;chr15q21;DODD_NASOPHARYNGEAL_CARCINOMA_DN;FEVR_CTNNB1_TARGETS_UP;GABRIELY_MIR21_TARGETS;GGGCGGR_V$SP1_Q6;GRAESSMANN_APOPTOSIS_BY_DOXORUBICIN_DN;GSE17721_LPS_VS_CPG_4H_BMDM_DN;GSE17974_0.5H_VS_72H_UNTREATED_IN_VITRO_CD4_TCELL_UP;GSE17974_0H_VS_72H_IN_V…	3D-structure;Acetylation;ATP-binding;Calcium;Calciumchannel;Calciumtransport;Coiledcoil;Completeproteome;Ionchannel;Iontransport;Kinase;Membrane;Metal-binding;Necrosis;Nucleotide-binding;Phosphoprotein;Proteomicsidentification;Referenceproteome;Serine/threonine-proteinkinase;Transferase;Transmembrane;Transmembranehelix;Transport;Zinc	'Protein kinase superfamily, Alpha-type protein kinase family, ALPK subfamily;Transient receptor (TC 1.A.4) family, LTrpC subfamily, TRPM7 sub-subfamily'	O00571;P60710;Q3U1J4;Q8N488;Q8VDD5					24	22	22	19.9	19.1	19.1	212.4	0	3276300000	81	0.0874707	0.91645	0.12335	0.2053	Q923J1;A2AI57;F6QKC0	Q923J1;A2AI57	Transient receptor potential cation channel subfamily M member 7	Trpm7
28.2621	28.2628	29.6585	29.3422	29.4238	27.7468	29.4829	28.3881	29.2407	29.8643	28.59	28.1292	29.8956	28.4957		biosynthetic process;cellular component assembly;cellular component assembly at cellular level;cellular component biogenesis;cellular component organization;cellular component organization at cellular level;cellular component organization or biogenesis;cellular component organization or biogenesis at cellular level;cellular macromolecular complex assembly;cellular macromolecular complex subunit o…	catalytic activity;transferase activity	cell part;cytoplasm;cytoplasmic part;intracellular membrane-bounded organelle;intracellular organelle;intracellular organelle part;intracellular part;membrane;membrane-bounded organelle;mitochondrial inner membrane;mitochondrial membrane;mitochondrial part;mitochondrion;nucleus;organelle;organelle inner membrane;organelle membrane;organelle part		SQS_PSY		Completeproteome;Membrane;Mitochondrion;Mitochondrioninnermembrane;Referenceproteome;Transitpeptide	NDUFAF6 family						7	7	7	26.7	26.7	26.7	38.362	0	5278800000	119	0.236202	0.770398	-0.391526	-0.520702	A2AIL4	A2AIL4	NADH dehydrogenase (ubiquinone) complex I, assembly factor 6	Ndufaf6
31.208	31.9752	31.7471	31.5052	31.6771	30.825	32.0415	32.3627	30.9406	30.6177	30.3752	33.1531	31.187	32.1678		behavior;biological regulation;calcium ion import;calcium ion transmembrane transport;calcium ion transport;cation transport;cellular process;divalent inorganic cation transport;divalent metal ion transport;establishment of localization;establishment of localization in cell;ion transmembrane transport;ion transport;locomotory behavior;metal ion transport;multicellular organismal process;multicell…	adenyl nucleotide binding;adenyl ribonucleotide binding;ATP binding;binding;calcium channel activity;calcium ion binding;cation binding;cation channel activity;cation transmembrane transporter activity;channel activity;gated channel activity;high voltage-gated calcium channel activity;ion binding;ion channel activity;ion transmembrane transporter activity;metal ion binding;nucleotide binding;pass…	calcium channel complex;cation channel complex;cell body;cell part;cell projection;dendrite;ion channel complex;macromolecular complex;membrane;membrane part;neuron projection;neuronal cell body;plasma membrane part;protein complex;voltage-gated calcium channel complex	Calcium signaling pathway;MAPK signaling pathway;Taste transduction;Type II diabetes mellitus	Ca_chan_IQ;Ion_trans	ACEVEDO_METHYLATED_IN_LIVER_CANCER_DN;BENPORATH_EED_TARGETS;BENPORATH_ES_WITH_H3K27ME3;BENPORATH_PRC2_TARGETS;BENPORATH_SUZ12_TARGETS;CAGNWMCNNNGAC_UNKNOWN;CALCIUM_CHANNEL_ACTIVITY;CATION_CHANNEL_ACTIVITY;CATION_TRANSMEMBRANE_TRANSPORTER_ACTIVITY;CELL_CELL_SIGNALING;chr9q34;GATED_CHANNEL_ACTIVITY;GATTGGY_V$NFY_Q6_01;GGGYGTGNY_UNKNOWN;GSE13306_TREG_VS_TCONV_UP;GSE14308_TH1_VS_INDUCED_TREG_UP;GSE17…	Alternativesplicing;ATP-binding;Calcium;Calciumchannel;Calciumtransport;Completeproteome;Disulfidebond;Glycoprotein;Ionchannel;Iontransport;Membrane;Metal-binding;Nucleotide-binding;Phosphoprotein;Polymorphism;Proteomicsidentification;Referenceproteome;Repeat;Transmembrane;Transmembranehelix;Transport;Voltage-gatedchannel	Calcium channel alpha-1 subunit (TC 1.A.1.11) family;'Calcium channel alpha-1 subunit (TC 1.A.1.11) family, CACNA1B subfamily'						54	49	48	26	24	23.3	261.55	0	17062000000	354	1.21292	0.15306	1.52479	2.20755	A2AIR7;O55017;A2AIR9;O55017-2;A2AIS0;A2AIZ9;A2AJ01	A2AIR7;O55017;A2AIR9;O55017-2;A2AIS0	Voltage-dependent N-type calcium channel subunit alpha-1B	Cacna1b
31.3825	27.791	31.0688	31.1439	27.2236	28.1721	32.1895	27.6216	31.3122	27.1052	27.7847	28.9607	28.831	32.2387		cellular macromolecule metabolic process;cellular metabolic process;cellular nitrogen compound metabolic process;cellular process;macromolecule metabolic process;macromolecule methylation;macromolecule modification;metabolic process;methylation;mRNA metabolic process;mRNA methylation;mRNA modification;mRNA processing;nitrogen compound metabolic process;nucleic acid metabolic process;nucleobase-co…		cell part;intracellular organelle part;intracellular part;nuclear body;nuclear part;nuclear speck;nucleoplasm part;organelle part			AAAGACA,MIR-511;chr8q22;CTTTGTA,MIR-524;GSE11924_TH1_VS_TH2_CD4_TCELL_UP;GSE11924_TH2_VS_TH17_CD4_TCELL_DN;GSE13229_MATURE_VS_INTMATURE_NKCELL_DN;GSE13485_PRE_VS_POST_YF17D_VACCINATION_PBMC_UP;GSE17721_4H_VS_24H_POLYIC_BMDM_DN;GSE17721_POLYIC_VS_PAM3CSK4_8H_BMDM_UP;GSE27786_NKCELL_VS_NKTCELL_DN;GSE27786_NKTCELL_VS_MONO_MAC_UP;GSE31082_DP_VS_CD8_SP_THYMOCYTE_UP;GSE36392_TYPE_2_MYELOID_VS_MAC_IL25_…	Acetylation;Alternativesplicing;Completeproteome;mRNAprocessing;mRNAsplicing;Nucleus;Phosphoprotein;Proteomicsidentification;Referenceproteome	Vir family						38	38	38	28.4	28.4	28.4	201.44	0	26194000000	386	0.302493	0.671362	1.27606	0.702826	A2AIV2;E9PZY8;A2AIV2-2	A2AIV2;E9PZY8;A2AIV2-2	Protein virilizer homolog	Kiaa1429;1110037F02Rik
30.1344	29.7319	28.5062	27.9283	29.6909	26.9447	28.1265	29.622	28.2183	28.2747	27.7021	28.6427	27.3022	27.9103		biological regulation;defense response;defense response to bacterium;defense response to Gram-positive bacterium;defense response to virus;immune effector process;immune response;immune system process;innate immune response;multi-organism process;positive regulation of biological process;positive regulation of cell communication;positive regulation of cellular process;positive regulation of cytok…	binding;CARD domain binding;identical protein binding;protein binding;protein dimerization activity;protein domain specific binding;protein homodimerization activity	cell part;cytoplasm;cytoplasmic part;cytosol;intracellular part	ko05152;NOD-like receptor signaling pathway	CARD	ACOSTA_PROLIFERATION_INDEPENDENT_MYC_TARGETS_DN;ACTWSNACTNY_UNKNOWN;ALK_DN.V1_UP;ATF2_UP.V1_UP;CAMPS_COLON_CANCER_COPY_NUMBER_UP;chr9q34;CYTOPLASM;FULCHER_INFLAMMATORY_RESPONSE_LECTIN_VS_LPS_UP;FUNG_IL2_SIGNALING_2;GAL_LEUKEMIC_STEM_CELL_DN;GSE10325_BCELL_VS_MYELOID_DN;GSE10325_CD4_TCELL_VS_MYELOID_DN;GSE10325_LUPUS_BCELL_VS_LUPUS_MYELOID_DN;GSE11057_CD4_CENT_MEM_VS_PBMC_DN;GSE11057_CD4_EFF_MEM_V…	Coiledcoil;Completeproteome;Cytoplasm;Immunity;Innateimmunity;Phosphoprotein;Referenceproteome							28	28	28	46.1	46.1	46.1	62.461	0	30351000000	248	0.0945679	0.912446	-0.113347	-0.214582	A2AIV8	A2AIV8		Card9
31.1572	31.2893	32.4537	32.3635	31.4913	31.8884	31.335	32.2434	31.4027	31.5085	29.4711	31.9235	33.1416	32.6172		cellular component organization;cellular component organization at cellular level;cellular component organization or biogenesis;cellular component organization or biogenesis at cellular level;cellular process;COPII vesicle coating;endoplasmic reticulum organization;organelle organization;vesicle coating;vesicle organization		cell part;cytoplasm;cytoplasmic part;cytosol;Golgi apparatus;Golgi apparatus part;Golgi membrane;intracellular membrane-bounded organelle;intracellular organelle;intracellular organelle part;intracellular part;membrane;membrane-bounded organelle;organelle;organelle membrane;organelle part		Sec16;Sec16_C	BROWNE_HCMV_INFECTION_1HR_DN;BROWNE_HCMV_INFECTION_48HR_DN;BYSTRYKH_HEMATOPOIESIS_STEM_CELL_QTL_TRANS;CAFFAREL_RESPONSE_TO_THC_24HR_5_DN;CHARAFE_BREAST_CANCER_LUMINAL_VS_BASAL_UP;chr9q34;DEBIASI_APOPTOSIS_BY_REOVIRUS_INFECTION_DN;GSE15750_DAY6_VS_DAY10_EFF_CD8_TCELL_DN;GSE15750_DAY6_VS_DAY10_TRAF6KO_EFF_CD8_TCELL_DN;GSE17721_0.5H_VS_12H_POLYIC_BMDM_UP;GSE17721_0.5H_VS_4H_LPS_BMDM_UP;GSE17721_0.5H…	Completeproteome;Proteomicsidentification;Referenceproteome	SEC16 family						81	81	81	47.4	47.4	47.4	256.47	0	120000000000	1556	1.10727	0.172878	1.76669	2.07777	A2AIX1;E9QAT4;F7BPW6;F6T8X6	A2AIX1;E9QAT4;F7BPW6		Sec16a
28.2975	29.7733	27.8349	29.5798	29.6949	26.806	30.0469	28.475	30.729	30.4011	30.0414	29.2345	28.3971	28.1118		carbohydrate metabolic process;catabolic process;cellular carbohydrate metabolic process;cellular catabolic process;cellular macromolecule catabolic process;cellular macromolecule metabolic process;cellular metabolic process;cellular process;cellular protein metabolic process;ER-associated protein catabolic process;glycosylation;macromolecule catabolic process;macromolecule glycosylation;macromol…	binding;calcium ion binding;catalytic activity;cation binding;hydrolase activity;hydrolase activity, acting on glycosyl bonds;hydrolase activity, hydrolyzing O-glycosyl compounds;ion binding;mannosidase activity;mannosyl-oligosaccharide 1,2-alpha-mannosidase activity;mannosyl-oligosaccharide mannosidase activity;metal ion binding	cell part;cytoplasmic part;endoplasmic reticulum;endoplasmic reticulum membrane;endoplasmic reticulum part;integral to membrane;intracellular membrane-bounded organelle;intracellular organelle;intracellular organelle part;intracellular part;intrinsic to membrane;membrane;membrane part;membrane-bounded organelle;organelle;organelle membrane;organelle part;vesicle	N-Glycan biosynthesis;Protein processing in endoplasmic reticulum;Various types of N-glycan biosynthesis	Glyco_hydro_47	BLALOCK_ALZHEIMERS_DISEASE_UP;CAIRO_HEPATOBLASTOMA_CLASSES_UP;CALCIUM_ION_BINDING;CARBOHYDRATE_METABOLIC_PROCESS;CATION_BINDING;CELL_FRACTION;chr9q34;CTCAGGG,MIR-125B,MIR-125A;CYTOPLASM;CYTOPLASMIC_PART;ENDOPLASMIC_RETICULUM;GGGCGGR_V$SP1_Q6;GSE11924_TFH_VS_TH17_CD4_TCELL_UP;GSE17721_CTRL_VS_CPG_24H_BMDM_UP;GSE17721_CTRL_VS_POLYIC_0.5H_BMDM_DN;GSE17721_LPS_VS_PAM3CSK4_2H_BMDM_DN;GSE17721_LPS_VS_P…	Calcium;Completeproteome;Disulfidebond;Endoplasmicreticulum;Glycosidase;Hydrolase;Membrane;Proteomicsidentification;Referenceproteome;Signal-anchor;Transmembrane;Transmembranehelix	Glycosyl hydrolase 47 family						27	27	27	48.2	48.2	48.2	75.149	0	16042000000	232	2.00738	0.0514872	-1.80938	-3.68455	A2AJ15;A2AJ14	A2AJ15	Endoplasmic reticulum mannosyl-oligosaccharide 1,2-alpha-mannosidase	Man1b1
30.6211	30.5841	31.1559	31.0899	30.9248	31.4916	30.0506	30.9845	31.3365	30.8259	30.1085	32.8081	30.4194	31.9397		biological regulation;cellular process;chemical homeostasis;cholesterol homeostasis;establishment of localization;homeostatic process;lipid homeostasis;lipid transport;metabolic process;organic substance transport;regulation of biological process;regulation of biological quality;regulation of biosynthetic process;regulation of cellular biosynthetic process;regulation of cellular localization;regu…	active transmembrane transporter activity;adenyl nucleotide binding;adenyl ribonucleotide binding;ATP binding;ATPase activity;ATPase activity, coupled;ATPase activity, coupled to movement of substances;ATPase activity, coupled to transmembrane movement of substances;binding;catalytic activity;hydrolase activity;hydrolase activity, acting on acid anhydrides;hydrolase activity, acting on acid anhyd…	cell part;cytoplasmic membrane-bounded vesicle;cytoplasmic part;cytoplasmic vesicle;cytoskeletal part;endosomal part;endosome;endosome membrane;integral to membrane;intracellular membrane-bounded organelle;intracellular organelle;intracellular organelle part;intracellular part;intrinsic to membrane;lysosomal membrane;lysosome;lytic vacuole;membrane;membrane part;membrane-bounded organelle;membran…	ABC transporters;Lysosome	ABC_tran	ADENYL_NUCLEOTIDE_BINDING;ADENYL_RIBONUCLEOTIDE_BINDING;ASTON_MAJOR_DEPRESSIVE_DISORDER_DN;ATP_BINDING;ATPASE_ACTIVITY;BIOPOLYMER_METABOLIC_PROCESS;BLALOCK_ALZHEIMERS_DISEASE_UP;BROWNE_HCMV_INFECTION_14HR_DN;CACGTG_V$MYC_Q2;CAGGTG_V$E12_Q6;CAIRO_HEPATOBLASTOMA_CLASSES_DN;CELLULAR_LOCALIZATION;CHEMICAL_HOMEOSTASIS;CHEOK_RESPONSE_TO_MERCAPTOPURINE_AND_HD_MTX_DN;chr9q34;CYCLIN_D1_UP.V1_UP;CYTOPLASM;…	ATP-binding;Completeproteome;Endosome;Glycoprotein;Lysosome;Membrane;Nucleotide-binding;Phosphoprotein;Proteomicsidentification;Referenceproteome;Repeat;Transmembrane;Transmembranehelix;Transport	ABC transporter superfamily, ABCA family						55	54	53	31.2	30.9	30.5	270.52	0	35057000000	487	0.544476	0.461711	0.965438	1.09251	A2AJ26;P41234	A2AJ26;P41234	ATP-binding cassette sub-family A member 2	Abca2
31.9332	31.5012	32.6732	32.471	31.9842	30.6509	32.2389	31.9972	32.3241	31.2589	30.0085	32.258	30.8734	30.7156		biological regulation;biosynthetic process;cellular biosynthetic process;cellular macromolecule biosynthetic process;cellular macromolecule metabolic process;cellular metabolic process;cellular nitrogen compound metabolic process;cellular process;macromolecule biosynthetic process;macromolecule metabolic process;metabolic process;nitrogen compound metabolic process;nucleic acid metabolic process;…	binding;core promoter proximal region DNA binding;core promoter proximal region sequence-specific DNA binding;DNA binding;nucleic acid binding;nucleic acid binding transcription factor activity;regulatory region DNA binding;regulatory region nucleic acid binding;RNA polymerase II core promoter proximal region sequence-specific DNA binding;RNA polymerase II core promoter proximal region sequence-s…	cell part;cytoplasm;intracellular membrane-bounded organelle;intracellular organelle;intracellular part;membrane;membrane-bounded organelle;nucleus;organelle		DUF1897;KH_1;KH_3	BONOME_OVARIAN_CANCER_SURVIVAL_SUBOPTIMAL_DEBULKING;chr9q34;DELACROIX_RAR_BOUND_ES;DORN_ADENOVIRUS_INFECTION_12HR_DN;DORN_ADENOVIRUS_INFECTION_24HR_DN;DORN_ADENOVIRUS_INFECTION_32HR_DN;DORN_ADENOVIRUS_INFECTION_48HR_UP;E2F3_UP.V1_DN;GARY_CD5_TARGETS_DN;GSE13306_RA_VS_UNTREATED_TCONV_UP;GSE14026_TH1_VS_TH17_DN;GSE17974_2H_VS_72H_UNTREATED_IN_VITRO_CD4_TCELL_UP;GSE18791_UNSTIM_VS_NEWCATSLE_VIRUS_DC…	Completeproteome;Proteomicsidentification;Referenceproteome							38	35	1	72.8	69.9	3.5	61.447	0	251000000000	1463	0.0347214	0.963759	0.0851536	0.0916259	A2AJ72;F6W2V3	A2AJ72		Fubp3
27.7934	29.4268	29.3429	29.1819	30.3286	29.894	26.8817	28.0728	29.1765	29.5484	28.6835	31.1602	30.2643	28.1262		developmental process;lipid metabolic process;metabolic process;primary metabolic process	carboxylic ester hydrolase activity;catalytic activity;hydrolase activity;hydrolase activity, acting on ester bonds;lipase activity;lysophospholipase activity;phospholipase activity	cell part;cytoplasmic part;endoplasmic reticulum;endoplasmic reticulum membrane;endoplasmic reticulum part;integral to membrane;intracellular membrane-bounded organelle;intracellular organelle;intracellular organelle part;intracellular part;intrinsic to membrane;lysosomal membrane;membrane;membrane part;membrane-bounded organelle;mitochondrial membrane;mitochondrial part;nuclear membrane;nuclear …	Glycerophospholipid metabolism	cNMP_binding;Patatin	ACEVEDO_LIVER_CANCER_DN;ACEVEDO_LIVER_TUMOR_VS_NORMAL_ADJACENT_TISSUE_DN;chr9q34;GRADE_COLON_CANCER_UP;GSE10094_LCMV_VS_LISTERIA_IND_EFF_CD4_TCELL_UP;GSE10239_NAIVE_VS_DAY4.5_EFF_CD8_TCELL_UP;GSE12366_NAIVE_VS_MEMORY_BCELL_UP;GSE13306_RA_VS_UNTREATED_MEM_CD4_TCELL_UP;GSE13493_CD4INTCD8POS_VS_CD8POS_THYMOCYTE_DN;GSE14308_TH2_VS_INDUCED_TREG_UP;GSE14350_IL2RB_KO_VS_WT_TREG_UP;GSE15324_NAIVE_VS_ACTI…	Alternativesplicing;Completeproteome;Endoplasmicreticulum;Glycoprotein;Hydrolase;Lysosome;Membrane;Microsome;Mitochondrion;Nucleus;Phosphoprotein;Proteomicsidentification;Referenceproteome;Repeat;Transmembrane;Transmembranehelix	NTE family						33	31	7	32.6	31.4	8	150.49	0	10814000000	202	0.312256	0.677205	0.714083	0.690472	A2AJ88;A2AJ88-2;B0R010;B0R011;B0R009	A2AJ88;A2AJ88-2	Patatin-like phospholipase domain-containing protein 7	Pnpla7
30.2233	30.1654	31.1442	30.5412	31.4272	30.5088	31.0422	30.7338	30.4335	30.3842	30.4003	33.2512	31.5796	31.2171		biological regulation;cellular process;cellular response to abiotic stimulus;cellular response to acid;cellular response to amine stimulus;cellular response to amino acid stimulus;cellular response to chemical stimulus;cellular response to electrical stimulus;cellular response to endogenous stimulus;cellular response to gonadotropin stimulus;cellular response to hormone stimulus;cellular response…	binding;calcium-dependent protein binding;protein binding	cell cortex part;cell junction;cell part;cell projection;chromatin;chromosomal part;cortical cytoskeleton;cytoplasm;cytoplasmic part;cytoskeletal part;cytoskeleton;dendrite;envelope;euchromatin;intracellular membrane-bounded organelle;intracellular non-membrane-bounded organelle;intracellular organelle;intracellular organelle part;intracellular part;membrane;membrane-bounded organelle;neuron proj…		IQ		Alternativesplicing;Celljunction;Cellmembrane;Cellprojection;Completeproteome;Cytoplasm;Cytoskeleton;Lipoprotein;Membrane;Myristate;Nucleus;Postsynapticcellmembrane;Referenceproteome;Synapse;Synaptosome	NSMF family	O88751-1	excitatory				21	21	1	51.5	51.5	1.9	60.293	0	8828900000	175	1.20745	0.151863	1.60996	2.21572	Q99NF2;A2AJ96;Q99NF2-4;Q99NF2-2;A2AJ92;F6TKU5;F6VTS9;Q99NF2-5;A2AJ91	Q99NF2;A2AJ96;Q99NF2-4;Q99NF2-2;A2AJ92;F6TKU5;F6VTS9	NMDA receptor synaptonuclear signaling and neuronal migration factor	Nsmf
31.011	32.6932	33.2413	32.6372	34.1594	33.3108	33.6854	33.3615	32.5714	32.3357	33.5645	34.2707	33.806	33.667								Alternativesplicing;Completeproteome;Phosphoprotein;Referenceproteome							47	47	47	57.3	57.3	57.3	107.18	0	50597000000	651	1.22461	0.168493	1.09069	2.10395	A2AJA9;A2AJA9-2	A2AJA9;A2AJA9-2	Uncharacterized protein C9orf172 homolog	Gm996
31.649	31.2812	32.6183	32.3208	32.0674	32.0941	32.265	33.0579	30.8559	31.3129	31.9744	29.5976	32.7898	29.215		cellular macromolecule metabolic process;cellular metabolic process;cellular process;cellular protein metabolic process;macromolecule metabolic process;macromolecule modification;metabolic process;N-terminal peptidyl-glycine N-myristoylation;N-terminal protein amino acid modification;N-terminal protein lipidation;N-terminal protein myristoylation;peptidyl-amino acid modification;peptidyl-glycine …	catalytic activity;glycylpeptide N-tetradecanoyltransferase activity;myristoyltransferase activity;N-acyltransferase activity;transferase activity;transferase activity, transferring acyl groups;transferase activity, transferring acyl groups other than amino-acyl groups	cell part;cytoplasm;cytoplasmic part;extrinsic to membrane;Golgi apparatus;intracellular membrane-bounded organelle;intracellular organelle;intracellular part;membrane;membrane part;membrane-bounded organelle;organelle;plasma membrane		NMT;NMT_C	AACTTT_UNKNOWN;AAGCACA,MIR-218;ATCATGA,MIR-433;BIOPOLYMER_METABOLIC_PROCESS;BIOPOLYMER_MODIFICATION;BONOME_OVARIAN_CANCER_SURVIVAL_SUBOPTIMAL_DEBULKING;BROWNE_HCMV_INFECTION_12HR_DN;BROWNE_HCMV_INFECTION_20HR_DN;BRUINS_UVC_RESPONSE_LATE;BYSTRYKH_HEMATOPOIESIS_STEM_CELL_QTL_TRANS;CAGGTG_V$E12_Q6;CELLULAR_MACROMOLECULE_METABOLIC_PROCESS;CELLULAR_PROTEIN_METABOLIC_PROCESS;CHANG_IMMORTALIZED_BY_HPV31…	Acyltransferase;Completeproteome;Cytoplasm;Membrane;Phosphoprotein;Proteomicsidentification;Referenceproteome;Transferase	NMT family						27	22	4	59.4	51.2	7	56.984	0	60847000000	694	0.29057	0.69243	-0.846959	-0.662303	A2AJH3;O70311	A2AJH3;O70311	Glycylpeptide N-tetradecanoyltransferase 2	Nmt2
32.8427	33.0975	33.4045	33.3959	33.0931	32.3672	33.3611	32.713	33.5088	32.758	32.9589	33.0121	32.7201	29.8711		cellular component organization;cellular component organization at cellular level;cellular component organization or biogenesis;cellular component organization or biogenesis at cellular level;cellular process;cytoskeleton organization;microtubule cytoskeleton organization;microtubule-based process;organelle organization	structural molecule activity	cell part;cytoplasm;cytoskeletal part;cytoskeleton;intracellular non-membrane-bounded organelle;intracellular organelle;intracellular organelle part;intracellular part;macromolecular complex;microtubule;microtubule cytoskeleton;non-membrane-bounded organelle;organelle;organelle part;protein complex;spindle		MAP7	ATACTGT,MIR-144;BILD_HRAS_ONCOGENIC_SIGNATURE;CAGTGTT,MIR-141,MIR-200A;CHARAFE_BREAST_CANCER_LUMINAL_VS_MESENCHYMAL_DN;chr1p34;FORTSCHEGGER_PHF8_TARGETS_DN;GCACCTT,MIR-18A,MIR-18B;GRAESSMANN_APOPTOSIS_BY_DOXORUBICIN_UP;GSE10325_LUPUS_CD4_TCELL_VS_LUPUS_BCELL_UP;GSE10325_MYELOID_VS_LUPUS_MYELOID_DN;GSE13485_CTRL_VS_DAY21_YF17D_VACCINE_PBMC_UP;GSE14308_TH2_VS_TH1_DN;GSE14350_TREG_VS_TEFF_IN_IL2RB_K…	Alternativesplicing;Coiledcoil;Completeproteome;Cytoplasm;Cytoskeleton;Isopeptidebond;Phosphoprotein;Proteomicsidentification;Referenceproteome;Ublconjugation	MAP7 family						50	50	3	60.6	60.6	3	93.275	0	178000000000	1283	0.515974	0.473236	-1.20741	-1.07162	A2AJI0;A2AJI0-2;F6WF36	A2AJI0;A2AJI0-2;F6WF36	MAP7 domain-containing protein 1	Map7d1
27.5735	27.5695	29.1297	29.1654	30.4049	27.6004	26.741	29.0626	28.9459	28.146	28.8164	28.3311	27.8096	29.1898		adult behavior;adult heart development;adult locomotory behavior;adult walking behavior;anatomical structure development;anatomical structure morphogenesis;appendage development;appendage morphogenesis;artery morphogenesis;behavior;biological regulation;biosynthetic process;blood circulation;blood vessel development;blood vessel morphogenesis;camera-type eye development;cell activation;cell diffe…	adenyl nucleotide binding;adenyl ribonucleotide binding;ATP binding;binding;catalytic activity;chromatin binding;core promoter proximal region DNA binding;core promoter proximal region sequence-specific DNA binding;DNA binding;helicase activity;hydrolase activity;hydrolase activity, acting on acid anhydrides;hydrolase activity, acting on acid anhydrides, in phosphorus-containing anhydrides;nuclei…	cell part;intracellular membrane-bounded organelle;intracellular organelle;intracellular organelle part;intracellular part;membrane-bounded organelle;nuclear part;nucleoplasm;nucleus;organelle;organelle part		BRK;Chromo;Helicase_C;SNF2_N	AATGTGA,MIR-23A,MIR-23B;ACATATC,MIR-190;ACTGTAG,MIR-139;AGCATTA,MIR-155;ALCALAY_AML_BY_NPM1_LOCALIZATION_UP;ATAAGCT,MIR-21;BILD_E2F3_ONCOGENIC_SIGNATURE;BOQUEST_STEM_CELL_DN;CAIRO_HEPATOBLASTOMA_CLASSES_UP;CATGTAA,MIR-496;chr8q12;CHYLA_CBFA2T3_TARGETS_UP;CTACTGT,MIR-199A;CTTTGTA,MIR-524;DAVICIONI_MOLECULAR_ARMS_VS_ERMS_UP;DING_LUNG_CANCER_EXPRESSION_BY_COPY_NUMBER;DURAND_STROMA_MAX_DN;ESC_V6.5_UP…	Alternativesplicing;ATP-binding;Chromatinregulator;Coiledcoil;Completeproteome;DNA-binding;Helicase;Hydrolase;Nucleotide-binding;Nucleus;Phosphoprotein;Proteomicsidentification;Referenceproteome;Repeat;rRNAprocessing;Transcription;Transcriptionregulation	SNF2/RAD54 helicase family	Q60I23					57	43	38	24.1	20.8	18.7	334.06	0	7571100000	172	0.152146	0.858182	-0.192621	-0.336396	A2AJK6;A2AJK6-3;E9PV74;A2AJK6-2	A2AJK6;A2AJK6-3	Chromodomain-helicase-DNA-binding protein 7	Chd7
27.5489	27.5448	27.8103	27.7064	27.5416	27.4584	27.5467	26.7708	28.1585	27.9124	30.0692	27.2766	28.0118	28.2355		anatomical structure homeostasis;biological regulation;carbohydrate metabolic process;carbohydrate phosphorylation;cellular carbohydrate metabolic process;cellular homeostasis;cellular metabolic process;cellular process;homeostatic process;metabolic process;neuron homeostasis;phosphate-containing compound metabolic process;phosphorus metabolic process;phosphorylation;primary metabolic process;reg…	catalytic activity;kinase activity;phosphotransferase activity, alcohol group as acceptor;transferase activity;transferase activity, transferring phosphorus-containing groups	cell part;cytoplasm;intracellular part		FGGY_C;FGGY_N	ACEVEDO_LIVER_TUMOR_VS_NORMAL_ADJACENT_TISSUE_UP;ACEVEDO_NORMAL_TISSUE_ADJACENT_TO_LIVER_TUMOR_DN;BREDEMEYER_RAG_SIGNALING_VIA_ATM_NOT_VIA_NFKB_UP;BYSTRYKH_HEMATOPOIESIS_STEM_CELL_QTL_TRANS;CHEBOTAEV_GR_TARGETS_DN;chr1p32;CSR_LATE_UP.V1_DN;CTTTGA_V$LEF1_Q2;DAVICIONI_RHABDOMYOSARCOMA_PAX_FOXO1_FUSION_UP;DAVICIONI_TARGETS_OF_PAX_FOXO1_FUSIONS_UP;DODD_NASOPHARYNGEAL_CARCINOMA_UP;DOUGLAS_BMI1_TARGETS…	Alternativesplicing;Completeproteome;Kinase;Proteomicsidentification;Referenceproteome;Transferase	FGGY kinase family						16	16	14	43.8	43.8	38.4	60.336	0	4839600000	95	0.516709	0.488113	-0.872047	-1.03738	A2AJL3;A2AJL3-2;A2AJL4;B1AY71;H3BJ80;D6RHR3;D6RG41;B7ZCH9;F7ANG8	A2AJL3;A2AJL3-2;A2AJL4	FGGY carbohydrate kinase domain-containing protein	Fggy
28.4547	28.4567	28.7182	27.6816	30.0908	28.9271	30.444	29.7934	26.8652	28.3786	28.8941	29.7395	28.0262	28.1241		anatomical structure formation involved in morphogenesis;anatomical structure morphogenesis;biological regulation;branching morphogenesis of a tube;catabolic process;cell part morphogenesis;cell projection assembly;cell projection morphogenesis;cell projection organization;cellular catabolic process;cellular component assembly;cellular component assembly at cellular level;cellular component assem…	binding;cytoskeletal protein binding;filamin binding;protein binding;unfolded protein binding	cell part;cell projection membrane;cell projection part;centrosome;cilium membrane;cilium part;cytoplasmic part;cytoplasmic vesicle membrane;cytoplasmic vesicle part;cytoskeletal part;endoplasmic reticulum membrane;endoplasmic reticulum part;integral to membrane;intracellular non-membrane-bounded organelle;intracellular organelle;intracellular organelle part;intracellular part;intrinsic to membra…		Meckelin	chr8q22;CREIGHTON_ENDOCRINE_THERAPY_RESISTANCE_2;CTTTGT_V$LEF1_Q2;DODD_NASOPHARYNGEAL_CARCINOMA_UP;GSE14350_TREG_VS_TEFF_IN_IL2RB_KO_DN;GSE14769_40MIN_VS_360MIN_LPS_BMDM_DN;GSE14769_UNSTIM_VS_360MIN_LPS_BMDM_DN;GSE2706_LPS_VS_R848_AND_LPS_2H_STIM_DC_UP;KIM_MYC_AMPLIFICATION_TARGETS_DN;MIKKELSEN_ES_ICP_WITH_H3K4ME3;MIKKELSEN_NPC_ICP_WITH_H3K4ME3;NIKOLSKY_BREAST_CANCER_8Q12_Q22_AMPLICON;RAO_BOUND_B…	Alternativesplicing;Cellmembrane;Cellprojection;Cilium;Ciliumbiogenesis/degradation;Completeproteome;Cytoplasm;Cytoskeleton;Endoplasmicreticulum;Glycoprotein;Membrane;Proteomicsidentification;Referenceproteome;Transmembrane;Transmembranehelix							14	14	14	17	17	17	111.81	0	3765700000	57	0.285914	0.70768	0.583981	0.631887	Q8BR76;E9QNI1;A2AJP5;Q8BR76-2;D6RGQ2	Q8BR76;E9QNI1;A2AJP5	Meckelin	Tmem67
27.8925	29.3313	30.2782	28.5955	27.7111	28.6063	27.4027	26.6237	28.2891	28.0619	28.8255	29.0563	29.1187	28.6335		biological regulation;carbohydrate metabolic process;cellular carbohydrate metabolic process;cellular glucan metabolic process;cellular macromolecule metabolic process;cellular metabolic process;cellular polysaccharide metabolic process;cellular process;energy derivation by oxidation of organic compounds;energy reserve metabolic process;generation of precursor metabolites and energy;glucan metabo…	catalytic activity;hydrolase activity;hydrolase activity, acting on ester bonds;phosphatase activity;phosphoprotein phosphatase activity;phosphoric ester hydrolase activity	cell part;cytoplasmic part;glycogen granule;intracellular membrane-bounded organelle;intracellular organelle;intracellular part;membrane-bounded organelle;organelle	Insulin signaling pathway	CBM_21	AGUIRRE_PANCREATIC_CANCER_COPY_NUMBER_UP;CAGCTG_V$AP4_Q5;CAHOY_ASTROCYTIC;CGTSACG_V$PAX3_B;CHARAFE_BREAST_CANCER_LUMINAL_VS_MESENCHYMAL_UP;chr20q13;CREIGHTON_ENDOCRINE_THERAPY_RESISTANCE_3;CTAWWWATA_V$RSRFC4_Q2;DANG_BOUND_BY_MYC;DAVICIONI_TARGETS_OF_PAX_FOXO1_FUSIONS_DN;GAL_LEUKEMIC_STEM_CELL_UP;GGGCGGR_V$SP1_Q6;GINESTIER_BREAST_CANCER_20Q13_AMPLIFICATION_UP;GSE13484_12H_VS_3H_YF17D_VACCINE_STIM_…	Carbohydratemetabolism;Completeproteome;Glycogenmetabolism;Proteomicsidentification;Referenceproteome							6	6	6	29.4	29.4	29.4	30.509	0	4972900000	78	0.931901	0.31635	0.544023	1.45893	A2AJW4	A2AJW4	Protein phosphatase 1 regulatory subunit 3	Ppp1r3d
26.6934	27.8906	28.1546	28.0282	28.429	30.3802	28.8922	27.4664	28.1759	27.8115	26.9776	30.1224	29.0935	29.686		biological adhesion;cell adhesion;cellular process	structural molecule activity	basement membrane;collagen;extracellular matrix part;extracellular membrane-bounded organelle;extracellular organelle;extracellular region part;extracellular space;extracellular vesicular exosome;membrane-bounded organelle;membrane-bounded vesicle;organelle;vesicle	Protein digestion and absorption	Collagen;Endostatin	ACCAAAG,MIR-9;AFFAR_YY1_TARGETS_DN;AMBROSINI_FLAVOPIRIDOL_TREATMENT_TP53;ATACCTC,MIR-202;ATF2_S_UP.V1_DN;BONOME_OVARIAN_CANCER_SURVIVAL_SUBOPTIMAL_DEBULKING;BOQUEST_STEM_CELL_CULTURED_VS_FRESH_UP;BURTON_ADIPOGENESIS_6;CAIRO_HEPATOBLASTOMA_UP;CATGTAA,MIR-496;CHICAS_RB1_TARGETS_CONFLUENT;chr9q21;COLLAGEN;CTTTGA_V$LEF1_Q2;CTTTGT_V$LEF1_Q2;DODD_NASOPHARYNGEAL_CARCINOMA_DN;EXTRACELLULAR_MATRIX;EXTRACE…	3D-structure;Celladhesion;Collagen;Completeproteome;Disulfidebond;Extracellularmatrix;Glycoprotein;Hydroxylation;Proteomicsidentification;Referenceproteome;Repeat;Secreted;Signal	Multiplexin collagen family						19	19	19	23.9	23.9	23.9	138.29	0	3038000000	41	1.8881	0.0570116	1.97896	3.51291	A2AJY2;O35206;A2AJY5;A2AJY7;A2AJY6	A2AJY2;O35206	Collagen alpha-1(XV) chain;Restin	Col15a1
28.0341	26.6836	26.9528	26.8184	28.2948	28.2915	28.5669	27.3158	28.4712	26.7748	27.4967	26.7093	28.136	28.3505		cellular macromolecule metabolic process;cellular metabolic process;cellular process;cellular protein metabolic process;macromolecule metabolic process;macromolecule modification;metabolic process;primary metabolic process;protein metabolic process;protein modification by small protein conjugation;protein modification by small protein conjugation or removal;protein modification process;protein ub…		cell part;CUL4 RING ubiquitin ligase complex;cullin-RING ubiquitin ligase complex;intracellular part;macromolecular complex;protein complex;ubiquitin ligase complex		WD40	ACAACTT,MIR-382;CGGAARNGGCNG_UNKNOWN;chr9p13;FARMER_BREAST_CANCER_APOCRINE_VS_LUMINAL;FOURNIER_ACINAR_DEVELOPMENT_EARLY_UP;GABRIELY_MIR21_TARGETS;GAZDA_DIAMOND_BLACKFAN_ANEMIA_ERYTHROID_DN;GGGCGGR_V$SP1_Q6;GSE10325_CD4_TCELL_VS_LUPUS_CD4_TCELL_UP;GSE13306_RA_VS_UNTREATED_TCONV_DN;GSE13411_IGM_VS_SWITCHED_MEMORY_BCELL_DN;GSE13485_CTRL_VS_DAY1_YF17D_VACCINE_PBMC_UP;GSE15324_NAIVE_VS_ACTIVATED_CD8_T…	Alternativesplicing;Completeproteome;Phosphoprotein;Referenceproteome;Repeat;Ublconjugationpathway;WDrepeat	WD repeat DCAF10 family						6	6	6	15.9	15.9	15.9	61.558	0	4159700000	22	0.0744693	0.923932	0.150979	0.185947	A2AKB9;A2AKB9-2;A2AKB9-4;Z4YN28;A2AKB9-3	A2AKB9;A2AKB9-2	DDB1- and CUL4-associated factor 10	Dcaf10
32.8485	32.8743	32.8466	33.139	33.3441	32.5933	32.8801	32.1487	32.141	32.6698	32.1267	33.6855	32.6212	32.9827	Kir4.1-alpha-1-syntrophin complex, cortical astrocytes;Kir4.1-alpha-1-syntrophin complex, whole brain lysate;Sarcoglycan-sarcospan-syntrophin-dystrobrevin complex;Trpc1-dystrophin-alpha1-syntrophin complex	biological regulation;cellular chemical homeostasis;cellular component organization;cellular component organization or biogenesis;cellular homeostasis;cellular ion homeostasis;cellular process;chemical homeostasis;homeostatic process;ion homeostasis;neuromuscular junction development;regulation of biological process;regulation of biological quality;regulation of cardiac muscle contraction;regulat…	ATPase binding;binding;channel regulator activity;enzyme binding;ion channel binding;nitric-oxide synthase binding;protein binding;sodium channel regulator activity	cell junction;cell part;cytoplasm;cytoskeleton;intracellular;intracellular non-membrane-bounded organelle;intracellular organelle;intracellular part;macromolecular complex;membrane;neuromuscular junction;non-membrane-bounded organelle;organelle;plasma membrane;postsynaptic membrane;protein complex;sarcolemma;synapse;synapse part;synaptic membrane		PDZ	AAGCCAT,MIR-135A,MIR-135B;ACTGCCT,MIR-34B;BLALOCK_ALZHEIMERS_DISEASE_UP;chr20q11;CRX_DN.V1_UP;CRX_NRL_DN.V1_UP;DELYS_THYROID_CANCER_DN;DEURIG_T_CELL_PROLYMPHOCYTIC_LEUKEMIA_UP;DOANE_RESPONSE_TO_ANDROGEN_UP;ENK_UV_RESPONSE_KERATINOCYTE_UP;GAUSSMANN_MLL_AF4_FUSION_TARGETS_F_UP;GREGORY_SYNTHETIC_LETHAL_WITH_IMATINIB;GSE11924_TH2_VS_TH17_CD4_TCELL_UP;GSE12845_IGD_NEG_BLOOD_VS_DARKZONE_GC_TONSIL_BCELL…	3D-structure;Actin-binding;Calcium;Calmodulin-binding;Celljunction;Cellmembrane;Completeproteome;Cytoplasm;Cytoskeleton;Directproteinsequencing;Membrane;Phosphoprotein;Proteomicsidentification;Referenceproteome;Repeat	Syntrophin family	P11531;Q60631	generic				29	29	27	77	77	74.9	53.282	0	81347000000	839	1.02241	0.249285	0.783941	1.70437	A2AKD7;Q61234	A2AKD7;Q61234	Alpha-1-syntrophin	Snta1
27.7745	29.7222	30.3207	29.9806	26.2512	29.8261	28.2476	30.1097	29.7826	28.4412	29.6222	27.6743	29.2795	30.0355				adherens junction;anchoring junction;cell junction;cell part;cell-substrate adherens junction;cell-substrate junction;focal adhesion;integral to membrane;intrinsic to membrane;membrane part		DUF3028;DUF3730		Acetylation;Alternativesplicing;Celljunction;Completeproteome;Membrane;Proteomicsidentification;Referenceproteome;Transmembrane;Transmembranehelix							38	38	35	27	27	25.5	198.95	0	12950000000	373	0.128649	0.866604	-0.285537	-0.312207	A2AKG8;E9PYJ6;A2AKG8-2	A2AKG8;E9PYJ6	Focadhesin	Focad
29.2514	28.0333	28.2966	28.1711	29.9286	27.725	27.673	28.8736	28.0846	27.7727	26.8623	29.4943	29.1955	27.5355		cell cycle;cell division;cellular process;mitotic cell cycle		cell part;centrosome;cytoplasm;cytoplasmic part;cytoskeletal part;intracellular non-membrane-bounded organelle;intracellular organelle;intracellular organelle part;intracellular part;membrane;microtubule organizing center;non-membrane-bounded organelle;organelle;organelle part			ACEVEDO_LIVER_CANCER_WITH_H3K27ME3_DN;AMUNDSON_POOR_SURVIVAL_AFTER_GAMMA_RADIATION_2G;CENTROSOME;chr9q33;CREIGHTON_ENDOCRINE_THERAPY_RESISTANCE_2;CYTOPLASM;CYTOPLASMIC_PART;CYTOSKELETAL_PART;CYTOSKELETON;GABRIELY_MIR21_TARGETS;GINESTIER_BREAST_CANCER_20Q13_AMPLIFICATION_DN;GRAESSMANN_APOPTOSIS_BY_DOXORUBICIN_UP;GRAESSMANN_RESPONSE_TO_MC_AND_DOXORUBICIN_UP;GRESHOCK_CANCER_COPY_NUMBER_UP;GSE11924_T…	Alternativesplicing;Cellcycle;Celldivision;Coiledcoil;Completeproteome;Cytoplasm;Cytoskeleton;Leucine-richrepeat;Proteomicsidentification;Referenceproteome;Repeat							36	36	36	20.7	20.7	20.7	268.88	0	8616800000	90	0.755337	0.321353	1.16858	1.44074	A2AL36;R4GML6;E9Q9E7;R4GML4;R4GML3;B0R041;B0R042;F6QP53;A2AL36-2;A2AS42	A2AL36;R4GML6;E9Q9E7;R4GML4;R4GML3	Centriolin	Cntrl;Cep110
31.9932	31.2069	31.9222	31.0072	31.4173	30.4298	31.1611	32.5052	31.6535	30.5649	30.9836	30.2997	32.8521	31.5573		biosynthetic process;cellular biosynthetic process;cellular lipid metabolic process;cellular metabolic process;cellular process;ether lipid biosynthetic process;ether lipid metabolic process;glycerol ether biosynthetic process;glycerol ether metabolic process;glycerolipid biosynthetic process;glycerolipid metabolic process;lipid biosynthetic process;lipid metabolic process;metabolic process;organ…	alkylglycerone-phosphate synthase activity;binding;catalytic activity;coenzyme binding;cofactor binding;FAD binding;flavin adenine dinucleotide binding;oxidoreductase activity;oxidoreductase activity, acting on CH-OH group of donors;oxidoreductase activity, acting on the CH-OH group of donors, NAD or NADP as acceptor;transferase activity;transferase activity, transferring alkyl or aryl (other tha…	cell part;cytoplasmic part;intracellular membrane-bounded organelle;intracellular non-membrane-bounded organelle;intracellular organelle;intracellular organelle part;intracellular part;membrane;membrane-bounded organelle;microbody;microbody membrane;microbody part;mitochondrion;non-membrane-bounded organelle;nuclear part;nucleolus;organelle;organelle membrane;organelle part;peroxisomal membrane;p…	Ether lipid metabolism;Peroxisome	FAD_binding_4;FAD-oxidase_C	BECKER_TAMOXIFEN_RESISTANCE_DN;BENPORATH_MYC_MAX_TARGETS;BIOSYNTHETIC_PROCESS;CAGGTA_V$AREB6_01;CAIRO_HEPATOBLASTOMA_CLASSES_UP;CELLULAR_LIPID_METABOLIC_PROCESS;CHARAFE_BREAST_CANCER_LUMINAL_VS_BASAL_DN;CHARAFE_BREAST_CANCER_LUMINAL_VS_MESENCHYMAL_DN;CHIARETTI_ACUTE_LYMPHOBLASTIC_LEUKEMIA_ZAP70;chr2q;CYTOPLASM;CYTOPLASMIC_PART;DANG_BOUND_BY_MYC;DIAZ_CHRONIC_MEYLOGENOUS_LEUKEMIA_UP;DURCHDEWALD_SKI…	Acetylation;Completeproteome;FAD;Flavoprotein;Lipidbiosynthesis;Lipidmetabolism;Peroxisome;Phosphoprotein;Proteomicsidentification;Referenceproteome;Transferase;Transitpeptide	FAD-binding oxidoreductase/transferase type 4 family						38	38	38	66.6	66.6	66.6	74.342	0	168000000000	1407	0.24789	0.750567	0.50238	0.556881	A2AL50;Q8C0I1;H3BKN2;A2AL49;H3BIY5;H3BJ14	A2AL50;Q8C0I1;H3BKN2;A2AL49	Alkyldihydroxyacetonephosphate synthase, peroxisomal	Agps
28.2332	27.7719	31.6497	27.9091	28.434	27.5425	31.8468	30.8861	26.9741	28.4767	29.1672	28.9664	28.0242	29.315		activation of store-operated calcium channel activity;anatomical structure development;anatomical structure morphogenesis;appendage morphogenesis;biological regulation;calcium ion transmembrane transport;calcium ion transport;cation transport;cellular macromolecule metabolic process;cellular metabolic process;cellular process;cellular protein metabolic process;cellular response to calcium ion;cel…	binding;calcium ion binding;catalytic activity;cation binding;ion binding;metal ion binding;oxidoreductase activity;oxidoreductase activity, acting on paired donors, with incorporation or reduction of molecular oxygen;oxidoreductase activity, acting on paired donors, with incorporation or reduction of molecular oxygen, 2-oxoglutarate as one donor, and incorporation of one atom each of oxygen into…	cell cortex part;cell part;cortical endoplasmic reticulum;cytoplasmic part;endoplasmic reticulum;endoplasmic reticulum part;integral to endoplasmic reticulum membrane;integral to membrane;integral to organelle membrane;intracellular membrane-bounded organelle;intracellular organelle;intracellular organelle part;intracellular part;intrinsic to endoplasmic reticulum membrane;intrinsic to membrane;i…		Asp-B-Hydro_N	AAAYRNCTG_UNKNOWN;AAGCAAT,MIR-137;ALCALAY_AML_BY_NPM1_LOCALIZATION_UP;BASAKI_YBX1_TARGETS_DN;BIOCARTA_HIF_PATHWAY;BLALOCK_ALZHEIMERS_DISEASE_DN;BLALOCK_ALZHEIMERS_DISEASE_INCIPIENT_DN;BMI1_DN.V1_UP;BMI1_DN_MEL18_DN.V1_UP;BOYLAN_MULTIPLE_MYELOMA_D_UP;BREDEMEYER_RAG_SIGNALING_NOT_VIA_ATM_DN;BROWNE_HCMV_INFECTION_48HR_DN;BRUINS_UVC_RESPONSE_LATE;CALCIUM_ION_BINDING;CATION_BINDING;chr8q12;CREIGHTON_E…	Completeproteome;Proteomicsidentification;Referenceproteome							4	2	2	35	8.6	8.6	20.724	0.0048294	6157100000	68	0.303802	0.694224	0.562537	0.65909	A2AL79;Q6P8S1;A2AL71	A2AL79;Q6P8S1;A2AL71		Asph
29.9313	31.2672	29.6326	28.886	31.4724	30.0099	30.1197	30.7391	29.3331	30.5267	29.8502	31.4293	30.8465	30.879		activation of store-operated calcium channel activity;anatomical structure development;anatomical structure morphogenesis;appendage morphogenesis;biological regulation;calcium ion transmembrane transport;calcium ion transport;cation transport;cellular macromolecule metabolic process;cellular metabolic process;cellular process;cellular protein metabolic process;cellular response to calcium ion;cel…	binding;calcium ion binding;catalytic activity;cation binding;ion binding;metal ion binding;oxidoreductase activity;oxidoreductase activity, acting on paired donors, with incorporation or reduction of molecular oxygen;oxidoreductase activity, acting on paired donors, with incorporation or reduction of molecular oxygen, 2-oxoglutarate as one donor, and incorporation of one atom each of oxygen into…	cell cortex part;cell part;cortical endoplasmic reticulum;cytoplasm;cytoplasmic part;endoplasmic reticulum;endoplasmic reticulum membrane;endoplasmic reticulum part;integral to endoplasmic reticulum membrane;integral to membrane;integral to organelle membrane;intracellular membrane-bounded organelle;intracellular organelle;intracellular organelle part;intracellular part;intrinsic to endoplasmic r…		Asp_Arg_Hydrox;Asp-B-Hydro_N;TPR_2	AAAYRNCTG_UNKNOWN;AAGCAAT,MIR-137;ALCALAY_AML_BY_NPM1_LOCALIZATION_UP;BASAKI_YBX1_TARGETS_DN;BIOCARTA_HIF_PATHWAY;BLALOCK_ALZHEIMERS_DISEASE_DN;BLALOCK_ALZHEIMERS_DISEASE_INCIPIENT_DN;BMI1_DN.V1_UP;BMI1_DN_MEL18_DN.V1_UP;BOYLAN_MULTIPLE_MYELOMA_D_UP;BREDEMEYER_RAG_SIGNALING_NOT_VIA_ATM_DN;BROWNE_HCMV_INFECTION_48HR_DN;BRUINS_UVC_RESPONSE_LATE;CALCIUM_ION_BINDING;CATION_BINDING;chr8q12;CREIGHTON_E…	Alternativesplicing;Calcium;Completeproteome;Dioxygenase;Disulfidebond;Endoplasmicreticulum;Glycoprotein;Iron;Membrane;Metal-binding;Oxidoreductase;Phosphoprotein;Proteomicsidentification;Referenceproteome;Repeat;Sarcoplasmicreticulum;Signal-anchor;TPRrepeat;Transmembrane;Transmembranehelix	Aspartyl/asparaginyl beta-hydroxylase family						42	42	39	56	56	48.2	83.041	0	189000000000	1188	1.36181	0.137988	1.14822	2.32466	Q8BSY0;A2AL85;Q8CBM2;Q3TU40;A2AL81;A2AL77;A2AL83;A2AL78;A2AL75;Q9CR06;A2AL74;A2AL76	Q8BSY0;A2AL85;Q8CBM2	Aspartyl/asparaginyl beta-hydroxylase	Asph
27.9632	30.3278	29.6232	30.9563	30.9139	30.0428	30.862	31.4222	30.6822	29.2085	30.443	30.4086	29.6618	30.7378		ATP biosynthetic process;ATP metabolic process;biosynthetic process;cellular biosynthetic process;cellular metabolic process;cellular nitrogen compound biosynthetic process;cellular nitrogen compound metabolic process;cellular process;generation of precursor metabolites and energy;heterocycle biosynthetic process;heterocycle metabolic process;metabolic process;nitrogen compound metabolic process;…	catalytic activity;cation transmembrane transporter activity;cytochrome-c oxidase activity;heme-copper terminal oxidase activity;hydrogen ion transmembrane transporter activity;inorganic cation transmembrane transporter activity;ion transmembrane transporter activity;monovalent inorganic cation transmembrane transporter activity;oxidoreductase activity;oxidoreductase activity, acting on a heme gr…	cell part;cytoplasmic part;integral to membrane;intracellular membrane-bounded organelle;intracellular organelle;intracellular organelle part;intracellular part;intrinsic to membrane;membrane;membrane part;membrane-bounded organelle;mitochondrial inner membrane;mitochondrial membrane;mitochondrial part;mitochondrion;organelle;organelle inner membrane;organelle membrane;organelle part		SURF1	ACEVEDO_LIVER_TUMOR_VS_NORMAL_ADJACENT_TISSUE_UP;AEROBIC_RESPIRATION;AFFAR_YY1_TARGETS_UP;BLUM_RESPONSE_TO_SALIRASIB_UP;BROWNE_HCMV_INFECTION_18HR_DN;CATION_TRANSMEMBRANE_TRANSPORTER_ACTIVITY;CELLULAR_COMPONENT_ASSEMBLY;CELLULAR_MACROMOLECULE_METABOLIC_PROCESS;CELLULAR_PROTEIN_COMPLEX_ASSEMBLY;CELLULAR_PROTEIN_METABOLIC_PROCESS;CELLULAR_RESPIRATION;CHEN_METABOLIC_SYNDROM_NETWORK;chr9q33;CYTOCHROM…	Completeproteome;Membrane;Mitochondrion;Mitochondrioninnermembrane;Proteomicsidentification;Referenceproteome;Transmembrane;Transmembranehelix	SURF1 family						14	14	13	49	49	49	34.798	0	34583000000	331	0.102164	0.902342	0.158181	0.240897	P09925;A2ALA6;V9GXE6	P09925;A2ALA6;V9GXE6	Surfeit locus protein 1	Surf1
27.0496	28.2337	28.0363	28.372	29.584	28.5026	27.4879	28.5333	28.149	27.8542	27.3458	29.3406	28.5353	28.0263		biological adhesion;cell adhesion;cellular process		adherens junction;anchoring junction;apical plasma membrane;basolateral plasma membrane;cell junction;cell part;integral to membrane;intrinsic to membrane;membrane part;plasma membrane part		AJAP1_PANP_C	ACEVEDO_METHYLATED_IN_LIVER_CANCER_DN;BEGUM_TARGETS_OF_PAX3_FOXO1_FUSION_DN;BROWNE_HCMV_INFECTION_30MIN_UP;BROWNE_HCMV_INFECTION_48HR_UP;chr1p36;DAWSON_METHYLATED_IN_LYMPHOMA_TCL1;DAZARD_RESPONSE_TO_UV_NHEK_DN;DAZARD_UV_RESPONSE_CLUSTER_G6;GSE10239_MEMORY_VS_KLRG1HIGH_EFF_CD8_TCELL_UP;GSE10239_MEMORY_VS_KLRG1INT_EFF_CD8_TCELL_UP;GSE11924_TFH_VS_TH2_CD4_TCELL_DN;GSE15324_NAIVE_VS_ACTIVATED_ELF4_KO…	Celladhesion;Celljunction;Cellmembrane;Completeproteome;Membrane;Referenceproteome;Transmembrane;Transmembranehelix							4	4	4	15.8	15.8	15.8	44.771	0	1226500000	21	0.883421	0.288975	0.85107	1.55079	A2ALI5	A2ALI5	Adherens junction-associated protein 1	Ajap1
28.2631	27.9618	30.8658	30.5309	27.6993	26.916	29.3948	28.1994	30.6915	27.8947	27.7922	27.2141	28.2513	28.5609		actin cytoskeleton organization;actin filament-based process;actomyosin structure organization;cellular component organization;cellular component organization at cellular level;cellular component organization or biogenesis;cellular component organization or biogenesis at cellular level;cellular process;cytoskeleton organization;organelle organization		apical part of cell;cell part;cytoplasm;cytoskeleton;extrinsic to membrane;intracellular non-membrane-bounded organelle;intracellular organelle;intracellular part;membrane part;non-membrane-bounded organelle;organelle		FA;FERM_C;FERM_M;FERM_N	BENPORATH_EED_TARGETS;BENPORATH_ES_1;BILD_E2F3_ONCOGENIC_SIGNATURE;BYSTRYKH_HEMATOPOIESIS_STEM_CELL_AND_BRAIN_QTL_TRANS;CACCAGC,MIR-138;CACGTG_V$MYC_Q2;CAGGTG_V$E12_Q6;CCCNNGGGAR_V$OLF1_01;chr9q22;CREIGHTON_ENDOCRINE_THERAPY_RESISTANCE_3;CREIGHTON_ENDOCRINE_THERAPY_RESISTANCE_5;CTGCAGY_UNKNOWN;CTTTGCA,MIR-527;CYTOSKELETON;DAVICIONI_RHABDOMYOSARCOMA_PAX_FOXO1_FUSION_UP;DAVICIONI_TARGETS_OF_PAX_FOX…	Completeproteome;Cytoplasm;Cytoskeleton;Proteomicsidentification;Referenceproteome							15	14	14	20.8	19.9	19.9	99.782	0	4835500000	44	0.309524	0.676656	-0.783993	-0.6917	A2ALK6;Q9JMC8;B1AXV1	A2ALK6;Q9JMC8	Band 4.1-like protein 4B	Epb4.1l4b;Epb41l4b
28.3601	29.5378	30.2572	30.0534	29.6588	28.5639	28.6776	29.1959	29.4684	28.0922	28.3525	29.5153	27.4336	27.8294		biological regulation;cellular macromolecule metabolic process;cellular metabolic process;cellular process;cellular protein metabolic process;dephosphorylation;macromolecule metabolic process;macromolecule modification;metabolic process;negative regulation of biological process;negative regulation of catabolic process;negative regulation of cell cycle;negative regulation of cellular catabolic pro…	ATPase binding;binding;catalytic activity;channel regulator activity;enzyme binding;hydrolase activity;hydrolase activity, acting on ester bonds;phosphatase activity;phosphoprotein binding;phosphoprotein phosphatase activity;phosphoric ester hydrolase activity;phosphotyrosine binding;protein binding;protein phosphorylated amino acid binding;protein tyrosine phosphatase activity;sodium channel reg…	cell part;cytoplasm;cytoskeleton;extrinsic to membrane;internal side of plasma membrane;intracellular non-membrane-bounded organelle;intracellular organelle;intracellular part;membrane part;non-membrane-bounded organelle;organelle;plasma membrane part		FERM_C;FERM_M;FERM_N;PDZ;Y_phosphatase	ACEVEDO_METHYLATED_IN_LIVER_CANCER_DN;ACTGTGA,MIR-27A,MIR-27B;AKL_HTLV1_INFECTION_DN;ATGTTAA,MIR-302C;BANDRES_RESPONSE_TO_CARMUSTIN_MGMT_48HR_DN;BENPORATH_SOX2_TARGETS;BIOPOLYMER_METABOLIC_PROCESS;BIOPOLYMER_MODIFICATION;BONCI_TARGETS_OF_MIR15A_AND_MIR16_1;BOSCO_EPITHELIAL_DIFFERENTIATION_MODULE;BROWNE_HCMV_INFECTION_18HR_UP;CATTTCA,MIR-203;CELLULAR_MACROMOLECULE_METABOLIC_PROCESS;CELLULAR_PROTEI…	Cellmembrane;Completeproteome;Cytoplasm;Cytoskeleton;Hydrolase;Membrane;Phosphoprotein;Proteinphosphatase;Proteomicsidentification;Referenceproteome	Protein-tyrosine phosphatase family, Non-receptor class subfamily						21	21	21	26.4	26.4	26.4	103.89	0	3255100000	58	0.189097	0.813683	-0.37825	-0.437185	A2ALK8;A2ALK9;A2ALL0;A2ALL1	A2ALK8	Tyrosine-protein phosphatase non-receptor type 3	Ptpn3
36.127	36.18	36.4	36.4865	36.189	36.6249	36.5743	37.06	36.059	36.575	36.36	35.8732	36.1775	35.7837			active transmembrane transporter activity;adenyl nucleotide binding;adenyl ribonucleotide binding;ATP binding;ATPase activity;ATPase activity, coupled;ATPase activity, coupled to movement of substances;ATPase activity, coupled to transmembrane movement of ions;ATPase activity, coupled to transmembrane movement of ions, phosphorylative mechanism;ATPase activity, coupled to transmembrane movement o…	cell part;cytoplasmic part;Golgi apparatus;integral to membrane;intracellular membrane-bounded organelle;intracellular organelle;intracellular part;intrinsic to membrane;membrane;membrane part;membrane-bounded organelle;organelle;plasma membrane;vesicle	Calcium signaling pathway;Pancreatic secretion;Salivary secretion	ATP_Ca_trans_C;Cation_ATPase_C;Cation_ATPase_N;E1-E2_ATPase;Hydrolase	AAGCCAT,MIR-135A,MIR-135B;ACTIVE_TRANSMEMBRANE_TRANSPORTER_ACTIVITY;AGTCAGC,MIR-345;ATGTCAC,MIR-489;ATPASE_ACTIVITY;ATPASE_ACTIVITY_COUPLED;ATPASE_ACTIVITY_COUPLED_TO_MOVEMENT_OF_SUBSTANCES;ATPASE_ACTIVITY_COUPLED_TO_TRANSMEMBRANE_MOVEMENT_OF_IONS;ATPASE_ACTIVITY_COUPLED_TO_TRANSMEMBRANE_MOVEMENT_OF_IONS_PHOSPHORYLATIVE_MECHANISM;CAGCTG_V$AP4_Q5;CAGGTG_V$E12_Q6;CALCIUM_ION_TRANSMEMBRANE_TRANSPORT…	ATP-binding;Calcium;Calciumtransport;Completeproteome;Hydrolase;Iontransport;Membrane;Nucleotide-binding;Proteomicsidentification;Referenceproteome;Transmembrane;Transmembranehelix;Transport	Cation transport ATPase (P-type) (TC 3.A.3) family, Type IIB subfamily						78	52	5	61.1	42	5.2	128.74	0	645000000000	3941	0.945275	0.361597	-0.386547	-1.32693	A2ALL9	A2ALL9		Atp2b3
31.622	31.0392	31.9016	32.3238	30.5637	31.0089	31.4511	30.8749	31.1538	33.9532	36.0812	27.8898	31.6946	28.611		biological regulation;catabolic process;cellular catabolic process;cellular macromolecule catabolic process;cellular macromolecule metabolic process;cellular metabolic process;cellular process;cellular protein metabolic process;macromolecule catabolic process;macromolecule metabolic process;macromolecule modification;metabolic process;modification-dependent macromolecule catabolic process;modific…	catalytic activity;cysteine-type endopeptidase activity;cysteine-type peptidase activity;endopeptidase activity;hydrolase activity;peptidase activity;peptidase activity, acting on L-amino acid peptides;small conjugating protein-specific protease activity;ubiquitin-specific protease activity	cell part;cytoplasm;cytoplasmic part;intracellular membrane-bounded organelle;intracellular organelle;intracellular organelle part;intracellular part;membrane-bounded organelle;mitochondrion;nuclear part;nucleoplasm;nucleus;organelle;organelle part		UCH	ACTAYRNNNCCCR_UNKNOWN;BLALOCK_ALZHEIMERS_DISEASE_UP;CAGGTG_V$E12_Q6;chr1p36;DEURIG_T_CELL_PROLYMPHOCYTIC_LEUKEMIA_DN;GAVIN_FOXP3_TARGETS_CLUSTER_P3;GGAMTNNNNNTCCY_UNKNOWN;GGGCATT,MIR-365;GOLDRATH_IMMUNE_MEMORY;GSE11864_UNTREATED_VS_CSF1_IFNG_PAM3CYS_IN_MAC_UP;GSE13229_IMM_VS_MATURE_NKCELL_DN;GSE14000_4H_VS_16H_LPS_DC_DN;GSE14000_TRANSLATED_RNA_VS_MRNA_4H_LPS_DC_UP;GSE14350_TREG_VS_TEFF_IN_IL2RB_K…	Acetylation;Alternativesplicing;Completeproteome;Cytoplasm;Hydrolase;Nucleus;Phosphoprotein;Protease;Proteomicsidentification;Referenceproteome;Repeat;Thiolprotease;Ublconjugationpathway	Peptidase C19 family						42	42	2	50.6	50.6	1.4	118.77	0	430000000000	793	1.10492	0.150261	-4.33092	-2.2288	A2ALR9;Q3V0C5-5;A2ALR8;Q3V0C5-3	A2ALR9;Q3V0C5-5;A2ALR8	Ubiquitin carboxyl-terminal hydrolase 48	Usp48
34.2082	33.7637	34.8329	34.6429	34.5111	34.0363	34.1842	34.5774	34.225	33.901	33.6852	34.3312	32.8251	35.1036		biological regulation;positive regulation of catalytic activity;positive regulation of GTPase activity;positive regulation of hydrolase activity;positive regulation of molecular function;regulation of biological process;regulation of catabolic process;regulation of catalytic activity;regulation of cellular catabolic process;regulation of cellular metabolic process;regulation of cellular process;r…	binding;enzyme activator activity;enzyme binding;enzyme regulator activity;GTPase activator activity;GTPase binding;GTPase regulator activity;identical protein binding;nucleoside-triphosphatase regulator activity;protein binding;protein dimerization activity;protein homodimerization activity;Ras GTPase binding;small GTPase binding	cell part;cytoplasmic part;cytosol;Golgi apparatus part;Golgi membrane;intracellular organelle part;intracellular part;membrane;organelle membrane;organelle part		GoLoco;Rap_GAP	ACEVEDO_LIVER_CANCER_DN;ACEVEDO_LIVER_TUMOR_VS_NORMAL_ADJACENT_TISSUE_DN;ALFANO_MYC_TARGETS;BASAKI_YBX1_TARGETS_DN;BERNARD_PPAPDC1B_TARGETS_DN;CELL_FRACTION;chr1p36;CYTOPLASM;CYTOPLASMIC_PART;CYTOSOL;DURCHDEWALD_SKIN_CARCINOGENESIS_DN;ENK_UV_RESPONSE_EPIDERMIS_UP;ENZYME_ACTIVATOR_ACTIVITY;ENZYME_REGULATOR_ACTIVITY;FRASOR_RESPONSE_TO_ESTRADIOL_DN;GEORGES_CELL_CYCLE_MIR192_TARGETS;GEORGES_TARGETS_O…	Alternativesplicing;Completeproteome;Golgiapparatus;GTPaseactivation;Membrane;Phosphoprotein;Proteomicsidentification;Referenceproteome							51	51	22	79.9	79.9	41.4	80.549	0	212000000000	2144	0.0765868	0.922361	0.149586	0.190032	A2ALS5-2;A2ALS5;A2ALS5-3;A2ALS4;A2ALS5-4;A2ALS3;A2ALS2	A2ALS5-2;A2ALS5;A2ALS5-3;A2ALS4;A2ALS5-4		Rap1gap
28.2646	29.839	28.4962	28.0995	30.4265	27.2909	31.56	31.0694	28.0197	27.5883	27.6393	31.1732	30.41	30.8624		biological regulation;positive regulation of catalytic activity;positive regulation of GTPase activity;positive regulation of hydrolase activity;positive regulation of molecular function;regulation of biological process;regulation of catabolic process;regulation of catalytic activity;regulation of cellular catabolic process;regulation of cellular metabolic process;regulation of cellular process;r…	binding;enzyme activator activity;enzyme binding;enzyme regulator activity;GTPase activator activity;GTPase binding;GTPase regulator activity;identical protein binding;nucleoside-triphosphatase regulator activity;protein binding;protein dimerization activity;protein homodimerization activity;Ras GTPase binding;small GTPase binding	cell part;cytoplasmic part;cytosol;intracellular part;membrane		Rap_GAP	ACEVEDO_LIVER_CANCER_DN;ACEVEDO_LIVER_TUMOR_VS_NORMAL_ADJACENT_TISSUE_DN;ALFANO_MYC_TARGETS;BASAKI_YBX1_TARGETS_DN;BERNARD_PPAPDC1B_TARGETS_DN;CELL_FRACTION;chr1p36;CYTOPLASM;CYTOPLASMIC_PART;CYTOSOL;DURCHDEWALD_SKIN_CARCINOGENESIS_DN;ENK_UV_RESPONSE_EPIDERMIS_UP;ENZYME_ACTIVATOR_ACTIVITY;ENZYME_REGULATOR_ACTIVITY;FRASOR_RESPONSE_TO_ESTRADIOL_DN;GEORGES_CELL_CYCLE_MIR192_TARGETS;GEORGES_TARGETS_O…	Completeproteome;Proteomicsidentification;Referenceproteome				+		+	30	3	3	76.5	7.4	7.4	43.394	0	8390900000	127	3.52864	0.016	3.06612	8.51624	A2ALS7	A2ALS7		Rap1gap
33.5455	33.632	33.3009	32.2682	33.5528	33.7538	33.2101	32.9171	32.414	33.1887	32.3321	32.0396	32.3707	31.6006		anatomical structure development;anatomical structure morphogenesis;apical protein localization;asymmetric protein localization;biological regulation;brain development;camera-type eye development;camera-type eye morphogenesis;cell junction maintenance;cell junction organization;cell migration;cell motility;cell-cell junction maintenance;cell-cell junction organization;cellular component maintenan…	actin binding;actin filament binding;beta-catenin binding;binding;cytoskeletal protein binding;protein binding;protein domain specific binding	adherens junction;anchoring junction;apical junction complex;apical plasma membrane;cell body;cell cortex;cell cortex part;cell junction;cell part;cell-cell adherens junction;cell-cell junction;cortical actin cytoskeleton;cortical cytoskeleton;cytoplasm;cytoplasmic part;cytoskeletal part;cytoskeleton;extracellular membrane-bounded organelle;extracellular organelle;extracellular region part;extrac…		ASD1;ASD2;PDZ	AAGCAAT,MIR-137;ACCAAAG,MIR-9;ACTIN_BINDING;ACTIN_CYTOSKELETON;ACTIN_CYTOSKELETON_ORGANIZATION_AND_BIOGENESIS;ACTIN_FILAMENT_BASED_PROCESS;ACTIN_FILAMENT_BINDING;ACTIN_FILAMENT_BUNDLE_FORMATION;ACTIN_FILAMENT_ORGANIZATION;ADHERENS_JUNCTION;ANATOMICAL_STRUCTURE_DEVELOPMENT;ANATOMICAL_STRUCTURE_MORPHOGENESIS;APICAL_JUNCTION_COMPLEX;APICAL_PART_OF_CELL;APICAL_PLASMA_MEMBRANE;APICOLATERAL_PLASMA_MEMB…	Actin-binding;Alternativesplicing;Celljunction;Cellmembrane;Completeproteome;Cytoplasm;Cytoskeleton;Developmentalprotein;Membrane;Microtubule;Phosphoprotein;Proteomicsidentification;Referenceproteome;Tightjunction	Shroom family						73	73	70	62.2	62.2	60.9	164.7	0	90135000000	1197	0.844771	0.330158	-0.6413	-1.41735	A2ALU4;A7TU71;A2ALU4-2	A2ALU4;A7TU71	Protein Shroom2	Shroom2
27.0704	27.0422	28.2255	27.1778	29.2858	27.5287	28.4617	27.5985	27.785	27.471	28.6177	29.0679	29.2191	29.3642				cell part;integral to membrane;intrinsic to membrane;membrane part		DnaJ	ACCATTT,MIR-522;ACTTTAT,MIR-142-5P;GSE17974_0.5H_VS_72H_UNTREATED_IN_VITRO_CD4_TCELL_UP;GSE17974_1H_VS_72H_UNTREATED_IN_VITRO_CD4_TCELL_UP;GSE17974_2H_VS_72H_UNTREATED_IN_VITRO_CD4_TCELL_UP;GSE29614_CTRL_VS_DAY3_TIV_FLU_VACCINE_PBMC_DN;GSE29614_CTRL_VS_TIV_FLU_VACCINE_PBMC_2007_DN;KOINUMA_TARGETS_OF_SMAD2_OR_SMAD3	Alternativesplicing;Chaperone;Completeproteome;Membrane;Proteomicsidentification;Referenceproteome;Transmembrane;Transmembranehelix	DNAJC25 family						10	10	10	20.7	20.7	20.7	41.937	0	10657000000	176	1.63137	0.0977325	1.25917	2.78162	A2ALW5;A2ALW5-2;Z4YLX5	A2ALW5;A2ALW5-2	DnaJ homolog subfamily C member 25	Dnajc25
30.075	29.2375	30.7556	29.869	29.7402	27.1067	30.2458	30.038	30.2224	30.5093	29.8904	31.1859	27.926	32.433				cell junction;cell part;cytoskeletal part;intracellular organelle part;intracellular part;membrane;organelle part;postsynaptic density;postsynaptic membrane;synapse part;synaptic membrane		PID	BILD_HRAS_ONCOGENIC_SIGNATURE;BREDEMEYER_RAG_SIGNALING_VIA_ATM_NOT_VIA_NFKB_UP;CAHOY_NEURONAL;CHARAFE_BREAST_CANCER_LUMINAL_VS_MESENCHYMAL_DN;chr1p36;FORTSCHEGGER_PHF8_TARGETS_DN;GAUSSMANN_MLL_AF4_FUSION_TARGETS_G_UP;GSE13229_IMM_VS_MATURE_NKCELL_UP;GSE17974_0H_VS_48H_IN_VITRO_ACT_CD4_TCELL_DN;GSE17974_CTRL_VS_ACT_IL4_AND_ANTI_IL12_0.5H_CD4_TCELL_DN;GSE17974_IL4_AND_ANTI_IL12_VS_UNTREATED_12H_ACT…	Celljunction;Cellmembrane;Completeproteome;Membrane;Postsynapticcellmembrane;Referenceproteome;SH2domain;Synapse		P11274	generic				16	16	16	45.5	45.5	45.5	47.38	0	8995500000	136	0.0800893	0.914073	0.307614	0.211353	A2AM67;Q8JZW5;A2AM66	A2AM67;Q8JZW5	SH2 domain-containing protein 5	Sh2d5
29.3558	29.1829	31.5944	29.4081	28.1317	28.6898	29.4687	28.7852	28.9921	29.5494	29.172	28.9481	28.7068	30.5263		alcohol metabolic process;anatomical structure development;anatomical structure formation involved in morphogenesis;angiogenesis;anterior/posterior pattern specification;biological regulation;carbohydrate metabolic process;cell surface receptor linked signaling pathway;cellular carbohydrate metabolic process;cellular macromolecule metabolic process;cellular metabolic process;cellular process;cell…	catalytic activity;fucosyltransferase activity;peptide-O-fucosyltransferase activity;transferase activity;transferase activity, transferring glycosyl groups;transferase activity, transferring hexosyl groups	cell part;cytoplasmic part;endoplasmic reticulum;intracellular membrane-bounded organelle;intracellular organelle;intracellular part;membrane;membrane-bounded organelle;organelle	Other types of O-glycan biosynthesis	O-FucT	AAAYRNCTG_UNKNOWN;AGGTGCA,MIR-500;ARGGGTTAA_UNKNOWN;BIOPOLYMER_METABOLIC_PROCESS;BIOPOLYMER_MODIFICATION;BIOSYNTHETIC_PROCESS;BOYLAN_MULTIPLE_MYELOMA_C_D_UP;CACTGCC,MIR-34A,MIR-34C,MIR-449;CAGGTG_V$E12_Q6;CAGNYGKNAAA_UNKNOWN;CELLULAR_MACROMOLECULE_METABOLIC_PROCESS;CELLULAR_PROTEIN_METABOLIC_PROCESS;chr20q11;CTAWWWATA_V$RSRFC4_Q2;CTTTGA_V$LEF1_Q2;FUCOSYLTRANSFERASE_ACTIVITY;GCANCTGNY_V$MYOD_Q6;GG…	Carbohydratemetabolism;Completeproteome;Disulfidebond;Endoplasmicreticulum;Fucosemetabolism;Glycoprotein;Glycosyltransferase;Manganese;Notchsignalingpathway;Proteomicsidentification;Referenceproteome;Signal;Transferase	Glycosyltransferase 65 family						13	13	13	47.7	47.7	47.7	40.02	0	37310000000	387	0.0937258	0.907727	0.15586	0.224676	A2AMC3;Q91ZW2;Q3UXG7;E9PZ15;E9Q686	A2AMC3;Q91ZW2;Q3UXG7;E9PZ15;E9Q686	GDP-fucose protein O-fucosyltransferase 1	Pofut1
32.6068	32.0097	33.5596	32.3651	31.8474	31.6172	30.7984	32.0727	33.3232	31.1735	32.5333	30.8353	30.9845	30.6904		amine transport;cation transport;choline transport;establishment of localization;ion transport;nitrogen compound transport;organic alcohol transport;organic cation transport;organic substance transport;quaternary ammonium group transport;transport	active transmembrane transporter activity;amine transmembrane transporter activity;choline transmembrane transporter activity;substrate-specific transmembrane transporter activity;substrate-specific transporter activity;transmembrane transporter activity;transporter activity	cell part;cytoplasmic part;extracellular membrane-bounded organelle;extracellular organelle;extracellular region part;extracellular vesicular exosome;integral to membrane;intracellular organelle part;intracellular part;intrinsic to membrane;membrane;membrane part;membrane-bounded organelle;membrane-bounded vesicle;mitochondrial membrane;mitochondrial outer membrane;mitochondrial part;organelle;or…		Choline_transpo	AAAYWAACM_V$HFH4_01;AAGCCAT,MIR-135A,MIR-135B;ACATTCC,MIR-1,MIR-206;ACTIVE_TRANSMEMBRANE_TRANSPORTER_ACTIVITY;AKT_UP_MTOR_DN.V1_UP;AMINE_TRANSMEMBRANE_TRANSPORTER_ACTIVITY;AMINE_TRANSPORT;BASAKI_YBX1_TARGETS_DN;BENPORATH_NANOG_TARGETS;BENPORATH_NOS_TARGETS;BENPORATH_OCT4_TARGETS;BENPORATH_SOX2_TARGETS;BREDEMEYER_RAG_SIGNALING_VIA_ATM_NOT_VIA_NFKB_DN;BRUINS_UVC_RESPONSE_LATE;CAGCTG_V$AP4_Q5;CAGGTA…	Alternativesplicing;Cellmembrane;Completeproteome;Lipoprotein;Membrane;Mitochondrion;Mitochondrionoutermembrane;Myristate;Proteomicsidentification;Referenceproteome;Transmembrane;Transmembranehelix;Transport	CTL (choline transporter-like) family						27	27	27	34.1	34.1	34.1	73.044	0	156000000000	1037	1.11844	0.176546	-1.50664	-2.05405	A2AMH5;Q6X893;Q6X893-2;A2AMH4;A2AMH3;A2AMH8	A2AMH5;Q6X893;Q6X893-2;A2AMH4;A2AMH3	Choline transporter-like protein 1	Slc44a1
34.1516	34.0789	34.5419	34.7108	34.5408	34.4189	34.5319	34.5134	34.105	34.0906	34.2398	34.9057	35.1953	34.8101		biological regulation;gamete generation;male gamete generation;multicellular organismal process;multicellular organismal reproductive process;positive regulation of biological process;positive regulation of biosynthetic process;positive regulation of cell cycle process;positive regulation of cellular biosynthetic process;positive regulation of cellular metabolic process;positive regulation of cel…	binding;nucleic acid binding;RNA binding;translation factor activity, nucleic acid binding;translation initiation factor activity		RNA transport;Viral myocarditis	MA3;MIF4G;W2	ACAACTT,MIR-382;BIOCARTA_EIF_PATHWAY;BIOCARTA_EIF4_PATHWAY;BIOCARTA_MTOR_PATHWAY;BIOSYNTHETIC_PROCESS;CELLULAR_BIOSYNTHETIC_PROCESS;CELLULAR_COMPONENT_ASSEMBLY;CELLULAR_MACROMOLECULE_METABOLIC_PROCESS;CELLULAR_PROTEIN_METABOLIC_PROCESS;chr1p36;CTTGTAT,MIR-381;CYTOPLASM;CYTOPLASMIC_PART;DACOSTA_UV_RESPONSE_VIA_ERCC3_COMMON_DN;DACOSTA_UV_RESPONSE_VIA_ERCC3_DN;ENK_UV_RESPONSE_EPIDERMIS_DN;FORTSCHEGG…	Alternativesplicing;Coiledcoil;Completeproteome;Initiationfactor;Phosphoprotein;Proteinbiosynthesis;Proteomicsidentification;Referenceproteome;Repeat;RNA-binding;Translationregulation	Eukaryotic initiation factor 4G family						105	105	2	63.6	63.6	1.5	174.89	0	288000000000	3558	2.56177	0.0518739	0.825197	3.66458	Q80XI3;A2AMI2;Q80XI3-3;A2AMI6;A2AMI4	Q80XI3;A2AMI2;Q80XI3-3	Eukaryotic translation initiation factor 4 gamma 3	Eif4g3
30.7924	30.6158	31.4301	31.5961	30.4678	30.5761	32.5066	30.1352	30.1376	29.9665	30.7822	28.2739	30.2957	30.8785						DUF3697;UBA	AATGTGA,MIR-23A,MIR-23B;ACCAAAG,MIR-9;AGCGCAG,MIR-191;AGTCAGC,MIR-345;ATGCTGC,MIR-103,MIR-107;BENPORATH_NANOG_TARGETS;BLALOCK_ALZHEIMERS_DISEASE_UP;BOYAULT_LIVER_CANCER_SUBCLASS_G1_UP;BRUINS_UVC_RESPONSE_LATE;CACCAGC,MIR-138;CAGCAGG,MIR-370;CAGTCAC,MIR-134;CAIRO_HEPATOBLASTOMA_CLASSES_UP;CAIRO_HEPATOBLASTOMA_UP;chr9p11;CREIGHTON_ENDOCRINE_THERAPY_RESISTANCE_1;DIAZ_CHRONIC_MEYLOGENOUS_LEUKEMIA_UP;…	Completeproteome;Phosphoprotein;Proteomicsidentification;Referenceproteome							27	27	27	41	41	41	117.96	0	85675000000	793	0.226688	0.772682	-0.47941	-0.516969	Q91VX2;A2AMY5;F6PYV5;A2AMY7;F6WTC8	Q91VX2;A2AMY5	Ubiquitin-associated protein 2	Ubap2
27.7826	28.2638	27.3098	28.4021	26.8837	29.1252	26.8526	29.6524	28.2533	28.186	28.9544	28.4074	28.4624	28.2981				cell part;cytoplasmic part;intracellular membrane-bounded organelle;intracellular organelle;intracellular part;membrane-bounded organelle;mitochondrion;organelle				Completeproteome;Referenceproteome							3	3	3	50	50	50	7.7849	9.11e-05	1234400000	22	0.108644	0.912288	-0.0752761	-0.214832	A2AMZ4	A2AMZ4	Uncharacterized protein C17orf89 homolog
34.3336	34.4431	35.0093	35.2933	35.2577	34.7937	34.8411	35.426	34.8116	34.5991	34.822	36.5077	36.1719	35.7206		cellular macromolecule metabolic process;cellular metabolic process;cellular process;cellular protein metabolic process;macromolecule metabolic process;macromolecule modification;metabolic process;primary metabolic process;protein metabolic process;protein modification by small protein conjugation;protein modification by small protein conjugation or removal;protein modification process;protein ub…	acid-amino acid ligase activity;binding;catalytic activity;cation binding;ion binding;ligase activity;ligase activity, forming carbon-nitrogen bonds;metal ion binding;small conjugating protein ligase activity;transition metal ion binding;ubiquitin-protein ligase activity;zinc ion binding	cell part;centrosome;cytoplasm;cytoplasmic part;cytoskeletal part;integral to membrane;intracellular non-membrane-bounded organelle;intracellular organelle;intracellular organelle part;intracellular part;intrinsic to membrane;membrane;membrane part;microtubule organizing center;non-membrane-bounded organelle;nuclear part;nucleoplasm;organelle;organelle part		E3_UbLigase_R4;zf-UBR	AACTTT_UNKNOWN;CACGTG_V$MYC_Q2;CAFFAREL_RESPONSE_TO_THC_24HR_5_DN;CAFFAREL_RESPONSE_TO_THC_UP;chr1p36;CONCANNON_APOPTOSIS_BY_EPOXOMICIN_UP;CTTTAAR_UNKNOWN;FULCHER_INFLAMMATORY_RESPONSE_LECTIN_VS_LPS_UP;GAL_LEUKEMIC_STEM_CELL_UP;GGGAGGRR_V$MAZ_Q6;GGGYGTGNY_UNKNOWN;GOLDRATH_NAIVE_VS_EFF_CD8_TCELL_UP;GRADE_COLON_AND_RECTAL_CANCER_UP;GRADE_COLON_CANCER_UP;GSE11057_EFF_MEM_VS_CENT_MEM_CD4_TCELL_DN;GSE…	Acetylation;Alternativesplicing;Calmodulin-binding;Completeproteome;Cytoplasm;Cytoskeleton;Ligase;Membrane;Metal-binding;Nucleus;Phosphoprotein;Proteomicsidentification;Referenceproteome;Transmembrane;Transmembranehelix;Ublconjugationpathway;Zinc;Zinc-finger	UBR4 family	P06933		+		+	258	258	258	56.9	56.9	56.9	572.28	0	599000000000	7367	2.35832	0.039853	1.38918	4.09395	A2AN08;A2AN08-3;A2AN08-5;A2AN08-2;F6SSP6;Z4YMA7;A2AN08-4;Z4YLP1	A2AN08;A2AN08-3;A2AN08-5	E3 ubiquitin-protein ligase UBR4	Ubr4
29.3854	28.8351	28.5261	28.4037	26.7428	28.0196	27.2328	27.4049	27.9352	27.2648	28.2703	28.4553	27.7285	27.8694						FAM219A		Completeproteome;Proteomicsidentification;Referenceproteome							9	9	2	70.2	70.2	18.5	18.655	0	6274700000	138	0.202578	0.824201	0.194316	0.413438	A2ANP1	A2ANP1		Fam219a
28.4861	28.2653	28.5276	27.1988	27.5505	29.7239	27.4739	28.4233	29.7578	28.2033	27.5603	28.9372	28.5128	27.6993		biological regulation;cellular component organization;cellular component organization or biogenesis;cellular membrane organization;cellular process;establishment of localization;establishment of localization in cell;establishment of protein localization;intracellular protein transport;intracellular transport;membrane organization;positive regulation of biological process;positive regulation of ce…	binding;glutamate receptor binding;identical protein binding;protein binding;protein dimerization activity;protein homodimerization activity;receptor binding	cell body;cell junction;cell part;cell projection;cell projection part;cytoplasmic part;cytoskeletal part;dendritic shaft;dendritic spine;early endosome membrane;endosomal part;endosome membrane;excitatory synapse;integral to membrane;integral to plasma membrane;intracellular organelle part;intracellular part;intrinsic to membrane;intrinsic to plasma membrane;membrane;membrane part;neuron project…		Dispanin	ATGCTGC,MIR-103,MIR-107;BHAT_ESR1_TARGETS_NOT_VIA_AKT1_UP;BHAT_ESR1_TARGETS_VIA_AKT1_UP;CACTGTG,MIR-128A,MIR-128B;CAGCACT,MIR-512-3P;chr20p11;CTIP_DN.V1_DN;DELYS_THYROID_CANCER_DN;GSE10239_MEMORY_VS_KLRG1INT_EFF_CD8_TCELL_UP;GSE1460_CD4_THYMOCYTE_VS_THYMIC_STROMAL_CELL_DN;GSE1460_INTRATHYMIC_T_PROGENITOR_VS_THYMIC_STROMAL_CELL_DN;GTGCAAT,MIR-25,MIR-32,MIR-92,MIR-363,MIR-367;KRAS.600.LUNG.BREAST_U…	Celljunction;Cellmembrane;Cellprojection;Completeproteome;Endosome;Membrane;Postsynapticcellmembrane;Proteomicsidentification;Referenceproteome;Signal-anchor;Synapse;Transmembrane;Transmembranehelix	CD225/Dispanin family		excitatory				6	6	6	24.8	24.8	24.8	28.456	0	1885300000	36	0.0574546	0.939268	-0.12406	-0.146543	A2ANU3;B1AYD3;B1AYD4;B1AYD5;B1AYD6	A2ANU3;B1AYD3;B1AYD4;B1AYD5;B1AYD6	Synapse differentiation-inducing gene protein 1	Syndig1
32.2086	32.1479	31.7359	32.001	31.8815	32.2728	32.403	32.2798	31.4918	32.1127	31.3269	32.0708	32.4121	32.2749			adenyl nucleotide binding;adenyl ribonucleotide binding;ATP binding;ATPase activity;binding;catalytic activity;hydrolase activity;hydrolase activity, acting on acid anhydrides;hydrolase activity, acting on acid anhydrides, in phosphorus-containing anhydrides;nucleoside-triphosphatase activity;nucleotide binding;purine nucleotide binding;purine ribonucleoside triphosphate binding;purine ribonucleo…	cell part;cytoplasm;cytoskeleton;intermediate filament cytoskeleton;intracellular membrane-bounded organelle;intracellular non-membrane-bounded organelle;intracellular organelle;intracellular organelle part;intracellular part;membrane;membrane-bounded organelle;non-membrane-bounded organelle;nuclear part;nucleolus;nucleus;organelle;organelle part	Ribosome biogenesis in eukaryotes	AAA_5	ALFANO_MYC_TARGETS;ASTIER_INTEGRIN_SIGNALING;BENPORATH_ES_1;BILANGES_SERUM_SENSITIVE_GENES;BILD_E2F3_ONCOGENIC_SIGNATURE;CACGTG_V$MYC_Q2;CAIRO_HEPATOBLASTOMA_CLASSES_UP;chr6q15;DACOSTA_UV_RESPONSE_VIA_ERCC3_COMMON_DN;DACOSTA_UV_RESPONSE_VIA_ERCC3_DN;E2F1_UP.V1_DN;ESC_J1_UP_EARLY.V1_DN;ESC_J1_UP_LATE.V1_DN;ESC_V6.5_UP_LATE.V1_DN;GCNP_SHH_UP_LATE.V1_UP;GINESTIER_BREAST_CANCER_ZNF217_AMPLIFIED_DN;GO…	ATP-binding;Completeproteome;Nucleotide-binding;Proteomicsidentification;Referenceproteome	Midasin family						147	147	2	35.9	35.9	0.3	630.33	0	95035000000	1693	1.10556	0.251426	0.608804	1.69609	A2ANY6	A2ANY6	Midasin	Mdn1
28.2996	27.0631	30.9108	30.8349	27.4061	31.1924	31.3012	26.7404	31.1103	30.275	32.4934	30.8099	30.8257	29.2094		cellular component assembly;cellular component organization;cellular component organization at cellular level;cellular component organization or biogenesis;cellular component organization or biogenesis at cellular level;cellular process;establishment of localization;establishment of localization in cell;Golgi organization;intracellular transport;lysosomal transport;macromolecular complex assembly…	actin binding;actin filament binding;binding;cytoskeletal protein binding;dynactin binding;dynein binding;dynein intermediate chain binding;kinesin binding;myosin binding;myosin heavy chain binding;myosin tail binding;opsin binding;protein binding;protein C-terminus binding;protein dimerization activity;protein heterodimerization activity;protein self-association;spectrin binding	apical cortex;axoneme;cell cortex part;cell part;cell projection;cell projection part;cilium;cortical cytoskeleton;cytoplasm;cytoplasmic part;cytoskeletal part;cytoskeleton;extracellular membrane-bounded organelle;extracellular organelle;extracellular region part;extracellular vesicular exosome;intracellular non-membrane-bounded organelle;intracellular organelle;intracellular organelle part;intra…		Spectrin	ACEVEDO_LIVER_TUMOR_VS_NORMAL_ADJACENT_TISSUE_DN;CAGGTG_V$E12_Q6;CATTGTYY_V$SOX9_B1;chr15q21;GSE22886_IL2_VS_IL15_STIM_NKCELL_UP;GSE2706_UNSTIM_VS_8H_LPS_DC_DN;GSE3982_MAST_CELL_VS_NKCELL_DN;GSE3982_NKCELL_VS_TH2_UP;REACTOME_AXON_GUIDANCE;REACTOME_DEVELOPMENTAL_BIOLOGY;REACTOME_INTERACTION_BETWEEN_L1_AND_ANKYRINS;REACTOME_L1CAM_INTERACTIONS;REACTOME_NCAM_SIGNALING_FOR_NEURITE_OUT_GROWTH;SHEN_SMAR…	Completeproteome;Referenceproteome							4	4	4	5.3	5.3	5.3	130.28	0.0022064	10574000000	55	0.530049	0.470726	-1.01125	-1.07562	A2AP58	A2AP58		Sptbn5
31.4448	31.7584	31.158	29.8109	30.0198	30.6883	31.0574	30.9865	29.9285	31.9196	32.2555	30.2069	29.2684	28.8155		biological adhesion;cell adhesion;cellular process		adherens junction;anchoring junction;cell junction;cell part;cell-substrate adherens junction;cell-substrate junction;focal adhesion;integral to membrane;intrinsic to membrane;membrane;membrane part;plasma membrane		CD99L2	ACEVEDO_LIVER_CANCER_DN;ACEVEDO_NORMAL_TISSUE_ADJACENT_TO_LIVER_TUMOR_DN;CAGCTG_V$AP4_Q5;chrxq28;CTGCAGY_UNKNOWN;CTTTGT_V$LEF1_Q2;GARY_CD5_TARGETS_UP;GSE11924_TH1_VS_TH17_CD4_TCELL_UP;GSE12366_GC_VS_MEMORY_BCELL_DN;GSE13493_DP_VS_CD8POS_THYMOCYTE_UP;GSE17721_0.5H_VS_12H_CPG_BMDM_UP;GSE17721_0.5H_VS_4H_POLYIC_BMDM_UP;GSE17721_0.5H_VS_8H_CPG_BMDM_UP;GSE17721_CTRL_VS_GARDIQUIMOD_4H_BMDM_UP;GSE17721_…	Alternativesplicing;Celladhesion;Celljunction;Cellmembrane;Completeproteome;Glycoprotein;Membrane;Proteomicsidentification;Referenceproteome;Signal;Transmembrane;Transmembranehelix	CD99 family						7	7	7	32.9	32.9	32.9	25.463	0	32776000000	275	1.09257	0.173423	-1.93757	-2.07491	Q8BIF0;I7HJQ8;Q8BIF0-2;A2AP74	Q8BIF0;I7HJQ8;Q8BIF0-2;A2AP74	CD99 antigen-like protein 2	Cd99l2
28.9051	30.5689	30.4728	27.9174	29.0298	28.6926	27.0459	27.1071	27.6836	32.109	33.0438	28.6236	28.1988	29.65			binding;cation binding;ion binding;metal ion binding			zf-CCCH	AAGCAAT,MIR-137;ACAWYAAAG_UNKNOWN;ATCATGA,MIR-433;BRUINS_UVC_RESPONSE_EARLY_LATE;CAGTATT,MIR-200B,MIR-200C,MIR-429;chr2q13;CTCTGGA,MIR-520A,MIR-525;CTTTGA_V$LEF1_Q2;GSE11864_CSF1_VS_CSF1_IFNG_PAM3CYS_IN_MAC_UP;GSE11864_CSF1_VS_CSF1_PAM3CYS_IN_MAC_UP;GSE11864_UNTREATED_VS_CSF1_IN_MAC_DN;GSE17974_1.5H_VS_72H_IL4_AND_ANTI_IL12_ACT_CD4_TCELL_DN;GSE20366_CD103_POS_VS_CD103_KLRG1_DP_TREG_UP;GSE26928_NA…	Alternativesplicing;Coiledcoil;Completeproteome;Metal-binding;Referenceproteome;Repeat;Zinc;Zinc-finger							10	10	10	13.8	13.8	13.8	131.26	0	21912000000	152	0.549512	0.424523	-2.12134	-1.17311	A2AP88;Q8BYK8	A2AP88;Q8BYK8	Zinc finger CCCH domain-containing protein 6	Zc3h6
28.4767	27.7801	27.3307	28.6272	28.8296	28.4666	28.6683	27.1381	26.6423	28.3084	28.8493	28.6465	27.7686	27.6119		activation of protein kinase activity;apoptosis;biological regulation;cell cycle phase;cell cycle process;cell death;cell division;cellular component assembly;cellular component assembly at cellular level;cellular component organization;cellular component organization at cellular level;cellular component organization or biogenesis;cellular component organization or biogenesis at cellular level;ce…	binding;enzyme binding;kinase binding;protein binding;protein kinase binding	aster;axon hillock;axon part;cell part;cell projection part;cytoplasm;cytoskeletal part;cytoskeleton;intracellular membrane-bounded organelle;intracellular non-membrane-bounded organelle;intracellular organelle;intracellular organelle part;intracellular part;macromolecular complex;membrane-bounded organelle;microtubule;microtubule cytoskeleton;non-membrane-bounded organelle;nuclear part;nucleopla…		Aurora-A_bind;TPX2;TPX2_importin	ADENYL_NUCLEOTIDE_BINDING;ADENYL_RIBONUCLEOTIDE_BINDING;ALCALAY_AML_BY_NPM1_LOCALIZATION_DN;ATP_BINDING;BASAKI_YBX1_TARGETS_UP;BASSO_B_LYMPHOCYTE_NETWORK;BENPORATH_CYCLING_GENES;BENPORATH_NANOG_TARGETS;BHATTACHARYA_EMBRYONIC_STEM_CELL;BIDUS_METASTASIS_UP;BIOCARTA_RANMS_PATHWAY;BLUM_RESPONSE_TO_SALIRASIB_DN;BOQUEST_STEM_CELL_CULTURED_VS_FRESH_UP;BORCZUK_MALIGNANT_MESOTHELIOMA_UP;BROWNE_HCMV_INFECT…	Acetylation;Apoptosis;Cellcycle;Celldivision;Completeproteome;Cytoplasm;Cytoskeleton;Microtubule;Mitosis;Nucleus;Phosphoprotein;Referenceproteome	TPX2 family						16	16	16	25.8	25.8	25.8	85.893	0	6877000000	142	0.0346762	0.964095	0.075683	0.0903085	A2APB8	A2APB8	Targeting protein for Xklp2	Tpx2
27.0936	28.4883	28.3414	28.439	28.8993	27.8746	29.093	27.3903	28.3162	27.3171	28.681	28.1863	27.598	29.1847		biological regulation;defense response;defense response to virus;immune effector process;immune response;immune system process;innate immune response;multi-organism process;positive regulation of biological process;positive regulation of cell communication;positive regulation of cellular process;positive regulation of cytokine-mediated signaling pathway;positive regulation of response to cytokine…	adenosine deaminase activity;binding;catalytic activity;deaminase activity;DNA binding;double-stranded RNA adenosine deaminase activity;hydrolase activity;hydrolase activity, acting on carbon-nitrogen (but not peptide) bonds;hydrolase activity, acting on carbon-nitrogen (but not peptide) bonds, in cyclic amidines;left-handed Z-DNA binding;nucleic acid binding;RNA binding;structure-specific DNA bi…	cell part;cytoplasm;cytoplasmic part;cytosol;intracellular membrane-bounded organelle;intracellular organelle;intracellular part;membrane-bounded organelle;nucleus;organelle	Cytosolic DNA-sensing pathway	RHIM;z-alpha	BOSCO_INTERFERON_INDUCED_ANTIVIRAL_MODULE;BOYLAN_MULTIPLE_MYELOMA_C_D_DN;BOYLAN_MULTIPLE_MYELOMA_PCA1_UP;chr20q13;COLINA_TARGETS_OF_4EBP1_AND_4EBP2;DELACROIX_RAR_TARGETS_UP;DELACROIX_RARG_BOUND_MEF;ESC_J1_UP_EARLY.V1_DN;FEVR_CTNNB1_TARGETS_UP;GRAESSMANN_APOPTOSIS_BY_DOXORUBICIN_UP;GRAESSMANN_APOPTOSIS_BY_SERUM_DEPRIVATION_UP;GRAESSMANN_RESPONSE_TO_MC_AND_SERUM_DEPRIVATION_UP;GSE11057_NAIVE_VS_MEM…	3D-structure;Alternativesplicing;Antiviraldefense;Completeproteome;DNA-binding;Host-virusinteraction;Immunity;Innateimmunity;Proteomicsidentification;Referenceproteome;Repeat		P56545;Q13114;Q13363;Q6UX71;Q9ULE6					20	20	9	57.7	57.7	28	44.331	0	60594000000	173	0.129939	0.871004	0.21824	0.304377	Q9QY24;A2APF7	Q9QY24;A2APF7	Z-DNA-binding protein 1	Zbp1
28.1223	28.3005	28.0445	29.0499	28.5732	28.8364	27.9718	26.9426	29.9268	28.5573	28.4194	29.9017	29.531	29.0486		cellular macromolecule metabolic process;cellular metabolic process;cellular nitrogen compound metabolic process;cellular process;macromolecule metabolic process;metabolic process;ncRNA metabolic process;ncRNA processing;nitrogen compound metabolic process;nucleic acid metabolic process;nucleobase-containing compound metabolic process;primary metabolic process;RNA metabolic process;RNA processing…		cell part;integrator complex;intracellular organelle part;intracellular part;macromolecular complex;nuclear part;nucleoplasm part;organelle part;protein complex			ACEVEDO_LIVER_CANCER_UP;ACTGAAA,MIR-30A-3P,MIR-30E-3P;ATGTACA,MIR-493;BIOPOLYMER_METABOLIC_PROCESS;CAGTATT,MIR-200B,MIR-200C,MIR-429;CHANDRAN_METASTASIS_UP;chr8q22;DNA_DIRECTED_RNA_POLYMERASEII_HOLOENZYME;DODD_NASOPHARYNGEAL_CARCINOMA_DN;GNF2_BNIP2;GNF2_DAP3;GNF2_DENR;GNF2_EIF3S6;GNF2_MBD4;GNF2_RBBP6;GRAESSMANN_APOPTOSIS_BY_SERUM_DEPRIVATION_UP;GSE11864_CSF1_VS_CSF1_IFNG_PAM3CYS_IN_MAC_UP;GSE1400…	Completeproteome;Nucleus;Phosphoprotein;Proteomicsidentification;Referenceproteome;Repeat;TPRrepeat	Integrator subunit 8 family						16	16	16	21.2	21.2	21.2	113.35	0	14696000000	252	0.413549	0.602614	0.525934	0.820724	Q80V86;A2API3	Q80V86;A2API3	Integrator complex subunit 8	Ints8
29.4857	31.0132	31.5157	30.4793	30.7999	30.0985	31.4993	30.9069	30.6758	29.335	29.6106	31.932	30.7803	31.6478		cellular component organization;cellular component organization or biogenesis;cellular membrane organization;cellular process;endocytosis;establishment of localization;membrane invagination;membrane organization;receptor-mediated endocytosis;transport;vesicle-mediated transport	binding;calcium ion binding;cargo receptor activity;cation binding;ion binding;lipoprotein particle binding;lipoprotein particle receptor activity;lipoprotein particle receptor binding;low-density lipoprotein particle binding;low-density lipoprotein particle receptor binding;low-density lipoprotein receptor activity;metal ion binding;protein binding;protein-lipid complex binding;receptor activity…	cell part;integral to membrane;intrinsic to membrane;macromolecular complex;membrane;membrane part;protein complex;receptor complex		cEGF;EGF;EGF_CA;Ldl_recept_a;Ldl_recept_b	AACTTT_UNKNOWN;ACCATTT,MIR-522;ACTACCT,MIR-196A,MIR-196B;ACTTTAT,MIR-142-5P;AGCATTA,MIR-155;ATGCTGC,MIR-103,MIR-107;ATGTTTC,MIR-494;BLALOCK_ALZHEIMERS_DISEASE_DN;BOQUEST_STEM_CELL_CULTURED_VS_FRESH_UP;BOQUEST_STEM_CELL_UP;CAGTATT,MIR-200B,MIR-200C,MIR-429;chr2q21;CTGCAGY_UNKNOWN;CTTTGTA,MIR-524;DELYS_THYROID_CANCER_DN;DING_LUNG_CANCER_BY_MUTATION_RATE;DING_LUNG_CANCER_MUTATED_SIGNIFICANTLY;DOUGLA…	Calcium;Completeproteome;Disulfidebond;EGF-likedomain;Endocytosis;Glycoprotein;Membrane;Receptor;Referenceproteome;Repeat;Signal;Transmembrane;Transmembranehelix	LDLR family	P69566;Q80VC8;Q9WVI9-1					80	76	76	23.4	22.9	22.9	517.03	0	27834000000	352	1.37619	0.120103	1.57957	2.48432	A2API5;Q9JI18;E9Q202;F6YDG9	A2API5;Q9JI18;E9Q202	Low-density lipoprotein receptor-related protein 1B	Lrp1b
26.3893	28.9101	28.7497	29.1481	28.2531	27.5348	29.7003	29.4826	27.6446	28.8131	28.0908	27.7923	29.3318	28.2572		anatomical structure development;cell differentiation;cell projection organization;cellular component organization;cellular component organization at cellular level;cellular component organization or biogenesis;cellular component organization or biogenesis at cellular level;cellular developmental process;cellular localization;cellular macromolecule localization;cellular process;cellular process i…		adherens junction;anchoring junction;cell junction;cell part;cell projection;cell projection part;cell-cell junction;ciliary transition zone;cilium;cilium part;cytoplasm;cytoskeleton;intracellular non-membrane-bounded organelle;intracellular organelle;intracellular organelle part;intracellular part;motile cilium;non-membrane-bounded organelle;nonmotile primary cilium;occluding junction;organelle;…		SH3_1	CHESLER_BRAIN_QTL_CIS;chr2q13;CREIGHTON_ENDOCRINE_THERAPY_RESISTANCE_2;CUI_TCF21_TARGETS_2_UP;DODD_NASOPHARYNGEAL_CARCINOMA_UP;ESTABLISHMENT_OF_LOCALIZATION;EXCRETION;GRAESSMANN_APOPTOSIS_BY_SERUM_DEPRIVATION_DN;GSE2706_LPS_VS_R848_AND_LPS_2H_STIM_DC_UP;GSE2706_R848_VS_LPS_2H_STIM_DC_UP;GSE2706_R848_VS_R848_AND_LPS_2H_STIM_DC_UP;GSE27786_LSK_VS_ERYTHROBLAST_UP;GSE27786_LSK_VS_NKTCELL_UP;GSE31082_…	Celljunction;Cellprojection;Cilium;Ciliumbiogenesis/degradation;Coiledcoil;Completeproteome;Cytoplasm;Cytoskeleton;Differentiation;Phosphoprotein;Referenceproteome;SH3domain;Spermatogenesis;Tightjunction	Nephrocystin-1 family	P59240;Q61140					11	11	11	19.7	19.7	19.7	77.034	0	2601900000	70	0.186324	0.82305	0.277606	0.414984	Q9QY53;Q3TWM5;A2APS1	Q9QY53;Q3TWM5;A2APS1	Nephrocystin-1	Nphp1
32.8702	32.496	32.9987	32.9907	33.9771	33.482	33.7575	33.8936	33.0137	33.3702	31.9638	34.1131	34.3796	35.3909		actin cytoskeleton organization;actin filament-based process;biological regulation;cellular component organization;cellular component organization at cellular level;cellular component organization or biogenesis;cellular component organization or biogenesis at cellular level;cellular process;cortical actin cytoskeleton organization;cortical cytoskeleton organization;cytoskeleton organization;organ…		cell part;cytoplasm;intracellular part		Drf_FH3;Drf_GBD;FH2	AAGCAAT,MIR-137;ACACTAC,MIR-142-3P;ACEVEDO_FGFR1_TARGETS_IN_PROSTATE_CANCER_MODEL_UP;ATGTACA,MIR-493;CATTTCA,MIR-203;CHARAFE_BREAST_CANCER_LUMINAL_VS_BASAL_DN;CHARAFE_BREAST_CANCER_LUMINAL_VS_MESENCHYMAL_DN;CHIANG_LIVER_CANCER_SUBCLASS_PROLIFERATION_UP;chr2q23;CUI_TCF21_TARGETS_2_DN;DAIRKEE_TERT_TARGETS_DN;DODD_NASOPHARYNGEAL_CARCINOMA_DN;FOSTER_TOLERANT_MACROPHAGE_DN;FULCHER_INFLAMMATORY_RESPONS…	Alternativesplicing;Completeproteome;Cytoplasm;Lipoprotein;Myristate;Referenceproteome	Formin homology family						69	69	0	51.6	51.6	0	123.98	0	346000000000	2187	1.48851	0.0997896	1.84532	2.73712	A2APV2-3	A2APV2-3	Formin-like protein 2	Fmnl2
31.0588	31.4341	32.1568	31.7144	32.672	31.3342	31.9072	32.4256	31.8454	31.7397	30.987	33.0321	32.4107	30.4367		adult behavior;adult locomotory behavior;adult walking behavior;behavior;biological regulation;cation transport;cellular chemical homeostasis;cellular homeostasis;cellular ion homeostasis;cellular process;chemical homeostasis;establishment of localization;homeostatic process;ion homeostasis;ion transmembrane transport;ion transport;locomotory behavior;metal ion transport;monovalent inorganic cati…	cation channel activity;cation transmembrane transporter activity;channel activity;gated channel activity;ion channel activity;ion transmembrane transporter activity;passive transmembrane transporter activity;sodium channel activity;substrate-specific channel activity;substrate-specific transmembrane transporter activity;substrate-specific transporter activity;transmembrane transporter activity;t…	axon;axon part;cation channel complex;cell body;cell junction;cell part;cell projection;cell projection part;cell-cell contact zone;cell-cell junction;contractile fiber part;cytoplasmic part;initial segment;intercalated disc;intracellular part;ion channel complex;macromolecular complex;membrane;membrane part;neuron projection;neuronal cell body;node of Ranvier;organelle part;plasma membrane part;…		DUF3451;Ion_trans;Na_trans_assoc	AACTTT_UNKNOWN;ABBUD_LIF_SIGNALING_2_DN;ALK_DN.V1_UP;BLALOCK_ALZHEIMERS_DISEASE_DN;CHESLER_BRAIN_HIGHEST_EXPRESSION;chr2q23;chr2q24;GSE13229_IMM_VS_INTMATURE_NKCELL_UP;GSE1432_CTRL_VS_IFNG_1H_MICROGLIA_DN;GSE14350_IL2RB_KO_VS_WT_TEFF_UP;GSE15930_STIM_VS_STIM_AND_IFNAB_24H_CD8_T_CELL_UP;GSE15930_STIM_VS_STIM_AND_IL-12_72H_CD8_T_CELL_DN;GSE15930_STIM_VS_STIM_AND_TRICHOSTATINA_24H_CD8_T_CELL_DN;GSE1…	Completeproteome;Ionchannel;Iontransport;Membrane;Referenceproteome;Sodium;Sodiumchannel;Sodiumtransport;Transmembrane;Transmembranehelix;Transport;Voltage-gatedchannel	Sodium channel (TC 1.A.1.10) family, Nav1.1/SCN1A subfamily						58	36	35	27.8	19.7	19.2	228.8	0	16911000000	271	0.20315	0.796098	0.435801	0.469732	A2APX8;A2APX7;A2APX6;A2APX9	A2APX8;A2APX7;A2APX6		Scn1a
30.1612	31.6157	32.2004	31.1951	31.0061	31.6358	30.7905	31.5741	31.1795	31.1447	31.5009	32.2509	30.2575	32.1294		cellular component assembly;cellular component assembly at cellular level;cellular component biogenesis;cellular component organization;cellular component organization at cellular level;cellular component organization or biogenesis;cellular component organization or biogenesis at cellular level;cellular macromolecular complex assembly;cellular macromolecular complex subunit organization;cellular …	catalytic activity;methyltransferase activity;transferase activity;transferase activity, transferring one-carbon groups	cell part;cytoplasmic part;extrinsic to membrane;extrinsic to mitochondrial inner membrane;extrinsic to organelle membrane;intracellular membrane-bounded organelle;intracellular organelle;intracellular organelle part;intracellular part;membrane part;membrane-bounded organelle;mitochondrial membrane part;mitochondrial part;mitochondrion;organelle;organelle part		Methyltransf_11		Alternativesplicing;Completeproteome;Membrane;Methyltransferase;Mitochondrion;Mitochondrioninnermembrane;Referenceproteome;Transferase;Transitpeptide	Methyltransferase superfamily						20	20	20	66.8	66.8	66.8	38.404	0	26056000000	391	0.15465	0.850129	0.2709	0.358789	A2APY7;A2APY7-2	A2APY7;A2APY7-2	NADH dehydrogenase [ubiquinone] 1 alpha subcomplex assembly factor 5	Ndufaf5
30.9212	30.9657	29.7864	30.3432	29.174	30.3573	28.4251	29.8781	30.661	27.6359	31.4648	30.6992	30.7754	30.1502				cell part;cytoplasm;cytoplasmic part;intracellular membrane-bounded organelle;intracellular organelle;intracellular part;membrane-bounded organelle;mitochondrion;organelle		CIA30	BROWNE_HCMV_INFECTION_14HR_DN;BYSTRYKH_HEMATOPOIESIS_STEM_CELL_QTL_TRANS;chr15q11;DEBIASI_APOPTOSIS_BY_REOVIRUS_INFECTION_DN;FEVR_CTNNB1_TARGETS_DN;FLECHNER_BIOPSY_KIDNEY_TRANSPLANT_OK_VS_DONOR_UP;FLECHNER_BIOPSY_KIDNEY_TRANSPLANT_REJECTED_VS_OK_DN;GSE11924_TFH_VS_TH17_CD4_TCELL_DN;GSE12845_IGD_POS_VS_NEG_BLOOD_BCELL_DN;GSE12845_PRE_GC_VS_DARKZONE_GC_TONSIL_BCELL_DN;GSE14000_TRANSLATED_RNA_VS_MRN…	Chaperone;Completeproteome;Mitochondrion;Phosphoprotein;Proteomicsidentification;Referenceproteome;Transitpeptide	CIA30 family						24	24	24	65.9	65.9	65.9	37.809	0	19933000000	338	0.202638	0.78883	0.621026	0.484346	Q9CWX2;A2AQ17	Q9CWX2;A2AQ17	Complex I intermediate-associated protein 30, mitochondrial	Ndufaf1
30.6042	30.9473	29.8384	29.9706	30.4662	29.0329	30.7726	30.7064	30.4313	28.2117	30.4042	29.4429	29.9174	29.3886		biological regulation;biosynthetic process;blastocyst growth;cell fate commitment;cell fate commitment involved in formation of primary germ layers;cell surface receptor linked signaling pathway;cellular biosynthetic process;cellular component organization;cellular component organization at cellular level;cellular component organization or biogenesis;cellular component organization or biogenesis …	binding;DNA binding;nucleic acid binding;single-stranded DNA binding;structure-specific DNA binding	Cdc73/Paf1 complex;cell part;intracellular non-membrane-bounded organelle;intracellular organelle;intracellular organelle part;intracellular part;macromolecular complex;non-membrane-bounded organelle;nuclear part;nucleolus;nucleoplasm part;organelle;organelle part;protein complex;transcription elongation factor complex		Plus-3	AATGTGA,MIR-23A,MIR-23B;ACCATTT,MIR-522;ACTGTAG,MIR-139;ATGCAGT,MIR-217;CAGTATT,MIR-200B,MIR-200C,MIR-429;CAGTGTT,MIR-141,MIR-200A;CCTGCTG,MIR-214;chr15q14;CTTTGT_V$LEF1_Q2;CTTTGTA,MIR-524;DOUGLAS_BMI1_TARGETS_UP;FORTSCHEGGER_PHF8_TARGETS_DN;GABRIELY_MIR21_TARGETS;GGGAGGRR_V$MAZ_Q6;GGGNRMNNYCAT_UNKNOWN;GSE10239_KLRG1INT_VS_KLRG1HIGH_EFF_CD8_TCELL_DN;GSE11864_UNTREATED_VS_CSF1_PAM3CYS_IN_MAC_UP;GS…	Activator;Coiledcoil;Completeproteome;DNA-binding;Nucleus;Phosphoprotein;Referenceproteome;Transcription;Transcriptionregulation;Wntsignalingpathway							33	33	33	44.1	44.1	44.1	80.796	0	30638000000	344	0.0450178	0.95151	-0.0993907	-0.116339	A2AQ19	A2AQ19	RNA polymerase-associated protein RTF1 homolog	Rtf1
30.1445	29.002	30.7816	30.5029	31.5363	29.5695	30.4178	30.2442	30.0844	30.5968	28.7023	29.1775	29.1131	30.5695		anatomical structure development;anatomical structure morphogenesis;biological regulation;cellular process;cellular response to chemical stimulus;cellular response to endogenous stimulus;cellular response to growth factor stimulus;cellular response to organic substance;cellular response to stimulus;cellular response to transforming growth factor beta stimulus;developmental process;extracellular s…	binding;calcium ion binding;cation binding;extracellular matrix structural constituent;ion binding;metal ion binding;structural molecule activity	basement membrane;extracellular matrix;extracellular matrix part;extracellular membrane-bounded organelle;extracellular organelle;extracellular region part;extracellular space;extracellular vesicular exosome;fibril;membrane-bounded organelle;membrane-bounded vesicle;microfibril;organelle;proteinaceous extracellular matrix;vesicle		cEGF;EGF_CA;TB	AATGTGA,MIR-23A,MIR-23B;ACCAAAG,MIR-9;AKT_UP_MTOR_DN.V1_DN;ANASTASSIOU_CANCER_MESENCHYMAL_TRANSITION_SIGNATURE;ANATOMICAL_STRUCTURE_DEVELOPMENT;ATGTCAC,MIR-489;BANDRES_RESPONSE_TO_CARMUSTIN_MGMT_48HR_DN;BANDRES_RESPONSE_TO_CARMUSTIN_WITHOUT_MGMT_48HR_DN;BASAKI_YBX1_TARGETS_UP;BASEMENT_MEMBRANE;BENPORATH_ES_WITH_H3K27ME3;BENPORATH_SUZ12_TARGETS;BLALOCK_ALZHEIMERS_DISEASE_INCIPIENT_UP;BLALOCK_ALZHE…	Calcium;Completeproteome;Disulfidebond;EGF-likedomain;Extracellularmatrix;Glycoprotein;Phosphoprotein;Proteomicsidentification;Referenceproteome;Repeat;Secreted;Signal	Fibrillin family						86	86	81	38.3	38.3	36.9	312.3	0	57415000000	415	0.0835655	0.91572	-0.174423	-0.207939	A2AQ53;Q61554	A2AQ53;Q61554	Fibrillin-1	Fbn1
27.1801	28.4788	28.5627	28.6176	27.6771	29.0379	28.8913	29.0836	28.3519	28.6788	27.7689	28.2378	28.7179	29.1268						SH2	ACCTGTTG_UNKNOWN;ACEVEDO_METHYLATED_IN_LIVER_CANCER_DN;chr15q21;CTGCAGY_UNKNOWN;CTTTGA_V$LEF1_Q2;CTTTGT_V$LEF1_Q2;GSE13306_RA_VS_UNTREATED_TREG_DN;GSE13306_TREG_RA_VS_TCONV_RA_DN;GSE13493_DP_VS_CD8POS_THYMOCYTE_UP;GSE15930_STIM_VS_STIM_AND_IFNAB_24H_CD8_T_CELL_UP;GSE15930_STIM_VS_STIM_AND_IL-12_24H_CD8_T_CELL_UP;GSE15930_STIM_VS_STIM_AND_IL-12_72H_CD8_T_CELL_DN;GSE15930_STIM_VS_STIM_AND_TRICHOSTA…	Completeproteome;Proteomicsidentification;Referenceproteome							16	16	9	62.6	62.6	35	47.121	0	7227200000	114	0.50587	0.549987	0.427636	0.910078	A2AQ87;F7AIV2;A2AQ88	A2AQ87;F7AIV2;A2AQ88		Shf
32.8508	32.4771	33.1745	32.6221	32.8926	32.4145	32.495	32.4133	32.709	31.8786	31.5027	33.2315	33.4181	34.2661		biological regulation;cellular component organization;cellular component organization or biogenesis;cellular membrane organization;cellular process;endocytosis;establishment of localization;establishment of localization in cell;Golgi vesicle transport;intracellular transport;lipid translocation;lipid transport;membrane invagination;membrane organization;organic substance transport;phospholipid tr…	adenyl nucleotide binding;adenyl ribonucleotide binding;ATP binding;ATPase activity;ATPase activity, coupled;ATPase activity, coupled to movement of substances;binding;catalytic activity;cation binding;hydrolase activity;hydrolase activity, acting on acid anhydrides;hydrolase activity, acting on acid anhydrides, in phosphorus-containing anhydrides;ion binding;lipid transporter activity;magnesium …	cell part;cytoplasmic part;early endosome;endosome;Golgi apparatus part;integral to membrane;intracellular membrane-bounded organelle;intracellular organelle;intracellular organelle part;intracellular part;intrinsic to membrane;membrane;membrane part;membrane-bounded organelle;organelle;organelle part;perinuclear region of cytoplasm;plasma membrane;recycling endosome;trans-Golgi network		E1-E2_ATPase;Hydrolase	BAELDE_DIABETIC_NEPHROPATHY_DN;BUCKANOVICH_T_LYMPHOCYTE_HOMING_ON_TUMOR_DN;CAMP_UP.V1_DN;chr20q13;GAUSSMANN_MLL_AF4_FUSION_TARGETS_G_UP;GNF2_AF1Q;GNF2_RTN1;GOZGIT_ESR1_TARGETS_DN;GRAESSMANN_APOPTOSIS_BY_DOXORUBICIN_DN;GSE14308_NAIVE_CD4_TCELL_VS_INDUCED_TREG_DN;GSE14350_TREG_VS_TEFF_IN_IL2RB_KO_UP;GSE1460_DP_THYMOCYTE_VS_THYMIC_STROMAL_CELL_DN;GSE15930_NAIVE_VS_24H_IN_VITRO_STIM_CD8_TCELL_UP;GSE1…	ATP-binding;Completeproteome;Hydrolase;Magnesium;Membrane;Nucleotide-binding;Proteomicsidentification;Referenceproteome;Transmembrane;Transmembranehelix	Cation transport ATPase (P-type) (TC 3.A.3) family, Type IV subfamily						53	53	3	49.7	49.7	4	124.46	0	90791000000	1078	1.55059	0.0976695	1.60847	2.78357	A2AQC3	A2AQC3		Atp9a
30.5771	29.796	29.8407	29.4878	31.0086	30.6331	31.2596	27.9109	30.0235	30.4206	26.6794	31.4527	31.5014	31.4421						Ribosomal_L7Ae	ACEVEDO_LIVER_CANCER_DN;ATGCTGG,MIR-338;BASAKI_YBX1_TARGETS_DN;BASSO_B_LYMPHOCYTE_NETWORK;BUYTAERT_PHOTODYNAMIC_THERAPY_STRESS_UP;chr15q21;CTACTGT,MIR-199A;CUI_TCF21_TARGETS_2_DN;DACOSTA_UV_RESPONSE_VIA_ERCC3_DN;DEBIASI_APOPTOSIS_BY_REOVIRUS_INFECTION_UP;DODD_NASOPHARYNGEAL_CARCINOMA_UP;FEVR_CTNNB1_TARGETS_UP;GARY_CD5_TARGETS_UP;GAZDA_DIAMOND_BLACKFAN_ANEMIA_ERYTHROID_DN;GCTCTTG,MIR-335;GENTILE_U…	Completeproteome;Phosphoprotein;Proteomicsidentification;Referenceproteome							31	31	31	37.5	37.5	37.5	119.75	0	42762000000	347	0.956399	0.207625	2.4242	1.88424	A2AQE2;Q6A098;F6QQ13	A2AQE2;Q6A098	Selenocysteine insertion sequence-binding protein 2-like	Secisbp2l
27.4486	30.2663	30.4599	27.2221	27.4915	29.8252	30.3633	29.7188	30.0499	29.5381	28.5182	28.4468	29.5552	28.3336				cell part;integral to membrane;intrinsic to membrane;membrane part		Lung_7-TM_R	AACTTT_UNKNOWN;AAGCACT,MIR-520F;ACTGCCT,MIR-34B;ASTON_MAJOR_DEPRESSIVE_DISORDER_DN;BENPORATH_NANOG_TARGETS;BOCHKIS_FOXA2_TARGETS;CADWELL_ATG16L1_TARGETS_UP;CAGGTCC,MIR-492;CHARAFE_BREAST_CANCER_BASAL_VS_MESENCHYMAL_UP;chr15q15;CRX_NRL_DN.V1_DN;DACOSTA_UV_RESPONSE_VIA_ERCC3_DN;DELYS_THYROID_CANCER_UP;FARMER_BREAST_CANCER_APOCRINE_VS_BASAL;FARMER_BREAST_CANCER_APOCRINE_VS_LUMINAL;FLOTHO_PEDIATRIC_A…	Alternativesplicing;Completeproteome;Glycoprotein;Membrane;Phosphoprotein;Proteomicsidentification;Referenceproteome;Signal;Transmembrane;Transmembranehelix	LU7TM family, TMEM87 subfamily						19	19	19	32.4	32.4	32.4	63.379	0	36909000000	328	0.42286	0.587556	-0.5902	-0.848674	Q8BXN9;Q8BXN9-2;A2AQJ5;A2AQJ6;A2AQJ7;Q8BXN9-3	Q8BXN9;Q8BXN9-2;A2AQJ5;A2AQJ6;A2AQJ7;Q8BXN9-3	Transmembrane protein 87A	Tmem87a
28.572	27.0864	29.1696	29.9496	29.7384	30.4022	31.1671	30.9259	30.1415	29.374	26.0933	30.5948	30.4056	31.6443		alcohol metabolic process;carbohydrate metabolic process;cellular carbohydrate metabolic process;cellular metabolic process;cellular process;glucose metabolic process;hexose metabolic process;metabolic process;monosaccharide metabolic process;primary metabolic process;small molecule metabolic process	alpha-glucosidase activity;binding;carbohydrate binding;catalytic activity;glucosidase activity;hydrolase activity;hydrolase activity, acting on glycosyl bonds;hydrolase activity, hydrolyzing O-glycosyl compounds		Galactose metabolism;Starch and sucrose metabolism	Gal_mutarotas_2;Glyco_hydro_31	AACTTT_UNKNOWN;BEIER_GLIOMA_STEM_CELL_DN;BENPORATH_NANOG_TARGETS;CCTGCTG,MIR-214;chr15q15;CTCAGGG,MIR-125B,MIR-125A;GGGCGGR_V$SP1_Q6;GSE17721_ALL_VS_24H_PAM3CSK4_BMDM_DN;GSE26928_CENTR_MEMORY_VS_CXCR5_POS_CD4_TCELL_DN;KEGG_GALACTOSE_METABOLISM;KEGG_STARCH_AND_SUCROSE_METABOLISM;KOINUMA_TARGETS_OF_SMAD2_OR_SMAD3;PEREZ_TP53_TARGETS;RB_DN.V1_UP;V$AR_Q2;V$HNF1_Q6;WAKABAYASHI_ADIPOGENESIS_PPARG_RXRA_B…	Alternativesplicing;Completeproteome;Glycosidase;Hydrolase;Proteomicsidentification;Referenceproteome	Glycosyl hydrolase 31 family						31	31	31	41.6	41.6	41.6	103.71	0	19178000000	323	0.837117	0.256914	2.34528	1.67542	A2AQJ8;Q8BVW0;Q8BVW0-2	A2AQJ8;Q8BVW0	Neutral alpha-glucosidase C	Ganc
31.9413	32.3948	33.295	32.6026	33.2921	32.6771	32.1899	34.4719	32.5883	32.2129	32.5865	32.2482	31.2299	32.442		acetate biosynthetic process;acetate metabolic process;acetyl-CoA biosynthetic process;acetyl-CoA metabolic process;biosynthetic process;carboxylic acid biosynthetic process;carboxylic acid metabolic process;cellular biosynthetic process;cellular ketone metabolic process;cellular metabolic process;cellular process;coenzyme biosynthetic process;coenzyme metabolic process;cofactor biosynthetic proc…	acetate-CoA ligase activity;acid-thiol ligase activity;adenyl nucleotide binding;adenyl ribonucleotide binding;ATP binding;binding;catalytic activity;CoA-ligase activity;ligase activity;ligase activity, forming carbon-sulfur bonds;nucleotide binding;purine nucleotide binding;purine ribonucleoside triphosphate binding;purine ribonucleotide binding;ribonucleotide binding	cell part;cytoplasm;intracellular membrane-bounded organelle;intracellular organelle;intracellular organelle part;intracellular part;membrane-bounded organelle;nuclear part;nucleoplasm;organelle;organelle part	Carbon fixation pathways in prokaryotes;Glycolysis / Gluconeogenesis;Methane metabolism;Propanoate metabolism;Pyruvate metabolism	AMP-binding;AMP-binding_C	AACTTT_UNKNOWN;BENPORATH_MYC_MAX_TARGETS;BILD_MYC_ONCOGENIC_SIGNATURE;BRUINS_UVC_RESPONSE_LATE;CHANG_CORE_SERUM_RESPONSE_DN;CHEMNITZ_RESPONSE_TO_PROSTAGLANDIN_E2_DN;chr20q11;DANG_BOUND_BY_MYC;DEMAGALHAES_AGING_DN;FORTSCHEGGER_PHF8_TARGETS_DN;GSE11057_NAIVE_VS_EFF_MEMORY_CD4_TCELL_UP;GSE16522_MEMORY_VS_NAIVE_ANTI_CD3CD28_STIM_CD8_TCELL_UP;GSE17580_UNINFECTED_VS_S_MANSONI_INF_TEFF_UP;GSE17721_0.5H_…	Acetylation;ATP-binding;Completeproteome;Cytoplasm;Ligase;Nucleotide-binding;Phosphoprotein;Proteomicsidentification;Referenceproteome	ATP-dependent AMP-binding enzyme family						30	30	30	55.5	55.5	55.5	78.861	0	120000000000	965	0.546043	0.511539	-0.489194	-0.986056	Q9QXG4;A2AQN4;A2AQN5;F7CU63;D6RHA7	Q9QXG4;A2AQN4;A2AQN5	Acetyl-coenzyme A synthetase, cytoplasmic	Acss2
26.0357	29.5717	29.1912	28.2601	28.4678	28.1972	29.3714	28.3851	27.7265	29.6888	27.0903	28.6895	27.5103	28.6487		response to chemical stimulus;response to oxidative stress;response to stimulus;response to stress	adenyl nucleotide binding;adenyl ribonucleotide binding;antioxidant activity;ATP binding;binding;catalytic activity;nucleotide binding;oxidoreductase activity;oxidoreductase activity, acting on a sulfur group of donors;purine nucleotide binding;purine ribonucleoside triphosphate binding;purine ribonucleotide binding;ribonucleotide binding;sulfiredoxin activity	cell part;cytoplasmic part;cytosol;intracellular part		ParBc	ACEVEDO_LIVER_CANCER_UP;ACEVEDO_LIVER_TUMOR_VS_NORMAL_ADJACENT_TISSUE_UP;BRUINS_UVC_RESPONSE_VIA_TP53_GROUP_B;BURTON_ADIPOGENESIS_2;BURTON_ADIPOGENESIS_PEAK_AT_8HR;CHEN_METABOLIC_SYNDROM_NETWORK;CHIBA_RESPONSE_TO_TSA;chr20p13;CYTOPLASM;CYTOPLASMIC_PART;CYTOSOL;EIF4E_UP;FULCHER_INFLAMMATORY_RESPONSE_LECTIN_VS_LPS_UP;GARGALOVIC_RESPONSE_TO_OXIDIZED_PHOSPHOLIPIDS_BLUE_UP;GRAESSMANN_APOPTOSIS_BY_DOXO…	Antioxidant;ATP-binding;Completeproteome;Cytoplasm;Disulfidebond;Magnesium;Nucleotide-binding;Oxidoreductase;Proteomicsidentification;Referenceproteome	Sulfiredoxin family						6	6	6	54.4	54.4	54.4	14.149	0	12583000000	102	0.0447516	0.951006	0.114283	0.117542	Q9D975;A2AQU8	Q9D975;A2AQU8	Sulfiredoxin-1	Srxn1
27.077	28.1221	28.7402	26.5116	26.8546	26.6366	27.8248	27.7572	27.7672	28.7102	31.534	28.8309	28.9518	28.3441			adenyl nucleotide binding;adenyl ribonucleotide binding;ATP binding;binding;catalytic activity;cation binding;ion binding;kinase activity;MAP kinase kinase kinase activity;metal ion binding;molecular transducer activity;nucleotide binding;phosphotransferase activity, alcohol group as acceptor;protein kinase activity;protein serine/threonine kinase activity;purine nucleotide binding;purine ribonuc…			DUF4071;Pkinase	CAHOY_OLIGODENDROCUTIC;CHEN_METABOLIC_SYNDROM_NETWORK;chrxp22;CHYLA_CBFA2T3_TARGETS_UP;GSE13485_CTRL_VS_DAY21_YF17D_VACCINE_PBMC_DN;GSE13485_DAY3_VS_DAY21_YF17D_VACCINE_PBMC_DN;GSE13485_DAY7_VS_DAY21_YF17D_VACCINE_PBMC_DN;GSE18791_UNSTIM_VS_NEWCATSLE_VIRUS_DC_18H_DN;GSE37416_CTRL_VS_0H_F_TULARENSIS_LVS_NEUTROPHIL_UP;MCCABE_BOUND_BY_HOXC6;STK33_DN;STK33_NOMO_DN;TGCCAAR_V$NF1_Q6;TGCTGAY_UNKNOWN	ATP-binding;Coiledcoil;Completeproteome;Kinase;Magnesium;Metal-binding;Nucleotide-binding;Referenceproteome;Serine/threonine-proteinkinase;Transferase	Protein kinase superfamily, STE Ser/Thr protein kinase family, MAP kinase kinase kinase subfamily						11	6	6	14	9.7	9.7	149.33	0.00026135	2000200000	20	0.212557	0.779226	-0.628193	-0.503845	A2AQW0	A2AQW0	Mitogen-activated protein kinase kinase kinase 15	Map3k15
29.6435	29.3475	29.8327	28.9695	29.0019	28.6779	28.8002	28.7774	30.5192	28.0211	28.9078	29.1137	28.1577	28.289			binding;catalytic activity;cation binding;dioxygenase activity;ion binding;metal ion binding;oxidoreductase activity			PhyH	BRUINS_UVC_RESPONSE_VIA_TP53_GROUP_B;CHEMNITZ_RESPONSE_TO_PROSTAGLANDIN_E2_DN;chr9q34;DELACROIX_RARG_BOUND_MEF;DODD_NASOPHARYNGEAL_CARCINOMA_UP;GAUSSMANN_MLL_AF4_FUSION_TARGETS_G_UP;GSE13229_IMM_VS_INTMATURE_NKCELL_DN;GSE14350_IL2RB_KO_VS_WT_TREG_DN;GSE15767_MED_VS_SCS_MAC_LN_UP;GSE17580_UNINFECTED_VS_S_MANSONI_INF_TREG_UP;GSE17721_0.5H_VS_24H_LPS_BMDM_DN;GSE17721_CTRL_VS_GARDIQUIMOD_0.5H_BMDM_DN…	Completeproteome;Dioxygenase;Iron;Metal-binding;Oxidoreductase;Phosphoprotein;Proteomicsidentification;Referenceproteome	PhyH family, PHYHD1 subfamily						12	12	3	55.3	55.3	23	32.517	0	30077000000	267	0.327593	0.669967	-0.629246	-0.707017	Q9DB26;A2AQZ2;A2AQZ7;D6RI61;A2AQZ5	Q9DB26;A2AQZ2;A2AQZ7;D6RI61;A2AQZ5	Phytanoyl-CoA dioxygenase domain-containing protein 1	Phyhd1
30.4528	29.434	30.4429	29.475	31.7385	31.1275	29.1869	30.2058	27.9656	29.5787	28.9707	28.6088	30.1104	27.8443		cellular macromolecule metabolic process;cellular metabolic process;cellular process;cellular protein metabolic process;macromolecule metabolic process;macromolecule modification;metabolic process;peptidyl-amino acid modification;peptidyl-proline modification;primary metabolic process;protein folding;protein metabolic process;protein modification process;protein peptidyl-prolyl isomerization	catalytic activity;cis-trans isomerase activity;isomerase activity;peptidyl-prolyl cis-trans isomerase activity	cell part;cytoplasm;intracellular organelle part;intracellular part;nuclear body;nuclear matrix;nuclear part;nuclear speck;nucleoplasm;nucleoplasm part;organelle part		Pro_isomerase	ACEVEDO_LIVER_TUMOR_VS_NORMAL_ADJACENT_TISSUE_DN;BIOPOLYMER_METABOLIC_PROCESS;BLALOCK_ALZHEIMERS_DISEASE_INCIPIENT_UP;BLALOCK_ALZHEIMERS_DISEASE_UP;CHEN_HOXA5_TARGETS_9HR_UP;CHICAS_RB1_TARGETS_GROWING;chr2q31;CYCLIN_D1_KE_.V1_DN;CYCLIN_D1_UP.V1_DN;DRUG_BINDING;ENK_UV_RESPONSE_KERATINOCYTE_DN;GARY_CD5_TARGETS_DN;GAUSSMANN_MLL_AF4_FUSION_TARGETS_E_UP;GCM_BMPR2;GCM_GSPT1;GCM_GSTA4;GCM_MAP4K4;GCM_MLL…	Completeproteome;Isomerase;Nucleus;Phosphoprotein;Proteomicsidentification;Referenceproteome;Rotamase	Cyclophilin-type PPIase family						19	19	19	26.1	26.1	26.1	88.324	0	35695000000	315	0.00650266	0.99321	0.0161508	0.0176511	A2AR02;A2AR01	A2AR02	Peptidyl-prolyl cis-trans isomerase G	Ppig
29.7343	29.6117	27.3539	27.3094	27.2358	30.2538	29.9643	29.5303	30.0574	29.8313	28.7808	30.3895	29.433	26.9077		anatomical structure development;biological regulation;developmental process;negative regulation of biological process;negative regulation of cell communication;negative regulation of cellular process;negative regulation of Ras protein signal transduction;negative regulation of response to stimulus;negative regulation of signal transduction;negative regulation of signaling;negative regulation of …	binding;enzyme binding;GTPase binding;kinase binding;lipid binding;phosphatidic acid binding;phosphatidylinositol binding;phosphatidylinositol-3,4,5-trisphosphate binding;phosphatidylinositol-3,4-bisphosphate binding;phosphatidylinositol-3,5-bisphosphate binding;phosphatidylinositol-4,5-bisphosphate binding;phospholipid binding;protein binding;protein kinase binding;Ras GTPase binding;small GTPas…	cell part;cytoplasm;cytoplasmic membrane-bounded vesicle;cytoplasmic part;cytoplasmic vesicle;Golgi apparatus;intracellular membrane-bounded organelle;intracellular organelle;intracellular organelle part;intracellular part;membrane;membrane-bounded organelle;membrane-bounded vesicle;nuclear part;nucleoplasm;nucleus;organelle;organelle part;plasma membrane;vesicle		SIN1	ATTCTTT,MIR-186;BILD_CTNNB1_ONCOGENIC_SIGNATURE;BORCZUK_MALIGNANT_MESOTHELIOMA_UP;CCCNNGGGAR_V$OLF1_01;chr9q34;CTCTGGA,MIR-520A,MIR-525;DAZARD_RESPONSE_TO_UV_NHEK_UP;FERREIRA_EWINGS_SARCOMA_UNSTABLE_VS_STABLE_DN;GACTGTT,MIR-212,MIR-132;GGGCGGR_V$SP1_Q6;GRAESSMANN_APOPTOSIS_BY_DOXORUBICIN_DN;GSE13411_NAIVE_VS_MEMORY_BCELL_DN;GSE13411_NAIVE_VS_SWITCHED_MEMORY_BCELL_DN;GSE13485_CTRL_VS_DAY21_YF17D_V…	Acetylation;Alternativesplicing;Cellmembrane;Completeproteome;Cytoplasmicvesicle;Membrane;Nucleus;Phosphoprotein;Proteomicsidentification;Referenceproteome;Stressresponse	SIN1 family						17	17	17	41.4	41.4	41.4	59.008	0	13648000000	281	0.227875	0.763217	-0.646444	-0.534011	Q8BKH7;Q8BKH7-2;A2AR12;Q8BKH7-3;A2AR15	Q8BKH7;Q8BKH7-2;A2AR12;Q8BKH7-3;A2AR15	Target of rapamycin complex 2 subunit MAPKAP1	Mapkap1
27.6121	26.3774	28.385	29.637	27.4775	28.3006	27.4802	28.757	27.4595	26.8976	28.4253	29.3727	29.293	30.8468				cell part;cytoplasm;cytoskeleton;extrinsic to membrane;intracellular non-membrane-bounded organelle;intracellular organelle;intracellular part;membrane part;non-membrane-bounded organelle;organelle		FA;FERM_C;FERM_M;FERM_N	AACTTT_UNKNOWN;AAGTCCA,MIR-422B,MIR-422A;BRUINS_UVC_RESPONSE_VIA_TP53_GROUP_A;CAGCTG_V$AP4_Q5;CAGGTG_V$E12_Q6;CAHOY_ASTROCYTIC;CHICAS_RB1_TARGETS_CONFLUENT;chr15q15;CTTTGT_V$LEF1_Q2;FURUKAWA_DUSP6_TARGETS_PCI35_UP;GAVIN_FOXP3_TARGETS_CLUSTER_P3;GCNP_SHH_UP_EARLY.V1_DN;GGGCGGR_V$SP1_Q6;GOBERT_OLIGODENDROCYTE_DIFFERENTIATION_DN;GSE17721_LPS_VS_POLYIC_1H_BMDM_UP;GSE17721_PAM3CSK4_VS_CPG_0.5H_BMDM_UP…	Alternativesplicing;Completeproteome;Proteomicsidentification;Referenceproteome							23	23	5	44.4	44.4	11.2	64.919	0	12540000000	228	1.53544	0.0887771	2.24338	2.8985	A2AR56;Q6P5H6;B0R0D5;B0R0D4;Q6P5H6-2;Q6P5H6-4;F6XLQ6;F2Z484	A2AR56;Q6P5H6;B0R0D5;B0R0D4;Q6P5H6-2;Q6P5H6-4	FERM domain-containing protein 5	Frmd5
32.1099	31.072	26.648	27.5803	31.2628	28.728	28.9995	31.1113	27.3416	27.153	28.8119	29.576	29.0303	29.9947		anatomical structure development;anatomical structure morphogenesis;biological regulation;biomineral tissue development;bone mineralization;bone remodeling;canonical Wnt receptor signaling pathway;canonical Wnt receptor signaling pathway involved in metanephric kidney development;cell communication;cell differentiation;cell differentiation involved in kidney development;cell differentiation invol…	molecular transducer activity;receptor activity;signal transducer activity;signaling receptor activity;transmembrane signaling receptor activity	cell part;integral to membrane;integral to plasma membrane;intrinsic to membrane;intrinsic to plasma membrane;membrane part;plasma membrane part	Neuroactive ligand-receptor interaction	7tm_1;LRR_1;LRR_8;LRRNT	AAGCACA,MIR-218;AATGTGA,MIR-23A,MIR-23B;AGGGCCA,MIR-328;ATACTGT,MIR-144;BENPORATH_ES_1;BRUECKNER_TARGETS_OF_MIRLET7A3_UP;CACTGCC,MIR-34A,MIR-34C,MIR-449;CHEN_METABOLIC_SYNDROM_NETWORK;chr11p14;CREIGHTON_ENDOCRINE_THERAPY_RESISTANCE_3;CTACCTC,LET-7A,LET-7B,LET-7C,LET-7D,LET-7E,LET-7F,MIR-98,LET-7G,LET-7I;CTTTGTA,MIR-524;GSE12845_IGD_POS_BLOOD_VS_DARKZONE_GC_TONSIL_BCELL_UP;GSE12845_NAIVE_VS_DARKZO…	Alternativesplicing;Biologicalrhythms;Cellmembrane;Completeproteome;Developmentalprotein;Differentiation;Disulfidebond;Glycoprotein;G-proteincoupledreceptor;Immunity;Innateimmunity;Leucine-richrepeat;Membrane;Phosphoprotein;Receptor;Referenceproteome;Repeat;Signal;Spermatogenesis;Transducer;Transmembrane;Transmembranehelix;Wntsignalingpathway	G-protein coupled receptor 1 family						5	5	5	8.8	8.8	8.8	101.34	0	23295000000	70	1.38597	0.115126	1.76482	2.54266	A2ARI4-2;A2ARI4	A2ARI4-2;A2ARI4	Leucine-rich repeat-containing G-protein coupled receptor 4	Lgr4
30.7658	30.7537	30.0937	31.0712	32.8784	30.6785	31.8408	31.8897	31.3801	31.5245	30.4977	32.1159	31.6401	30.7085		alcohol metabolic process;carbohydrate metabolic process;cellular carbohydrate metabolic process;cellular metabolic process;cellular process;inositol metabolic process;metabolic process;phosphate-containing compound metabolic process;phosphorus metabolic process;phosphorylation;polyol metabolic process;primary metabolic process;small molecule metabolic process	acid phosphatase activity;adenyl nucleotide binding;adenyl ribonucleotide binding;ATP binding;binding;catalytic activity;diphosphoinositol-pentakisphosphate kinase activity;hydrolase activity;hydrolase activity, acting on ester bonds;inositol 1,3,4,5,6-pentakisphosphate kinase activity;inositol hexakisphosphate 1-kinase activity;inositol hexakisphosphate 3-kinase activity;inositol hexakisphosphat…	cell part;cytoplasm;cytoplasmic part;cytosol;intracellular organelle part;intracellular part;membrane;nuclear part;nucleoplasm;organelle part;plasma membrane		His_Phos_2	CADWELL_ATG16L1_TARGETS_DN;CAGGGTC,MIR-504;chr15q15;DODD_NASOPHARYNGEAL_CARCINOMA_UP;GATTGGY_V$NFY_Q6_01;GAZDA_DIAMOND_BLACKFAN_ANEMIA_ERYTHROID_DN;GSE11924_TH1_VS_TH17_CD4_TCELL_DN;GSE13306_TREG_RA_VS_TCONV_RA_DN;GSE14308_INDUCED_VS_NATURAL_TREG_UP;GSE14308_TH1_VS_INDUCED_TREG_DN;GSE14308_TH17_VS_INDUCED_TREG_DN;GSE14308_TH2_VS_INDUCED_TREG_DN;GSE1460_CD4_THYMOCYTE_VS_NAIVE_CD4_TCELL_ADULT_BLOOD…	Alternativesplicing;ATP-binding;Cellmembrane;Completeproteome;Cytoplasm;Kinase;Membrane;Nucleotide-binding;Phosphoprotein;Referenceproteome;Transferase	Histidine acid phosphatase family;'Histidine acid phosphatase family, VIP1 subfamily'						49	49	34	45.8	45.8	32.5	159.92	0	19097000000	311	0.271081	0.744808	0.354116	0.568148	A2ARP1;A2ARP1-3;A2ARP1-2;A2ARP1-7;F7AST3;F6Q5C6;A2ARP1-5;F6VID9;F6VU93;F6RMX0	A2ARP1;A2ARP1-3;A2ARP1-2;A2ARP1-7	Inositol hexakisphosphate and diphosphoinositol-pentakisphosphate kinase 1	Ppip5k1
38.4545	38.6694	38.4091	38.2787	38.4813	38.2653	38.5467	38.5659	38.3506	38.3986	38.2508	37.7244	37.8006	37.715		cellular component maintenance;cellular component organization;cellular component organization at cellular level;cellular component organization or biogenesis;cellular component organization or biogenesis at cellular level;cellular process;cytoskeleton organization;microtubule cytoskeleton organization;microtubule-based process;multicellular organismal process;neurological system process;organell…	binding;cytoskeletal protein binding;microtubule binding;protein binding;tubulin binding	cell part;cell projection;cilium;cytoplasmic part;cytoskeletal part;cytosol;intracellular organelle part;intracellular part;macromolecular complex;microtubule;nonmotile primary cilium;organelle part;photoreceptor outer segment;primary cilium;protein complex			AACATTC,MIR-409-3P;ACACTGG,MIR-199A,MIR-199B;ACATTCC,MIR-1,MIR-206;ACCAAAG,MIR-9;ACTGCCT,MIR-34B;BLALOCK_ALZHEIMERS_DISEASE_DN;BROWNE_HCMV_INFECTION_14HR_DN;BROWNE_HCMV_INFECTION_18HR_DN;BROWNE_HCMV_INFECTION_30MIN_DN;BROWNE_HCMV_INFECTION_4HR_DN;BRUINS_UVC_RESPONSE_EARLY_LATE;CACTGCC,MIR-34A,MIR-34C,MIR-449;CAGCTG_V$AP4_Q5;CAGGTG_V$E12_Q6;CCAWNWWNNNGGC_UNKNOWN;CHICAS_RB1_TARGETS_CONFLUENT;chr15q…	Alternativesplicing;Completeproteome;Cytoplasm;Cytoskeleton;Microtubule;Phosphoprotein;Proteomicsidentification;Referenceproteome;Repeat	MAP1 family			+	+		226	226	5	69.7	69.7	3.8	324.58	0	3340000000000	14752	3.47792	0.0463083	-0.586661	-3.87838	Q9QYR6-2;A2ARP8;REV__F6S251	Q9QYR6-2;A2ARP8	Microtubule-associated protein 1A;MAP1A heavy chain;MAP1 light chain LC2	Map1a
28.7524	28.5231	28.9293	29.2879	28.6453	28.6396	28.3583	27.3968	27.8056	27.5142	26.615	28.5821	28.2343	27.8027						Ank_2	GSE15750_WT_VS_TRAF6KO_DAY6_EFF_CD8_TCELL_DN;GSE15767_MED_VS_SCS_MAC_LN_DN;GSE27786_BCELL_VS_NEUTROPHIL_DN;MEISSNER_BRAIN_HCP_WITH_H3K4ME3_AND_H3K27ME3;MEISSNER_NPC_HCP_WITH_H3K4ME2_AND_H3K27ME3;MIKKELSEN_MCV6_HCP_WITH_H3K27ME3;MIKKELSEN_NPC_HCP_WITH_H3K27ME3	ANKrepeat;Completeproteome;Referenceproteome;Repeat							19	19	19	63.3	63.3	63.3	41.067	0	17063000000	225	0.991032	0.247999	0.894763	1.70967	A2ARS0	A2ARS0	Ankyrin repeat domain-containing protein 63	Ankrd63
30.3257	30.0478	29.8866	30.2165	30.1774	30.0484	30.3265	28.9858	30.4598	27.4222	27.313	30.0141	28.4582	28.4994		anatomical structure development;cell proliferation;cellular component organization;cellular component organization or biogenesis;cellular membrane organization;cellular process;developmental process;endocytosis;establishment of localization;forebrain development;membrane invagination;membrane organization;metabolic process;receptor-mediated endocytosis;small molecule metabolic process;transport;…	binding;calcium ion binding;cation binding;ion binding;metal ion binding;receptor activity	apical part of cell;apical plasma membrane;brush border;brush border membrane;cell part;cell projection;cell projection membrane;cell projection part;coated pit;cytoplasmic membrane-bounded vesicle;cytoplasmic part;cytoplasmic vesicle;endocytic vesicle;endoplasmic reticulum;endosome;extracellular membrane-bounded organelle;extracellular organelle;extracellular region part;extracellular vesicular …	Hedgehog signaling pathway	cEGF;EGF_CA;Ldl_recept_a;Ldl_recept_b	AACATTC,MIR-409-3P;ACTTTAT,MIR-142-5P;AFFAR_YY1_TARGETS_UP;BECKER_TAMOXIFEN_RESISTANCE_DN;BENPORATH_EED_TARGETS;BENPORATH_ES_WITH_H3K27ME3;BENPORATH_NANOG_TARGETS;BENPORATH_PRC2_TARGETS;BENPORATH_SOX2_TARGETS;BENPORATH_SUZ12_TARGETS;BIOPOLYMER_METABOLIC_PROCESS;BIOPOLYMER_MODIFICATION;BIOSYNTHETIC_PROCESS;BRUINS_UVC_RESPONSE_VIA_TP53_GROUP_A;CAHOY_ASTROGLIAL;CELLULAR_MACROMOLECULE_METABOLIC_PROCE…	Calcium;Coatedpit;Completeproteome;Disulfidebond;EGF-likedomain;Endocytosis;Glycoprotein;Membrane;Metal-binding;Proteomicsidentification;Receptor;Referenceproteome;Repeat;SH3-binding;Signal;Transmembrane;Transmembranehelix	LDLR family	P97318;Q62108;Q9D6K5;Q9ERE9;Q9WVI9;Q9Z0G0					60	60	60	17.6	17.6	17.6	519.2	0	14887000000	203	0.197858	0.794516	0.59225	0.473308	A2ARV4;A2ARV5;Q3V346	A2ARV4	Low-density lipoprotein receptor-related protein 2	Lrp2
33.0065	33.47	32.8404	33.8132	34.2186	33.8512	35.0557	34.5412	33.3736	36.0754	32.696	27.9421	28.5505	32.4153		biological regulation;biosynthetic process;cellular biosynthetic process;cellular macromolecule biosynthetic process;cellular macromolecule metabolic process;cellular metabolic process;cellular nitrogen compound metabolic process;cellular process;macromolecule biosynthetic process;macromolecule metabolic process;metabolic process;nitrogen compound metabolic process;nucleic acid metabolic process;…	adenyl nucleotide binding;adenyl ribonucleotide binding;ATP binding;binding;catalytic activity;cation binding;DNA binding;helicase activity;hydrolase activity;hydrolase activity, acting on acid anhydrides;hydrolase activity, acting on acid anhydrides, in phosphorus-containing anhydrides;ion binding;ligand-dependent nuclear receptor transcription coactivator activity;metal ion binding;nucleic acid…	cell part;intracellular organelle part;intracellular part;membrane;nuclear part;nucleoplasm;organelle part				Activator;ATP-binding;Completeproteome;DNA-binding;Helicase;Hydrolase;Metal-binding;Nucleotide-binding;Nucleus;Proteomicsidentification;Referenceproteome;Repeat;Transcription;Transcriptionregulation;Zinc;Zinc-finger	DNA2/NAM7 helicase family						57	57	57	26.1	26.1	26.1	331.56	0	75439000000	271	1.19203	0.13044	-4.41233	-2.39802	E9QAM5;A2AS03;A2AS05	E9QAM5;A2AS03;A2AS05		Helz2
27.5751	27.1735	27.4406	28.5268	27.0484	27.7756	29.0046	28.9911	28.0599	27.1733	28.5301	28.1372	28.2449	26.7926		biological regulation;catabolic process;cellular catabolic process;cellular macromolecule catabolic process;cellular macromolecule metabolic process;cellular metabolic process;cellular nitrogen compound metabolic process;cellular process;cellular response to biotic stimulus;cellular response to endogenous stimulus;cellular response to stimulus;DNA catabolic process;DNA catabolic process, endonucl…	adenyl nucleotide binding;adenyl ribonucleotide binding;ATP binding;ATPase activity;ATPase activity, coupled;ATP-dependent DNA helicase activity;ATP-dependent helicase activity;binding;catalytic activity;DNA binding;DNA helicase activity;DNA translocase activity;DNA-dependent ATPase activity;helicase activity;hydrolase activity;hydrolase activity, acting on acid anhydrides;hydrolase activity, act…	cell part;intracellular membrane-bounded organelle;intracellular organelle;intracellular part;membrane-bounded organelle;nucleus;organelle		F-box;UvrD_C;UvrD-helicase	chr10p15;DODD_NASOPHARYNGEAL_CARCINOMA_DN;GSE12366_PLASMA_CELL_VS_MEMORY_BCELL_UP;GSE13229_IMM_VS_INTMATURE_NKCELL_DN;GSE15659_NAIVE_VS_PTPRC_NEG_CD4_TCELL_UP;GSE15659_RESTING_VS_ACTIVATED_TREG_UP;GSE17721_CPG_VS_GARDIQUIMOD_6H_BMDM_UP;GSE17721_PAM3CSK4_VS_CPG_12H_BMDM_DN;GSE17721_PAM3CSK4_VS_CPG_8H_BMDM_DN;GSE17721_PAM3CSK4_VS_GADIQUIMOD_8H_BMDM_DN;GSE17721_POLYIC_VS_GARDIQUIMOD_1H_BMDM_UP;GSE17…	Alternativesplicing;ATP-binding;Completeproteome;DNA-binding;Helicase;Hydrolase;Nucleotide-binding;Nucleus;Proteomicsidentification;Referenceproteome;Ublconjugationpathway	Helicase family, UvrD subfamily						19	19	19	26.8	26.8	26.8	115.07	0	4021000000	107	0.116239	0.8856	-0.196184	-0.274925	A2AS54;Q8K2I9;Q8K2I9-2;A2AS52	A2AS54;Q8K2I9;Q8K2I9-2	F-box only protein 18	Fbxo18
36.8362	36.9893	37.3487	37.2918	37.1932	37.2666	37.4858	37.3247	37.1764	36.7123	36.6327	37.2263	36.976	37.0076	Profilin 2 complex;Wave-2 complex;Wave-2 complex (Rac-activated)	actin cytoskeleton organization;actin filament-based process;ameboidal cell migration;anatomical structure development;anatomical structure formation involved in morphogenesis;anatomical structure morphogenesis;anterior/posterior axis specification;anterior/posterior axis specification, embryo;anterior/posterior pattern specification;apical protein localization;asymmetric protein localization;axi…	binding;protein binding;protein complex binding	adherens junction;anchoring junction;cell junction;cell part;cell projection;cell projection membrane;cell projection part;cell-substrate adherens junction;cell-substrate junction;cytoplasmic part;extracellular membrane-bounded organelle;extracellular organelle;extracellular region part;extracellular vesicular exosome;focal adhesion;integral to membrane;intracellular part;intrinsic to membrane;la…	Regulation of actin cytoskeleton	Nckap1	AMIT_EGF_RESPONSE_60_HELA;ANATOMICAL_STRUCTURE_DEVELOPMENT;APOPTOSIS_GO;BIOCARTA_ACTINY_PATHWAY;CELL_DEVELOPMENT;CENTRAL_NERVOUS_SYSTEM_DEVELOPMENT;chr2q32;DACOSTA_UV_RESPONSE_VIA_ERCC3_DN;FLECHNER_BIOPSY_KIDNEY_TRANSPLANT_REJECTED_VS_OK_DN;GCM_BMPR2;GCM_CALM1;GCM_RAB10;GOLDRATH_EFF_VS_MEMORY_CD8_TCELL_DN;GOLDRATH_IMMUNE_MEMORY;GOLDRATH_NAIVE_VS_MEMORY_CD8_TCELL_DN;GSE10239_KLRG1INT_VS_KLRG1HIGH_…	Acetylation;Alternativesplicing;Cellmembrane;Cellprojection;Completeproteome;Cytoplasm;Membrane;Proteomicsidentification;Referenceproteome;Transmembrane;Transmembranehelix	HEM-1/HEM-2 family	Q5DU14					90	90	86	75.4	75.4	73	129.51	0	1090000000000	7715	0.542402	0.616463	0.229478	0.799874	A2AS98;P28660;P28660-2	A2AS98;P28660;P28660-2	Nck-associated protein 1	Nckap1
33.4554	33.1305	33.6724	33.5226	33.5724	33.2565	33.3851	33.3828	32.9662	32.1625	33.5033	34.553	34.3822	34.2625		adipose tissue development;anatomical structure development;ATP metabolic process;calcium ion transmembrane transport;calcium ion transport;camera-type eye development;cation transport;cellular metabolic process;cellular nitrogen compound metabolic process;cellular process;cellular respiration;developmental process;divalent inorganic cation transport;divalent metal ion transport;energy derivation…	binding;calcium ion binding;cation binding;ion binding;metal ion binding	cell part;cytoplasmic part;extracellular membrane-bounded organelle;extracellular organelle;extracellular region part;extracellular vesicular exosome;integral to membrane;intracellular membrane-bounded organelle;intracellular organelle;intracellular organelle part;intracellular part;intrinsic to membrane;membrane;membrane part;membrane-bounded organelle;membrane-bounded vesicle;mitochondrial inne…		EF-hand_7;Mito_carr	AACTGGA,MIR-145;ACATTCC,MIR-1,MIR-206;BHAT_ESR1_TARGETS_VIA_AKT1_UP;BOCHKIS_FOXA2_TARGETS;BURTON_ADIPOGENESIS_1;CAATGCA,MIR-33;chr9q34;CRX_DN.V1_UP;CRX_NRL_DN.V1_UP;GARGALOVIC_RESPONSE_TO_OXIDIZED_PHOSPHOLIPIDS_TURQUOISE_UP;GGGACCA,MIR-133A,MIR-133B;GRAESSMANN_APOPTOSIS_BY_DOXORUBICIN_UP;GSE10856_CTRL_VS_TNFRSF6B_IN_MACROPHAGE_DN;GSE11924_TH1_VS_TH17_CD4_TCELL_UP;GSE14769_UNSTIM_VS_40MIN_LPS_BMDM…	Alternativesplicing;Calcium;Completeproteome;Membrane;Metal-binding;Mitochondrion;Mitochondrioninnermembrane;Proteomicsidentification;Referenceproteome;Repeat;Transmembrane;Transmembranehelix;Transport	Mitochondrial carrier (TC 2.A.29) family						33	33	5	73.5	73.5	8.2	56.077	0	120000000000	1340	1.7256	0.0790956	1.52189	3.05228	A2ASZ8-5;A2ASZ8-4;Z4YLR9;F6RC04	A2ASZ8-5;A2ASZ8-4	Calcium-binding mitochondrial carrier protein SCaMC-2	Slc25a25
30.3996	29.645	30.2549	30.7791	30.2041	29.9238	30.24	30.5392	30.1687	29.8514	29.7686	31.5362	32.428	32.0891		anatomical structure development;anatomical structure morphogenesis;catabolic process;cellular catabolic process;cellular macromolecule catabolic process;cellular macromolecule metabolic process;cellular metabolic process;cellular nitrogen compound metabolic process;cellular process;developmental process;liver development;macromolecule catabolic process;macromolecule metabolic process;metabolic p…	binding;nucleic acid binding;RNA binding	cell part;cytoplasm;cytoplasmic part;exon-exon junction complex;intracellular membrane-bounded organelle;intracellular organelle;intracellular organelle part;intracellular part;macromolecular complex;membrane-bounded organelle;nuclear part;nucleus;organelle;organelle part;perinuclear region of cytoplasm;protein complex	mRNA surveillance pathway;RNA transport	MIF4G;Upf2	BIOPOLYMER_CATABOLIC_PROCESS;BIOPOLYMER_METABOLIC_PROCESS;BROWNE_HCMV_INFECTION_14HR_UP;BUYTAERT_PHOTODYNAMIC_THERAPY_STRESS_UP;CATABOLIC_PROCESS;CELLULAR_CATABOLIC_PROCESS;CELLULAR_LOCALIZATION;CELLULAR_MACROMOLECULE_CATABOLIC_PROCESS;chr10p14;CYTOPLASM;DACOSTA_UV_RESPONSE_VIA_ERCC3_COMMON_DN;DACOSTA_UV_RESPONSE_VIA_ERCC3_DN;EIF4E_DN;ESTABLISHMENT_OF_CELLULAR_LOCALIZATION;ESTABLISHMENT_OF_LOCALI…	Completeproteome;Proteomicsidentification;Referenceproteome				+		+	45	45	45	39.9	39.9	39.9	147.55	0	66112000000	965	2.72174	0.0263357	2.08819	5.3947	A2AT37;F6Q3G7	A2AT37		Upf2
28.2564	27.4438	27.7097	28.7138	29.1007	27.9438	28.1519	28.0993	27.1345	29.0509	28.4063	27.9314	28.1896	29.0556		biological regulation;cellular process;cellular response to stimulus;intracellular signal transduction;lipid metabolic process;metabolic process;primary metabolic process;regulation of biological process;regulation of cellular process;response to stimulus;signal transduction	binding;calcium ion binding;catalytic activity;cation binding;hydrolase activity;hydrolase activity, acting on ester bonds;ion binding;lipase activity;metal ion binding;phosphatidylinositol phospholipase C activity;phospholipase activity;phospholipase C activity;phosphoric diester hydrolase activity;phosphoric ester hydrolase activity	cell part;cell projection;cytoplasmic part;cytoskeletal part;dendrite;endoplasmic reticulum;intracellular membrane-bounded organelle;intracellular organelle;intracellular organelle part;intracellular part;membrane-bounded organelle;neuron projection;nucleus;organelle;organelle part;postsynaptic density;smooth endoplasmic reticulum;synapse part		DUF1154	AATGTGA,MIR-23A,MIR-23B;ACEVEDO_FGFR1_TARGETS_IN_PROSTATE_CANCER_MODEL_DN;ACEVEDO_LIVER_CANCER_WITH_H3K27ME3_DN;AFFAR_YY1_TARGETS_UP;ATF2_S_UP.V1_UP;ATF2_UP.V1_UP;BASAKI_YBX1_TARGETS_UP;BOYLAN_MULTIPLE_MYELOMA_C_D_DN;BROWNE_HCMV_INFECTION_1HR_DN;BROWNE_HCMV_INFECTION_6HR_DN;CCTGCTG,MIR-214;chr20p12;DACOSTA_UV_RESPONSE_VIA_ERCC3_DN;DACOSTA_UV_RESPONSE_VIA_ERCC3_XPCS_DN;DAVICIONI_TARGETS_OF_PAX_FOX…	Completeproteome;Proteomicsidentification;Referenceproteome			generic				16	2	2	57.3	12.9	12.9	29.456	0	659700000	13	0.106993	0.895608	0.194976	0.257327	A2AT93	A2AT93		Plcb4
32.9688	32.5157	33.3124	33.3873	33.4103	33.8042	32.6123	33.7861	33.2334	33.4116	33.3029	34.7368	33.2154	33.7833		cellular component organization;cellular component organization at cellular level;cellular component organization or biogenesis;cellular component organization or biogenesis at cellular level;cellular process;organelle organization		cell part;cytoplasmic part;Golgi apparatus;Golgi apparatus part;Golgi membrane;intracellular membrane-bounded organelle;intracellular organelle;intracellular organelle part;intracellular part;membrane;membrane-bounded organelle;organelle;organelle membrane;organelle part		GRASP55_65	BENPORATH_NANOG_TARGETS;BLALOCK_ALZHEIMERS_DISEASE_DN;BOYAULT_LIVER_CANCER_SUBCLASS_G12_UP;BYSTROEM_CORRELATED_WITH_IL5_UP;CAGGTG_V$E12_Q6;CAIRO_HEPATOBLASTOMA_UP;CHOI_ATL_STAGE_PREDICTOR;chr2p24;CTTGTAT,MIR-381;GRAESSMANN_APOPTOSIS_BY_DOXORUBICIN_DN;GRAESSMANN_RESPONSE_TO_MC_AND_DOXORUBICIN_DN;GSE11864_CSF1_VS_CSF1_IFNG_IN_MAC_DN;GSE11864_UNTREATED_VS_CSF1_IFNG_PAM3CYS_IN_MAC_DN;GSE12366_GC_BCEL…	Alternativesplicing;Completeproteome;Golgiapparatus;Lipoprotein;Membrane;Methylation;Myristate;Palmitate;Phosphoprotein;Proteomicsidentification;Referenceproteome	GORASP family						19	19	18	38.4	38.4	36.6	47.038	0	175000000000	1202	0.596414	0.463223	0.595861	1.08957	Q99JX3;A2ATI9;Q99JX3-2;A2ATI8;A2ATI6	Q99JX3;A2ATI9;Q99JX3-2;A2ATI8;A2ATI6	Golgi reassembly-stacking protein 2	Gorasp2
29.952	29.4034	30.179	30.2918	29.8118	28.7637	29.0293	29.7798	28.0773	29.2884	29.1706	31.8218	32.3197	31.3713				extracellular membrane-bounded organelle;extracellular organelle;extracellular region part;extracellular vesicular exosome;membrane-bounded organelle;membrane-bounded vesicle;organelle;vesicle		UPF0560	ACTGCCT,MIR-34B;ATGCTGC,MIR-103,MIR-107;BERENJENO_TRANSFORMED_BY_RHOA_UP;BILD_E2F3_ONCOGENIC_SIGNATURE;CASORELLI_ACUTE_PROMYELOCYTIC_LEUKEMIA_DN;CHARAFE_BREAST_CANCER_BASAL_VS_MESENCHYMAL_DN;CHARAFE_BREAST_CANCER_LUMINAL_VS_BASAL_DN;CHARAFE_BREAST_CANCER_LUMINAL_VS_MESENCHYMAL_DN;CHIANG_LIVER_CANCER_SUBCLASS_POLYSOMY7_DN;chr10p13;CREIGHTON_ENDOCRINE_THERAPY_RESISTANCE_3;CTATGCA,MIR-153;CTCCAAG,MI…	Completeproteome;Proteomicsidentification;Referenceproteome				+		+	24	23	23	41.7	40.7	40.7	97.961	0	15500000000	245	2.49557	0.0279245	2.99219	5.22227	A2ATK9;A2ATL0;A2ATL1;A2ATK8	A2ATK9;A2ATL0;A2ATL1		Fam171a1
30.5239	31.0216	30.6056	31.207	29.5578	27.6213	32.4857	31.6466	30.7585	28.3915	31.4669	30.5729	27.7434	28.5565		anatomical structure morphogenesis;axon regeneration;axonogenesis;cell part morphogenesis;cell projection morphogenesis;cell projection organization;cellular component morphogenesis;cellular component organization;cellular component organization at cellular level;cellular component organization or biogenesis;cellular component organization or biogenesis at cellular level;cellular developmental pr…	receptor activity	anchored to membrane;anchored to plasma membrane;cell part;cell surface;external side of plasma membrane;extracellular membrane-bounded organelle;extracellular organelle;extracellular region part;extracellular vesicular exosome;intrinsic to membrane;intrinsic to plasma membrane;membrane part;membrane raft;membrane-bounded organelle;membrane-bounded vesicle;organelle;plasma membrane part;vesicle		LRR_8	ANATOMICAL_STRUCTURE_DEVELOPMENT;ANATOMICAL_STRUCTURE_MORPHOGENESIS;ANCHORED_TO_MEMBRANE;ANCHORED_TO_PLASMA_MEMBRANE;AXONOGENESIS;BENPORATH_EED_TARGETS;BENPORATH_ES_WITH_H3K27ME3;BENPORATH_PRC2_TARGETS;BENPORATH_SUZ12_TARGETS;CACGTG_V$MYC_Q2;CAGGTG_V$E12_Q6;CELL_DEVELOPMENT;CELLULAR_MORPHOGENESIS_DURING_DIFFERENTIATION;chr11q12;CTTTGT_V$LEF1_Q2;DEVELOPMENTAL_GROWTH;GENERATION_OF_NEURONS;GGGAGGRR_…	Cellmembrane;Completeproteome;Glycoprotein;GPI-anchor;Leucine-richrepeat;Lipoprotein;Membrane;Receptor;Referenceproteome;Repeat;Signal	Nogo receptor family						10	10	10	22.4	22.4	22.4	46.075	0	9049000000	113	0.424975	0.544055	-1.24808	-0.921918	Q7M6Z0;A2ATS6	Q7M6Z0;A2ATS6	Reticulon-4 receptor-like 2	Rtn4rl2
29.2058	28.75	29.2088	28.2244	27.9766	28.3851	26.5692	26.444	28.0861	28.0043	29.8805	28.413	26.8036	29.4413		acetyl-CoA catabolic process;acetyl-CoA metabolic process;alcohol catabolic process;alcohol metabolic process;carbohydrate catabolic process;carbohydrate metabolic process;catabolic process;cell differentiation;cellular carbohydrate catabolic process;cellular carbohydrate metabolic process;cellular catabolic process;cellular developmental process;cellular metabolic process;cellular process;coenzy…	binding;catalytic activity;coenzyme binding;cofactor binding;oxidoreductase activity;oxidoreductase activity, acting on the aldehyde or oxo group of donors;oxidoreductase activity, acting on the aldehyde or oxo group of donors, disulfide as acceptor;oxoglutarate dehydrogenase (succinyl-transferring) activity;thiamine pyrophosphate binding;vitamin binding	cell part;cytoplasmic part;intracellular membrane-bounded organelle;intracellular organelle;intracellular part;macromolecular complex;membrane-bounded organelle;mitochondrion;organelle;oxoglutarate dehydrogenase complex;protein complex		E1_dh;Transket_pyr	AMBROSINI_FLAVOPIRIDOL_TREATMENT_TP53;BOYAULT_LIVER_CANCER_SUBCLASS_G3_DN;CAIRO_HEPATOBLASTOMA_DN;CASORELLI_ACUTE_PROMYELOCYTIC_LEUKEMIA_DN;CHIANG_LIVER_CANCER_SUBCLASS_PROLIFERATION_DN;chr10p14;CHYLA_CBFA2T3_TARGETS_DN;CREIGHTON_ENDOCRINE_THERAPY_RESISTANCE_1;CREIGHTON_ENDOCRINE_THERAPY_RESISTANCE_4;DODD_NASOPHARYNGEAL_CARCINOMA_DN;DURAND_STROMA_MAX_UP;DUTERTRE_ESTRADIOL_RESPONSE_24HR_UP;GARY_CD…	Completeproteome;Glycolysis;Mitochondrion;Oxidoreductase;Referenceproteome;Thiaminepyrophosphate;Transitpeptide	Alpha-ketoglutarate dehydrogenase family						25	25	24	39.7	39.7	39	102.79	0	15971000000	214	0.168238	0.828172	-0.437654	-0.404559	A2ATU0	A2ATU0	Probable 2-oxoglutarate dehydrogenase E1 component DHKTD1, mitochondrial	Dhtkd1
26.4917	28.5747	28.8357	26.1547	29.7095	28.0629	28.6394	28.6092	29.3608	27.675	27.7099	28.913	28.4007	30.139		biological regulation;cellular component assembly;cellular component assembly at cellular level;cellular component organization;cellular component organization at cellular level;cellular component organization or biogenesis;cellular component organization or biogenesis at cellular level;cellular macromolecular complex assembly;cellular macromolecular complex subunit organization;cellular macromol…	acetyltransferase activity;catalytic activity;H4 histone acetyltransferase activity;histone acetyltransferase activity;lysine N-acetyltransferase activity;N-acetyltransferase activity;N-acyltransferase activity;transferase activity;transferase activity, transferring acyl groups;transferase activity, transferring acyl groups other than amino-acyl groups	cell part;chromatin;chromosomal part;intracellular membrane-bounded organelle;intracellular organelle;intracellular organelle part;intracellular part;macromolecular complex;membrane-bounded organelle;nuclear chromatin;nuclear chromosome part;nuclear matrix;nuclear part;nucleoplasm;organelle;organelle part;protein complex		Hat1_N	AACTTT_UNKNOWN;ACETYLTRANSFERASE_ACTIVITY;ACEVEDO_LIVER_CANCER_WITH_H3K9ME3_DN;ATACTGT,MIR-144;BASAKI_YBX1_TARGETS_UP;BERENJENO_TRANSFORMED_BY_RHOA_UP;BIOPOLYMER_METABOLIC_PROCESS;BIOPOLYMER_MODIFICATION;BOYAULT_LIVER_CANCER_SUBCLASS_G123_UP;BROWNE_HCMV_INFECTION_48HR_UP;BRUINS_UVC_RESPONSE_LATE;BURTON_ADIPOGENESIS_PEAK_AT_16HR;BYSTRYKH_HEMATOPOIESIS_STEM_CELL_QTL_TRANS;CELLULAR_MACROMOLECULE_MET…	Acetylation;Acyltransferase;Completeproteome;Nucleus;Proteomicsidentification;Referenceproteome;Transferase	HAT1 family						16	16	16	48.6	48.6	48.6	49.278	0	29562000000	365	0.522908	0.48279	0.902334	1.05105	Q8BY71;A2ATU9	Q8BY71;A2ATU9	Histone acetyltransferase type B catalytic subunit	Hat1
33.7114	33.1439	33.9101	34.3296	33.4523	33.3188	33.5314	34.1416	33.8786	33.9892	33.7959	34.3172	33.1608	33.4665			binding;identical protein binding;protein binding;protein dimerization activity;protein heterodimerization activity;protein homodimerization activity	cell part;cytoplasm;cytoplasmic part;intracellular part;perinuclear region of cytoplasm		TPD52	AGUIRRE_PANCREATIC_CANCER_COPY_NUMBER_UP;BLALOCK_ALZHEIMERS_DISEASE_UP;BOYAULT_LIVER_CANCER_SUBCLASS_G3_UP;BROWNE_HCMV_INFECTION_20HR_DN;CAGCTTT,MIR-320;CAIRO_HEPATOBLASTOMA_CLASSES_UP;chr20q13;ENK_UV_RESPONSE_EPIDERMIS_UP;GGGCGGR_V$SP1_Q6;GRAESSMANN_APOPTOSIS_BY_DOXORUBICIN_DN;GSE10239_KLRG1INT_VS_KLRG1HIGH_EFF_CD8_TCELL_UP;GSE10325_LUPUS_BCELL_VS_LUPUS_MYELOID_DN;GSE10325_LUPUS_CD4_TCELL_VS_LUP…	Completeproteome;Proteomicsidentification;Referenceproteome							20	20	0	86.9	86.9	0	25.067	0	266000000000	1430	0.274532	0.764663	-0.23976	-0.532272	A2AUD5	A2AUD5		Tpd52l2
35.7682	35.685	36.1081	35.0493	34.6975	35.0589	35.4483	35.4691	35.7126	35.4971	35.115	35.3297	34.5548	34.2266		actin cytoskeleton organization;actin filament-based process;cellular component organization;cellular component organization at cellular level;cellular component organization or biogenesis;cellular component organization or biogenesis at cellular level;cellular process;cortical actin cytoskeleton organization;cortical cytoskeleton organization;cytoskeleton organization;organelle organization	structural molecule activity	cell part;cytoplasm;cytoskeleton;extrinsic to membrane;intracellular non-membrane-bounded organelle;intracellular organelle;intracellular part;membrane part;non-membrane-bounded organelle;organelle	Tight junction	4_1_CTD;FA;FERM_C;FERM_M;FERM_N;SAB		Completeproteome;Proteomicsidentification;Referenceproteome							73	31	0	77	32.5	0	98.314	0	345000000000	2230	0.930145	0.283948	-0.737879	-1.56731	A2AUK5	A2AUK5		Epb4.1l1
27.9543	26.0214	26.2935	27.2054	28.4311	27.2998	28.2568	28.2091	30.1583	27.2813	27.8477	28.2631	26.6882	28.427		actin cytoskeleton organization;actin filament-based process;cellular component organization;cellular component organization at cellular level;cellular component organization or biogenesis;cellular component organization or biogenesis at cellular level;cellular process;cortical actin cytoskeleton organization;cortical cytoskeleton organization;cytoskeleton organization;organelle organization	structural molecule activity	cell part;cytoplasm;cytoskeleton;extrinsic to membrane;intracellular non-membrane-bounded organelle;intracellular organelle;intracellular part;membrane part;non-membrane-bounded organelle;organelle	Tight junction	4_1_CTD;FA;FERM_C;FERM_M;FERM_N;SAB		Completeproteome;Proteomicsidentification;Referenceproteome							71	1	0	76.4	1.3	0	96.852	0.00058873	7073900000	84	0.241324	0.750086	-0.636333	-0.558204	A2AUK8;A2AUK6	A2AUK8;A2AUK6		Epb4.1l1
26.8731	27.0698	27.3373	29.6036	27.8292	27.3022	28.6903	28.6624	28.1827	28.9016	27.8972	27.5698	28.9588	28.8607		alcohol metabolic process;anatomical structure development;brain development;carbohydrate metabolic process;cellular carbohydrate metabolic process;cellular metabolic process;cellular process;developmental process;fructose 2,6-bisphosphate metabolic process;fructose metabolic process;hexose metabolic process;metabolic process;monosaccharide metabolic process;organ development;primary metabolic pr…	6-phosphofructo-2-kinase activity;adenyl nucleotide binding;adenyl ribonucleotide binding;ATP binding;binding;carbohydrate kinase activity;carbohydrate phosphatase activity;catalytic activity;fructose-2,6-bisphosphate 2-phosphatase activity;hydrolase activity;hydrolase activity, acting on ester bonds;kinase activity;nucleotide binding;phosphatase activity;phosphofructokinase activity;phosphoric e…	cell part;intracellular organelle part;intracellular part;nuclear part;nucleoplasm;organelle part	Fructose and mannose metabolism	6PF2K;His_Phos_1	ALTEMEIER_RESPONSE_TO_LPS_WITH_MECHANICAL_VENTILATION;BAKKER_FOXO3_TARGETS_DN;BASAKI_YBX1_TARGETS_DN;BILD_E2F3_ONCOGENIC_SIGNATURE;BLALOCK_ALZHEIMERS_DISEASE_UP;BLUM_RESPONSE_TO_SALIRASIB_DN;BOQUEST_STEM_CELL_CULTURED_VS_FRESH_UP;BRUINS_UVC_RESPONSE_LATE;BUYTAERT_PHOTODYNAMIC_THERAPY_STRESS_UP;CACGTG_V$MYC_Q2;CERVERA_SDHB_TARGETS_2;chr10p14;CTTTGT_V$LEF1_Q2;CUI_TCF21_TARGETS_2_DN;DAUER_STAT3_TARG…	Completeproteome;Hydrolase;Kinase;Proteomicsidentification;Referenceproteome;Transferase							21	17	17	42.4	35.8	35.8	62.099	0	7876600000	89	0.0898753	0.913432	0.135903	0.212972	A2AUP4;A7UAK8;A7UAK5;A7UAK4;A2AUP3;A2AUP1;Q7TS91;A2AUP5;V9GWY6	A2AUP4;A7UAK8;A7UAK5;A7UAK4;A2AUP3;A2AUP1;Q7TS91;A2AUP5;V9GWY6		Pfkfb3
32.0657	32.191	33.0264	32.5187	32.6288	32.0268	31.7663	32.1219	31.7365	32.0557	32.2178	33.812	32.7138	33.7051		activation of JUN kinase activity;activation of MAPK activity;activation of MAPKKK activity;activation of protein kinase activity;anatomical structure formation involved in morphogenesis;anatomical structure morphogenesis;angiogenesis;apoptosis;apoptosis in response to endoplasmic reticulum stress;biological regulation;catabolic process;cell cycle;cell death;cell motility;cell motility involved i…	14-3-3 protein binding;binding;binding, bridging;cytokine receptor binding;death receptor binding;enzyme activator activity;enzyme binding;enzyme regulator activity;growth factor receptor binding;GTPase activator activity;GTPase regulator activity;identical protein binding;kinase binding;lipid binding;mitogen-activated protein kinase kinase binding;mitogen-activated protein kinase kinase kinase b…	axon;cell body;cell body membrane;cell part;cell projection;cerebellar mossy fiber;climbing fiber;cytoplasm;cytoplasmic membrane-bounded vesicle;cytoplasmic part;cytoplasmic vesicle;dendrite;endocytic vesicle;extracellular membrane-bounded organelle;extracellular organelle;extracellular region part;extracellular vesicular exosome;intracellular membrane-bounded organelle;intracellular organelle;in…		C2;DUF3498;RasGAP	ATGTACA,MIR-493;CATTGTYY_V$SOX9_B1;chr9q33;CTCCAAG,MIR-432;CTGYNNCTYTAA_UNKNOWN;CTTTAAR_UNKNOWN;CTTTGA_V$LEF1_Q2;CTTTGT_V$LEF1_Q2;DOUGLAS_BMI1_TARGETS_UP;GCAAAAA,MIR-129;GCANCTGNY_V$MYOD_Q6;GGGAGGRR_V$MAZ_Q6;GGGTGGRR_V$PAX4_03;GSE13485_PRE_VS_POST_YF17D_VACCINATION_PBMC_UP;GSE17721_LPS_VS_CPG_0.5H_BMDM_UP;GSE17721_LPS_VS_GARDIQUIMOD_12H_BMDM_UP;GSE17721_LPS_VS_POLYIC_12H_BMDM_UP;GSE17721_POLYIC_V…	Alternativesplicing;Angiogenesis;Apoptosis;Cellcycle;Cellmembrane;Cellprojection;Coiledcoil;Completeproteome;Cytoplasm;Developmentalprotein;Growthregulation;GTPaseactivation;Immunity;Inflammatoryresponse;Innateimmunity;Membrane;Phosphoprotein;Proteomicsidentification;Referenceproteome;Stressresponse;Tumorsuppressor;Unfoldedproteinresponse		P97318	generic				63	58	3	61	57.6	2.2	131.72	0	63868000000	897	1.69287	0.0846216	1.40699	2.94887	Q3UHC7;A2AUX3;Q3UHC7-4;B7ZD29;Q3UHC7-3;F6Y0W2	Q3UHC7;A2AUX3;Q3UHC7-4;B7ZD29;Q3UHC7-3	Disabled homolog 2-interacting protein	Dab2ip
28.9505	27.6084	27.8736	27.7453	30.1486	28.3944	28.6007	30.3905	27.187	29.4144	28.3951	28.906	28.458	29.6459			binding;cation binding;DNA binding;ion binding;metal ion binding;nucleic acid binding;transition metal ion binding;zinc ion binding	cell part;intracellular membrane-bounded organelle;intracellular organelle;intracellular part;membrane-bounded organelle;nucleus;organelle		Bromodomain;DDT;MBD;PHD	AAACCAC,MIR-140;ACAGGGT,MIR-10A,MIR-10B;ATTCTTT,MIR-186;BASAKI_YBX1_TARGETS_DN;BLALOCK_ALZHEIMERS_DISEASE_UP;BUYTAERT_PHOTODYNAMIC_THERAPY_STRESS_UP;CACTGTG,MIR-128A,MIR-128B;CAGTATT,MIR-200B,MIR-200C,MIR-429;chr2q23;CTACTGT,MIR-199A;CTTTGTA,MIR-524;CUI_TCF21_TARGETS_2_UP;DACOSTA_UV_RESPONSE_VIA_ERCC3_COMMON_DN;DACOSTA_UV_RESPONSE_VIA_ERCC3_DN;DAZARD_RESPONSE_TO_UV_NHEK_DN;DAZARD_RESPONSE_TO_UV_S…	Bromodomain;Completeproteome;Metal-binding;Proteomicsidentification;Referenceproteome;Zinc;Zinc-finger							25	25	21	20.5	20.5	18	234	0	5533100000	169	0.386655	0.611438	0.67113	0.807596	A2AUY4;A2AUY3	A2AUY4		Baz2b
34.247	33.8118	33.82	34.5025	33.5243	34.0976	34.2603	33.9528	34.1126	34.0819	34.0302	32.1468	33.5641	33.8232		biological regulation;cell differentiation;cellular developmental process;cellular process;cellular response to stimulus;developmental process;establishment of localization;establishment of protein localization;osteoblast differentiation;protein transport;regulation of biological process;regulation of cellular process;response to stimulus;signal transduction;transport		cell part;cytoplasmic part;endoplasmic reticulum part;integral to endoplasmic reticulum membrane;integral to membrane;integral to organelle membrane;intracellular organelle part;intracellular part;intrinsic to endoplasmic reticulum membrane;intrinsic to membrane;intrinsic to organelle membrane;membrane part;organelle part	Protein processing in endoplasmic reticulum	Rib_recp_KP_reg	ACATTCC,MIR-1,MIR-206;ALCALAY_AML_BY_NPM1_LOCALIZATION_UP;AMIT_EGF_RESPONSE_480_HELA;BILBAN_B_CLL_LPL_UP;BIOSYNTHETIC_PROCESS;BLALOCK_ALZHEIMERS_DISEASE_UP;BOYAULT_LIVER_CANCER_SUBCLASS_G6_DN;CELLULAR_BIOSYNTHETIC_PROCESS;CELLULAR_MACROMOLECULE_METABOLIC_PROCESS;CELLULAR_PROTEIN_METABOLIC_PROCESS;chr20p12;CREIGHTON_ENDOCRINE_THERAPY_RESISTANCE_3;CTTTGA_V$LEF1_Q2;CYTOPLASM;CYTOPLASMIC_PART;DAVICIO…	Acetylation;Alternativesplicing;Completeproteome;Endoplasmicreticulum;Membrane;Phosphoprotein;Proteintransport;Proteomicsidentification;Referenceproteome;Repeat;Translocation;Transmembrane;Transmembranehelix;Transport							110	110	110	56	56	56	172.88	0	1220000000000	4653	0.794193	0.320871	-0.896865	-1.44295	Q99PL5;A2AVJ7;Q99PL5-3;Q99PL5-2;Q99PL5-4;Q99PL5-5;Q99PL5-7;Q99PL5-8;Q99PL5-6;Q99PL5-9;Q99PL5-10;Q99PL5-11;Q99PL5-12	Q99PL5;A2AVJ7	Ribosome-binding protein 1	Rrbp1
27.3405	28.7564	29.0166	28.8959	28.8071	27.9118	27.7244	30.5176	28.4328	28.113	28.0711	28.042	28.3281	28.2974							BENPORATH_MYC_MAX_TARGETS;chr1p31;DANG_BOUND_BY_MYC;GSE11924_TH1_VS_TH17_CD4_TCELL_DN;GSE13229_IMM_VS_INTMATURE_NKCELL_DN;GSE14000_TRANSLATED_RNA_VS_MRNA_DC_UP;GSE1460_DP_VS_CD4_THYMOCYTE_DN;GSE15659_CD45RA_NEG_CD4_TCELL_VS_RESTING_TREG_DN;GSE15659_NONSUPPRESSIVE_TCELL_VS_ACTIVATED_TREG_DN;GSE17721_0.5H_VS_12H_POLYIC_BMDM_UP;GSE17721_0.5H_VS_8H_LPS_BMDM_UP;GSE17721_CTRL_VS_CPG_2H_BMDM_UP;GSE17721…	Acetylation;Completeproteome;Phosphoprotein;Proteomicsidentification;Referenceproteome;Repeat;TPRrepeat	TTC4 family						11	11	11	29.5	29.5	29.5	44.338	0	6355700000	121	0.0392791	0.972875	0.0168635	0.0685917	Q8R3H9;A2AVQ9;A2AVR1	Q8R3H9;A2AVQ9;A2AVR1	Tetratricopeptide repeat protein 4	Ttc4
33.7975	33.4405	33.0487	33.1804	33.2197	32.7286	33.0538	33.797	33.5343	33.475	33.4181	34.6106	33.999	33.4049		biological regulation;cell cycle;cellular process;positive regulation of catalytic activity;positive regulation of GTPase activity;positive regulation of hydrolase activity;positive regulation of molecular function;regulation of biological process;regulation of catabolic process;regulation of catalytic activity;regulation of cellular catabolic process;regulation of cellular metabolic process;regu…	binding;enzyme activator activity;enzyme binding;enzyme regulator activity;GTPase activator activity;GTPase binding;GTPase regulator activity;nucleoside-triphosphatase regulator activity;protein binding;Rab GTPase binding;Ras GTPase binding;small GTPase binding	cell part;cytoplasmic part;cytoskeletal part;cytosol;intracellular organelle part;intracellular part;microtubule organizing center;organelle part		DUF3694;PID;RabGAP-TBC	AACTTT_UNKNOWN;AAGCACT,MIR-520F;AGCACTT,MIR-93,MIR-302A,MIR-302B,MIR-302C,MIR-302D,MIR-372,MIR-373,MIR-520E,MIR-520A,MIR-526B,MIR-520B,MIR-520C,MIR-520D;BERTUCCI_MEDULLARY_VS_DUCTAL_BREAST_CANCER_DN;BLALOCK_ALZHEIMERS_DISEASE_UP;BOQUEST_STEM_CELL_CULTURED_VS_FRESH_UP;BOYAULT_LIVER_CANCER_SUBCLASS_G1_UP;BUYTAERT_PHOTODYNAMIC_THERAPY_STRESS_UP;CACGTG_V$MYC_Q2;CACTTTG,MIR-520G,MIR-520H;CAGTGTT,MIR-1…	Alternativesplicing;Cellcycle;Coiledcoil;Completeproteome;Cytoplasm;Cytoskeleton;GTPaseactivation;Phosphoprotein;Proteomicsidentification;Referenceproteome							65	65	60	56.4	56.4	54.8	120.8	0	254000000000	2415	0.688565	0.423311	0.529018	1.17647	A2AWA9;A2AWA9-2;A2AWA7;A2AWA9-3;A2AWB0	A2AWA9;A2AWA9-2	Rab GTPase-activating protein 1	Rabgap1
30.6339	31.7343	32.6348	32.2713	32.3882	31.2643	32.4118	31.4576	32.237	30.6906	31.4722	32.7878	32.9926	32.4903		anatomical structure development;biological regulation;blood coagulation;cell differentiation;cell surface receptor linked signaling pathway;cellular developmental process;cellular macromolecule metabolic process;cellular metabolic process;cellular process;cellular protein metabolic process;cellular response to stimulus;chemotaxis;circulatory system process;coagulation;dephosphorylation;developme…	beta-catenin binding;binding;catalytic activity;delta-catenin binding;enzyme binding;gamma-catenin binding;growth factor receptor binding;hydrolase activity;hydrolase activity, acting on ester bonds;kinase binding;mitogen-activated protein kinase binding;phosphatase activity;phosphoprotein phosphatase activity;phosphoric ester hydrolase activity;platelet-derived growth factor receptor binding;pro…	cell junction;cell part;cell projection membrane;cell projection part;cell surface;cell-cell junction;extracellular membrane-bounded organelle;extracellular organelle;extracellular region part;extracellular vesicular exosome;immunological synapse;integral to membrane;intracellular organelle part;intracellular part;intrinsic to membrane;leading edge membrane;membrane;membrane part;membrane-bounded…	Adherens junction	fn3;Y_phosphatase	AKT_UP.V1_UP;AKT_UP_MTOR_DN.V1_UP;BIOPOLYMER_METABOLIC_PROCESS;BIOPOLYMER_MODIFICATION;BYSTROEM_CORRELATED_WITH_IL5_DN;CAGGTG_V$E12_Q6;CELL_CELL_SIGNALING;CELL_SURFACE_RECEPTOR_LINKED_SIGNAL_TRANSDUCTION_GO_0007166;CELLULAR_MACROMOLECULE_METABOLIC_PROCESS;CELLULAR_PROTEIN_METABOLIC_PROCESS;chr11p11;CHYLA_CBFA2T3_TARGETS_UP;CREIGHTON_ENDOCRINE_THERAPY_RESISTANCE_3;CREIGHTON_ENDOCRINE_THERAPY_RESIS…	Celljunction;Cellmembrane;Cellprojection;Completeproteome;Glycoprotein;Hydrolase;Membrane;Proteinphosphatase;Proteomicsidentification;Referenceproteome;Repeat;Signal;Transmembrane;Transmembranehelix	Protein-tyrosine phosphatase family, Receptor class 3 subfamily						42	42	42	34.4	34.4	34.4	136.77	0	104000000000	1086	1.28814	0.145902	1.29029	2.26517	Q64455;A2AWF8;A2AWF9;E9Q4S7	Q64455;A2AWF8;A2AWF9;E9Q4S7	Receptor-type tyrosine-protein phosphatase eta	Ptprj
35.2798	35.8617	36.2858	35.886	35.8083	35.957	35.9626	36.2395	35.6479	35.9505	35.5546	35.0873	35.1397	35.5458				cell part;cytoplasm;intracellular membrane-bounded organelle;intracellular organelle;intracellular organelle part;intracellular part;membrane-bounded organelle;nuclear part;nucleoplasm;nucleus;organelle;organelle part	Endocytosis	BAR;SH3_9	BIOCARTA_CBL_PATHWAY;BLALOCK_ALZHEIMERS_DISEASE_DN;CAGGTG_V$E12_Q6;CHARAFE_BREAST_CANCER_LUMINAL_VS_BASAL_UP;chr9q34;CTAWWWATA_V$RSRFC4_Q2;CYTOPLASM;DIAZ_CHRONIC_MEYLOGENOUS_LEUKEMIA_UP;EGFR_UP.V1_DN;ENK_UV_RESPONSE_EPIDERMIS_DN;ERB2_UP.V1_UP;GARY_CD5_TARGETS_UP;GCM_DLG1;GGGCGGR_V$SP1_Q6;GGGTGGRR_V$PAX4_03;GRAESSMANN_APOPTOSIS_BY_DOXORUBICIN_UP;GRAESSMANN_RESPONSE_TO_MC_AND_DOXORUBICIN_UP;GSE1023…	Completeproteome;Proteomicsidentification;Referenceproteome							27	27	1	58.9	58.9	4.2	44.907	0	493000000000	2913	1.15193	0.274991	-0.460101	-1.59851	A2AWI7	A2AWI7		Sh3glb2
29.348	29.577	27.8365	29.4188	27.4838	27.1148	27.895	28.5687	28.6897	29.529	30.4544	28.6836	28.7632	28.818		biosynthetic process;cellular biosynthetic process;cellular macromolecule biosynthetic process;cellular macromolecule metabolic process;cellular metabolic process;cellular nitrogen compound metabolic process;cellular process;macromolecule biosynthetic process;macromolecule metabolic process;metabolic process;nitrogen compound metabolic process;nucleic acid metabolic process;nucleobase-containing …	binding;DNA binding;nucleic acid binding;nucleic acid binding transcription factor activity;sequence-specific DNA binding transcription factor activity	cell part;cytoplasm;histone methyltransferase complex;intracellular organelle part;intracellular part;macromolecular complex;methyltransferase complex;MLL1 complex;nuclear part;nucleoplasm;nucleoplasm part;organelle part;protein complex;transcription factor complex		HLH;T-box	ACEVEDO_LIVER_CANCER_WITH_H3K27ME3_UP;BLALOCK_ALZHEIMERS_DISEASE_DN;BLALOCK_ALZHEIMERS_DISEASE_INCIPIENT_DN;BROWNE_HCMV_INFECTION_10HR_DN;chr15q15;CTIP_DN.V1_DN;ESC_V6.5_UP_EARLY.V1_UP;GABRIELY_MIR21_TARGETS;GRAESSMANN_APOPTOSIS_BY_DOXORUBICIN_DN;GRAESSMANN_RESPONSE_TO_MC_AND_DOXORUBICIN_DN;GSE11057_NAIVE_VS_EFF_MEMORY_CD4_TCELL_UP;GSE13411_NAIVE_BCELL_VS_PLASMA_CELL_UP;GSE15750_DAY6_VS_DAY10_TRA…	Alternativesplicing;Coiledcoil;Completeproteome;DNA-binding;Nucleus;Phosphoprotein;Proteomicsidentification;Referenceproteome;Repressor;Transcription;Transcriptionregulation							25	25	1	11.5	11.5	0.2	328.8	0	5597000000	85	0.718169	0.367319	-0.802767	-1.31365	A2AWL7;A2AWL7-3;E9QLG3;A2AWL7-4	A2AWL7;A2AWL7-3;E9QLG3	MAX gene-associated protein	Mga
30.1445	30.2811	28.5194	30.8793	30.256	29.5581	30.5097	32.5198	30.2404	29.5509	28.0947	30.8306	32.3491	30.3301			enzyme regulator activity;GTPase regulator activity;guanyl-nucleotide exchange factor activity;nucleoside-triphosphatase regulator activity;Ras guanyl-nucleotide exchange factor activity;Rho guanyl-nucleotide exchange factor activity;small GTPase regulator activity	cell part;cytoplasm;intracellular part		RhoGEF	ACTGCCT,MIR-34B;ACTIN_CYTOSKELETON_ORGANIZATION_AND_BIOGENESIS;ACTIN_FILAMENT_BASED_PROCESS;ACTIN_FILAMENT_BUNDLE_FORMATION;ACTIN_FILAMENT_ORGANIZATION;ATGCTGG,MIR-338;BIOPOLYMER_METABOLIC_PROCESS;BRUINS_UVC_RESPONSE_VIA_TP53_GROUP_D;CHIANG_LIVER_CANCER_SUBCLASS_UNANNOTATED_UP;chr1p36;CYTOPLASM;CYTOPLASMIC_PART;CYTOSKELETON_ORGANIZATION_AND_BIOGENESIS;CYTOSOL;ENZYME_ACTIVATOR_ACTIVITY;ENZYME_REGU…	Alternativesplicing;Completeproteome;Cytoplasm;Guanine-nucleotidereleasingfactor;Phosphoprotein;Proteomicsidentification;Referenceproteome							33	31	25	36.5	35.5	30.2	139.99	0	27777000000	394	1.00323	0.201345	1.87461	1.9195	A2AWP8;A2AWP6;A2AWP8-3;A2AWP8-2;A2AWP8-4;A2AWP8-5;F6S3V7;A2AWP4	A2AWP8;A2AWP6;A2AWP8-3;A2AWP8-2;A2AWP8-4;A2AWP8-5;F6S3V7	Rho guanine nucleotide exchange factor 10-like protein	Arhgef10l
30.4977	30.4356	32.1126	31.4719	30.9774	31.0309	31.3682	31.5579	30.2438	31.8312	31.0073	31.4523	31.4169	31.5672		biological regulation;biosynthetic process;cellular biosynthetic process;cellular component organization;cellular component organization at cellular level;cellular component organization or biogenesis;cellular component organization or biogenesis at cellular level;cellular macromolecule metabolic process;cellular metabolic process;cellular nitrogen compound metabolic process;cellular process;chro…	binding;chromatin binding;DNA binding;nucleic acid binding	cell part;fibrillar center;intracellular non-membrane-bounded organelle;intracellular organelle;intracellular organelle part;intracellular part;non-membrane-bounded organelle;nuclear part;nucleolar part;nucleolus;organelle;organelle part		HMG_box;HMG_box_2;HMG_box_5	AACTGAC,MIR-223;BIOPOLYMER_METABOLIC_PROCESS;BUYTAERT_PHOTODYNAMIC_THERAPY_STRESS_DN;BYSTRYKH_HEMATOPOIESIS_STEM_CELL_QTL_TRANS;CAGCTG_V$AP4_Q5;CAGGTG_V$E12_Q6;CAMP_UP.V1_DN;CCCNNGGGAR_V$OLF1_01;CHEN_HOXA5_TARGETS_9HR_DN;chr17q21;CTTTGT_V$LEF1_Q2;DIAZ_CHRONIC_MEYLOGENOUS_LEUKEMIA_UP;DODD_NASOPHARYNGEAL_CARCINOMA_UP;DOUGLAS_BMI1_TARGETS_UP;FAELT_B_CLL_WITH_VH3_21_UP;GATGKMRGCG_UNKNOWN;GCNP_SHH_UP_…	3D-structure;Acetylation;Activator;Alternativesplicing;Completeproteome;DNA-binding;Nucleus;Phosphoprotein;Proteomicsidentification;Referenceproteome;Repeat;Transcription;Transcriptionregulation		Q08775					39	39	3	48.4	48.4	2.6	89.478	0	156000000000	1535	0.417325	0.613015	0.451413	0.80525	A2AWT5;P25976;A2AWT6;P25976-2;E9Q4A8;G3UZW9	A2AWT5;P25976;A2AWT6;P25976-2	Nucleolar transcription factor 1	Ubtf
30.1966	27.5711	30.8154	31.0062	29.0069	27.9064	27.5679	27.6522	30.7133	29.4046	27.6193	28.3194	28.198	28.1893		anatomical structure morphogenesis;axon guidance;biological regulation;branching morphogenesis of a nerve;cell surface receptor linked signaling pathway;cellular process;cellular response to stimulus;chemotaxis;developmental process;enzyme linked receptor protein signaling pathway;ephrin receptor signaling pathway;locomotion;morphogenesis of a branching structure;multicellular organismal process;…	adenyl nucleotide binding;adenyl ribonucleotide binding;ATP binding;binding;catalytic activity;chemorepellent activity;ephrin receptor activity;kinase activity;molecular transducer activity;nucleotide binding;phosphotransferase activity, alcohol group as acceptor;protein kinase activity;protein tyrosine kinase activity;purine nucleotide binding;purine ribonucleoside triphosphate binding;purine ri…	cell part;integral to membrane;integral to plasma membrane;intrinsic to membrane;intrinsic to plasma membrane;membrane part;plasma membrane part	Axon guidance	EphA2_TM;Ephrin_lbd;fn3;Pkinase_Tyr;SAM_1	AAAGGGA,MIR-204,MIR-211;AAANWWTGC_UNKNOWN;AAAYRNCTG_UNKNOWN;AACTTT_UNKNOWN;AAGCAAT,MIR-137;ACACTGG,MIR-199A,MIR-199B;ACCAAAG,MIR-9;ACTACCT,MIR-196A,MIR-196B;AFFAR_YY1_TARGETS_UP;AGGCACT,MIR-515-3P;ATCATGA,MIR-433;ATGCTGC,MIR-103,MIR-107;ATGTACA,MIR-493;BLALOCK_ALZHEIMERS_DISEASE_DN;CAGGTA_V$AREB6_01;CAGTCAC,MIR-134;CAGTGTT,MIR-141,MIR-200A;CAHOY_NEURONAL;CCCACAT,MIR-299-3P;chr6q16;CTAWWWATA_V$RSR…	ATP-binding;Completeproteome;Kinase;Membrane;Nucleotide-binding;Phosphoprotein;Proteomicsidentification;Receptor;Referenceproteome;Repeat;Transferase;Transmembrane;Transmembranehelix;Tyrosine-proteinkinase	Protein kinase superfamily, Tyr protein kinase family						29	22	1	40.4	33.8	1.5	111.39	0	8700500000	164	0.490233	0.498771	-1.01013	-1.01249	A2BDQ4	A2BDQ4		Epha7
29.851	30.9208	32.954	32.0374	31.0819	27.5775	30.6891	30.7898	31.0736	30.8233	30.7688	34.5052	32.7926	33.7486		biological regulation;biosynthetic process;cellular biosynthetic process;cellular macromolecule biosynthetic process;cellular macromolecule metabolic process;cellular metabolic process;cellular nitrogen compound metabolic process;cellular process;macromolecule biosynthetic process;macromolecule metabolic process;metabolic process;negative regulation of apoptosis;negative regulation of biological …	binding;cation binding;chromatin binding;DNA binding;ion binding;metal ion binding;nucleic acid binding	cell part;extracellular region part;extracellular space;intracellular membrane-bounded organelle;intracellular organelle;intracellular part;membrane-bounded organelle;nucleus;organelle		Homeobox	AACTTT_UNKNOWN;AMUNDSON_RESPONSE_TO_ARSENITE;ATAACCT,MIR-154;ATCTTGC,MIR-31;BIDUS_METASTASIS_UP;BORCZUK_MALIGNANT_MESOTHELIOMA_UP;CACGTG_V$MYC_Q2;CAGGTG_V$E12_Q6;CATTGTYY_V$SOX9_B1;CCAWNWWNNNGGC_UNKNOWN;CHEN_HOXA5_TARGETS_9HR_UP;chr20q13;CTGCAGY_UNKNOWN;CTTTGT_V$LEF1_Q2;CTTTGTA,MIR-524;DACOSTA_UV_RESPONSE_VIA_ERCC3_DN;DAZARD_RESPONSE_TO_UV_NHEK_DN;DAZARD_RESPONSE_TO_UV_SCC_DN;DODD_NASOPHARYNGEAL_…	Acetylation;Completeproteome;DNA-binding;Homeobox;Metal-binding;Nucleus;Phosphoprotein;Proteomicsidentification;Referenceproteome;Repeat;Transcription;Transcriptionregulation;Zinc;Zinc-finger				+		+	63	63	63	58.5	58.5	58.5	124.31	0	93292000000	1061	2.2846	0.0315683	2.79357	4.62271	A2BDX0;Q9Z103	A2BDX0;Q9Z103	Activity-dependent neuroprotector homeobox protein	Adnp
31.7343	31.8358	32.4956	31.5828	32.0612	30.7813	31.838	32.3874	31.4892	31.1871	31.0752	29.8502	32.0844	31.2953		aromatic compound biosynthetic process;biosynthetic process;cellular aromatic compound metabolic process;cellular biosynthetic process;cellular macromolecule metabolic process;cellular metabolic process;cellular nitrogen compound biosynthetic process;cellular nitrogen compound metabolic process;cellular process;cellular protein metabolic process;coenzyme biosynthetic process;coenzyme metabolic pr…	adenyl nucleotide binding;adenyl ribonucleotide binding;adenylyltransferase activity;ATP binding;binding;catalytic activity;cation binding;ion binding;metal ion binding;nucleotide binding;nucleotidyltransferase activity;protein adenylyltransferase activity;purine nucleotide binding;purine ribonucleoside triphosphate binding;purine ribonucleotide binding;ribonucleotide binding;small protein activa…	cell part;cytoplasmic part;cytosol;intracellular part	Sulfur relay system	MoeZ_MoeB;Rhodanese;ThiF	BENPORATH_MYC_MAX_TARGETS;BROWNE_HCMV_INFECTION_48HR_DN;BROWNE_HCMV_INFECTION_4HR_DN;chr20q13;DANG_BOUND_BY_MYC;GGAANCGGAANY_UNKNOWN;GSE13411_NAIVE_VS_IGM_MEMORY_BCELL_DN;GSE14026_TH1_VS_TH17_UP;GSE17974_0H_VS_24H_IN_VITRO_ACT_CD4_TCELL_DN;GSE18148_CBFB_KO_VS_WT_TREG_UP;GSE20151_CTRL_VS_FUSOBACT_NUCLEATUM_NEUTROPHIL_UP;GSE32423_CTRL_VS_IL7_IL4_MEMORY_CD8_TCELL_DN;GSE3982_BASOPHIL_VS_EFF_MEMORY_CD…	ATP-binding;Completeproteome;Cytoplasm;Disulfidebond;Metal-binding;Molybdenumcofactorbiosynthesis;Multifunctionalenzyme;Nucleotide-binding;Referenceproteome;Transferase;tRNAprocessing;Zinc	HesA/MoeB/ThiF family, UBA4 subfamily						29	29	29	70	70	70	49.374	0	57170000000	537	0.0931957	0.906925	-0.173854	-0.227045	A2BDX3	A2BDX3	Adenylyltransferase and sulfurtransferase MOCS3;Molybdopterin-synthase adenylyltransferase;Molybdopterin-synthase sulfurtransferase	Mocs3
31.7582	31.5842	30.5579	27.7079	29.9121	31.4192	30.4021	30.8991	30.2996	30.1913	30.6197	30.2934	30.7099	28.0008		cellular macromolecule metabolic process;cellular metabolic process;cellular nitrogen compound metabolic process;cellular process;macromolecule metabolic process;metabolic process;ncRNA metabolic process;ncRNA processing;nitrogen compound metabolic process;nucleic acid metabolic process;nucleobase-containing compound metabolic process;primary metabolic process;RNA metabolic process;RNA processing…		cell part;cytoplasm;cytoplasmic part;cytoskeletal part;histone methyltransferase complex;intracellular non-membrane-bounded organelle;intracellular organelle;intracellular organelle part;intracellular part;macromolecular complex;membrane;methyltransferase complex;microtubule organizing center;MLL1 complex;non-membrane-bounded organelle;nuclear part;nucleolus;nucleoplasm;nucleoplasm part;organelle…		Las1	ACAACCT,MIR-453;ACOSTA_PROLIFERATION_INDEPENDENT_MYC_TARGETS_UP;ATF2_S_UP.V1_UP;ATF2_UP.V1_UP;BRUINS_UVC_RESPONSE_VIA_TP53_GROUP_A;CAGGTA_V$AREB6_01;chrxq12;GENTILE_UV_LOW_DOSE_DN;GNF2_ELAC2;GNF2_KPNB1;GNF2_MCM5;GNF2_SMC1L1;GSE10325_LUPUS_BCELL_VS_LUPUS_MYELOID_UP;GSE11057_NAIVE_CD4_VS_PBMC_CD4_TCELL_UP;GSE11864_CSF1_PAM3CYS_VS_CSF1_IFNG_PAM3CYS_IN_MAC_UP;GSE13306_RA_VS_UNTREATED_TREG_UP;GSE14308…	Alternativesplicing;Completeproteome;Cytoplasm;Nucleus;Phosphoprotein;Referenceproteome;rRNAprocessing	LAS1 family						29	29	29	45.2	45.2	45.2	87.577	0	53035000000	564	0.340894	0.654552	-0.702197	-0.737599	A2BE28-2;A2BE28	A2BE28-2;A2BE28	Ribosomal biogenesis protein LAS1L	Las1l
26.1355	28.257	26.7506	30.1954	29.012	27.4293	28.3425	27.8306	27.5072	27.6759	27.2123	30.2175	28.7204	29.3047				axoneme;cell part;cell projection part;centriole;cytoplasm;cytoplasmic dynein complex;cytoplasmic part;cytoskeletal part;dynein complex;intracellular non-membrane-bounded organelle;intracellular organelle;intracellular organelle part;intracellular part;macromolecular complex;microtubule associated complex;microtubule organizing center part;non-membrane-bounded organelle;organelle;organelle part;p…		WD40	BILANGES_SERUM_SENSITIVE_GENES;BOYLAN_MULTIPLE_MYELOMA_D_UP;CHICAS_RB1_TARGETS_SENESCENT;chr9q34;CTTTGA_V$LEF1_Q2;CUI_TCF21_TARGETS_2_UP;DUTERTRE_ESTRADIOL_RESPONSE_24HR_UP;GARY_CD5_TARGETS_UP;GGGCGGR_V$SP1_Q6;GGGYGTGNY_UNKNOWN;GSE14769_UNSTIM_VS_240MIN_LPS_BMDM_UP;GSE18791_UNSTIM_VS_NEWCATSLE_VIRUS_DC_1H_UP;GSE27786_LIN_NEG_VS_CD4_TCELL_UP;GSE27786_LSK_VS_CD4_TCELL_UP;GSE27786_LSK_VS_NKTCELL_UP;…	Cellprojection;Completeproteome;Cytoplasm;Cytoskeleton;Proteomicsidentification;Referenceproteome;Repeat;WDrepeat							16	16	16	46.4	46.4	46.4	57.971	0	8871800000	124	1.88844	0.0571811	1.94906	3.50404	Q5U4F6;A2BE91	Q5U4F6;A2BE91	WD repeat-containing protein 34	Wdr34
27.5122	26.4805	28.2166	28.3954	28.1572	28.9807	28.0158	27.4885	30.682	28.3689	28.6434	28.591	28.0896	28.7156		biological regulation;cellular component assembly;cellular component assembly at cellular level;cellular component organization;cellular component organization at cellular level;cellular component organization or biogenesis;cellular component organization or biogenesis at cellular level;cellular macromolecular complex assembly;cellular macromolecular complex subunit organization;cellular process;…	activating transcription factor binding;binding;chromatin binding;protein binding;protein binding transcription factor activity;RNA polymerase II transcription coactivator activity;RNA polymerase II transcription cofactor activity;RNA polymerase II transcription factor binding transcription factor activity;RNA polymerase II transcription factor binding transcription factor activity involved in po…	cell part;chromatin;chromosomal part;heterochromatin;intracellular membrane-bounded organelle;intracellular organelle;intracellular organelle part;intracellular part;membrane-bounded organelle;nuclear chromatin;nuclear chromosome part;nuclear heterochromatin;nuclear part;nuclear periphery;nucleoplasm;nucleus;organelle;organelle part		PWWP	AAGCCAT,MIR-135A,MIR-135B;ACACTAC,MIR-142-3P;ACTGAAA,MIR-30A-3P,MIR-30E-3P;AGCATTA,MIR-155;AGUIRRE_PANCREATIC_CANCER_COPY_NUMBER_DN;BENPORATH_ES_1;BHATTACHARYA_EMBRYONIC_STEM_CELL;BILD_E2F3_ONCOGENIC_SIGNATURE;BOUDOUKHA_BOUND_BY_IGF2BP2;CAGCTG_V$AP4_Q5;CAGGTG_V$E12_Q6;CAGTATT,MIR-200B,MIR-200C,MIR-429;CATTGTYY_V$SOX9_B1;CHICAS_RB1_TARGETS_GROWING;CHICAS_RB1_TARGETS_SENESCENT;chr9p22;CREIGHTON_END…	Completeproteome;Proteomicsidentification;Referenceproteome							38	3	3	72.5	4.3	4.3	36.968	0	22766000000	133	0.435029	0.556983	-0.766043	-0.896712	A2BI12	A2BI12		Psip1
31.5363	31.0685	30.9722	32.3262	32.2902	32.298	31.9178	32.5918	32.1979	31.8415	31.9786	32.472	32.4787	32.8898		biological regulation;cellular component organization;cellular component organization or biogenesis;cellular localization;cellular macromolecule localization;cellular membrane organization;cellular process;cellular protein localization;cellular response to stimulus;establishment of localization;establishment of localization in cell;establishment of protein localization;intracellular protein trans…	binding;catalytic activity;GDP binding;GTP binding;GTPase activity;guanyl nucleotide binding;guanyl ribonucleotide binding;hydrolase activity;hydrolase activity, acting on acid anhydrides;hydrolase activity, acting on acid anhydrides, in phosphorus-containing anhydrides;nucleoside-triphosphatase activity;nucleotide binding;purine nucleotide binding;purine ribonucleoside triphosphate binding;purin…	cell part;cytoplasmic part;Golgi apparatus;intracellular membrane-bounded organelle;intracellular organelle;intracellular part;membrane-bounded organelle;organelle		Ras	CHANDRAN_METASTASIS_UP;chr18p11;FALVELLA_SMOKERS_WITH_LUNG_CANCER;GSE10239_NAIVE_VS_DAY4.5_EFF_CD8_TCELL_UP;GSE10239_NAIVE_VS_KLRG1HIGH_EFF_CD8_TCELL_UP;GSE10239_NAIVE_VS_KLRG1INT_EFF_CD8_TCELL_UP;GSE11864_CSF1_VS_CSF1_PAM3CYS_IN_MAC_DN;GSE14000_TRANSLATED_RNA_VS_MRNA_4H_LPS_DC_DN;GSE14000_UNSTIM_VS_4H_LPS_DC_DN;GSE14769_UNSTIM_VS_120MIN_LPS_BMDM_DN;GSE14769_UNSTIM_VS_80MIN_LPS_BMDM_DN;GSE17721_1…	Completeproteome;GTP-binding;Nucleotide-binding;Proteomicsidentification;Referenceproteome							23	23	2	61.9	61.9	2.7	32.238	0	93189000000	974	1.60982	0.150714	0.607496	2.22671	A2CG35	A2CG35		Rab12
34.0862	34.2175	34.4626	34.3753	34.0194	33.901	34.5668	34.6046	34.0581	33.3829	34.175	34.0161	33.6241	34.1377		biological regulation;positive regulation of catalytic activity;positive regulation of GTPase activity;positive regulation of hydrolase activity;positive regulation of molecular function;regulation of biological process;regulation of catabolic process;regulation of catalytic activity;regulation of cellular catabolic process;regulation of cellular metabolic process;regulation of cellular process;r…	adenyl nucleotide binding;adenyl ribonucleotide binding;ATP binding;binding;catalytic activity;cation binding;enzyme regulator activity;GTPase regulator activity;guanyl-nucleotide exchange factor activity;ion binding;kinase activity;metal ion binding;nucleoside-triphosphatase regulator activity;nucleotide binding;phosphotransferase activity, alcohol group as acceptor;protein kinase activity;prote…	cell part;cytoplasm;cytoskeleton;extracellular membrane-bounded organelle;extracellular organelle;extracellular region part;extracellular vesicular exosome;intracellular non-membrane-bounded organelle;intracellular organelle;intracellular part;membrane-bounded organelle;membrane-bounded vesicle;non-membrane-bounded organelle;organelle;vesicle		CRAL_TRIO_2;fn3;I-set;Pkinase;RhoGEF;SH3_1;Spectrin	AAGCACA,MIR-218;AAGCCAT,MIR-135A,MIR-135B;AATGGAG,MIR-136;ACCAAAG,MIR-9;ACEVEDO_METHYLATED_IN_LIVER_CANCER_DN;ACTIN_CYTOSKELETON;ANATOMICAL_STRUCTURE_DEVELOPMENT;BIOPOLYMER_METABOLIC_PROCESS;BIOPOLYMER_MODIFICATION;BLALOCK_ALZHEIMERS_DISEASE_DN;BROWNE_HCMV_INFECTION_30MIN_DN;CAGTGTT,MIR-141,MIR-200A;CELLULAR_MACROMOLECULE_METABOLIC_PROCESS;CELLULAR_PROTEIN_METABOLIC_PROCESS;chr3q21;CHYLA_CBFA2T3_…	3D-structure;Alternativeinitiation;Alternativesplicing;ATP-binding;Completeproteome;Cytoplasm;Cytoskeleton;Directproteinsequencing;Disulfidebond;Guanine-nucleotidereleasingfactor;Immunoglobulindomain;Kinase;Magnesium;Metal-binding;Nucleotide-binding;Phosphoprotein;Proteomicsidentification;Referenceproteome;Repeat;Serine/threonine-proteinkinase;SH3domain;Transferase	Protein kinase superfamily, CAMK Ser/Thr protein kinase family						152	130	1	58.2	52.3	0.2	337	0	156000000000	2322	0.0643956	0.941748	0.0539385	0.137781	A2CG49;A2CG49-7;A2CG49-2;F6QYT9;A2CG49-3	A2CG49;A2CG49-7;A2CG49-2;F6QYT9	Kalirin	Kalrn
29.5315	27.9529	30.2119	26.6149	29.433	28.6149	27.2418	29.817	28.0857	30.4303	27.6725	28.3166	27.9004	27.6173		biological regulation;biosynthetic process;cellular biosynthetic process;cellular component organization;cellular component organization at cellular level;cellular component organization or biogenesis;cellular component organization or biogenesis at cellular level;cellular macromolecule biosynthetic process;cellular macromolecule metabolic process;cellular metabolic process;cellular nitrogen comp…	binding;DNA binding;nucleic acid binding;regulatory region DNA binding;regulatory region nucleic acid binding;transcription regulatory region DNA binding	cell part;intracellular membrane-bounded organelle;intracellular organelle;intracellular part;membrane-bounded organelle;nucleus;organelle		ARID;RBB1NT;Tudor-knot	AAGCAAT,MIR-137;AAGCACA,MIR-218;AAGCACT,MIR-520F;ACTGCCT,MIR-34B;ACTTTAT,MIR-142-5P;AGCACTT,MIR-93,MIR-302A,MIR-302B,MIR-302C,MIR-302D,MIR-372,MIR-373,MIR-520E,MIR-520A,MIR-526B,MIR-520B,MIR-520C,MIR-520D;AGGGCCA,MIR-328;ATGTTTC,MIR-494;BENPORATH_SOX2_TARGETS;BLALOCK_ALZHEIMERS_DISEASE_UP;BUYTAERT_PHOTODYNAMIC_THERAPY_STRESS_UP;CACTGCC,MIR-34A,MIR-34C,MIR-449;CACTGTG,MIR-128A,MIR-128B;CACTTTG,MIR…	Alternativesplicing;Coiledcoil;Completeproteome;DNA-binding;Nucleus;Phosphoprotein;Proteomicsidentification;Referenceproteome;Transcription;Transcriptionregulation		P70278					36	36	35	36	36	35.2	137.32	0	14657000000	304	0.372527	0.616626	-0.784717	-0.798755	A2CG63-2;A2CG63;Z4YMH1;Z4YL44;F6R6U0	A2CG63-2;A2CG63;Z4YMH1	AT-rich interactive domain-containing protein 4B	Arid4b
32.108	32.493	33.3665	33.2296	32.5995	32.2827	32.3179	33.5138	33.2538	33.0339	33.1187	33.1158	32.929	32.7762						Chorein_N	AAGTCCA,MIR-422B,MIR-422A;chr12q23;ESC_J1_UP_EARLY.V1_DN;GSE10094_LCMV_VS_LISTERIA_IND_EFF_CD4_TCELL_UP;GSE13738_RESTING_VS_BYSTANDER_ACTIVATED_CD4_TCELL_DN;GSE13738_RESTING_VS_TCR_ACTIVATED_CD4_TCELL_DN;GSE14350_IL2RB_KO_VS_WT_TEFF_UP;GSE14769_40MIN_VS_360MIN_LPS_BMDM_UP;GSE17580_TREG_VS_TEFF_DN;GSE17721_POLYIC_VS_CPG_2H_BMDM_UP;GSE17721_POLYIC_VS_CPG_6H_BMDM_UP;GSE17721_POLYIC_VS_GARDIQUIMOD_12…	Coiledcoil;Completeproteome;Phosphoprotein;Referenceproteome							68	68	67	61.2	61.2	61.2	161.94	0	65419000000	1062	0.766131	0.556629	-0.195117	-0.898234	A2RSJ4	A2RSJ4	UHRF1-binding protein 1-like	Uhrf1bp1l
29.8489	29.0369	29.9553	29.5252	29.6456	28.903	27.2443	28.2986	29.0446	28.7037	27.8884	28.4756	29.4997	28.456		biological regulation;positive regulation of catalytic activity;positive regulation of GTPase activity;positive regulation of hydrolase activity;positive regulation of molecular function;regulation of biological process;regulation of catabolic process;regulation of catalytic activity;regulation of cellular catabolic process;regulation of cellular metabolic process;regulation of cellular process;r…	enzyme regulator activity;GTPase regulator activity;guanyl-nucleotide exchange factor activity;nucleoside-triphosphatase regulator activity;Rab guanyl-nucleotide exchange factor activity;Ras guanyl-nucleotide exchange factor activity;small GTPase regulator activity	cell part;integral to membrane;intrinsic to membrane;membrane;membrane part		dDENN;DENN;PLAT;RUN;uDENN	ACEVEDO_LIVER_TUMOR_VS_NORMAL_ADJACENT_TISSUE_UP;BAKKER_FOXO3_TARGETS_UP;chr12p11;GARGALOVIC_RESPONSE_TO_OXIDIZED_PHOSPHOLIPIDS_YELLOW_DN;GSE14350_TREG_VS_TEFF_DN;GSE1460_DP_THYMOCYTE_VS_THYMIC_STROMAL_CELL_DN;GSE17974_IL4_AND_ANTI_IL12_VS_UNTREATED_0.5H_ACT_CD4_TCELL_DN;GSE19825_NAIVE_VS_IL2RAHIGH_DAY3_EFF_CD8_TCELL_UP;GSE29614_CTRL_VS_DAY7_TIV_FLU_VACCINE_PBMC_DN;GSE29614_CTRL_VS_TIV_FLU_VACCIN…	Acetylation;Completeproteome;Guanine-nucleotidereleasingfactor;Membrane;Phosphoprotein;Referenceproteome;Repeat;Transmembrane;Transmembranehelix	RAB6IP1 family						33	30	30	31.9	29.4	29.4	144.63	0	5172100000	136	0.211188	0.805394	0.264867	0.451783	A2RSQ0;B8JKU3;E9Q0R9	A2RSQ0	DENN domain-containing protein 5B	Dennd5b
29.9745	26.8644	30.2356	29.4024	26.5705	30.0231	28.352	27.9569	28.5548	29.035	28.1392	30.6919	29.2087	32.4153		cellular macromolecule metabolic process;cellular metabolic process;cellular nitrogen compound metabolic process;cellular process;guanosine metabolic process;heterocycle metabolic process;macromolecule metabolic process;macromolecule modification;metabolic process;ncRNA metabolic process;ncRNA processing;nitrogen compound metabolic process;nucleic acid metabolic process;nucleobase-containing comp…	binding;catalytic activity;cation binding;identical protein binding;ion binding;iron ion binding;metal ion binding;nucleic acid binding;oxidoreductase activity;oxidoreductase activity, acting on paired donors, with incorporation or reduction of molecular oxygen;oxidoreductase activity, acting on paired donors, with incorporation or reduction of molecular oxygen, 2-oxoglutarate as one donor, and i…				ATAGGAA,MIR-202;chr2q33;GINESTIER_BREAST_CANCER_20Q13_AMPLIFICATION_DN;GINESTIER_BREAST_CANCER_ZNF217_AMPLIFIED_DN;GSE11057_EFF_MEM_VS_CENT_MEM_CD4_TCELL_UP;GSE14000_UNSTIM_VS_4H_LPS_DC_DN;GSE15750_WT_VS_TRAF6KO_DAY10_EFF_CD8_TCELL_UP;GSE17721_CTRL_VS_LPS_2H_BMDM_DN;GSE17721_CTRL_VS_POLYIC_12H_BMDM_DN;GSE17974_IL4_AND_ANTI_IL12_VS_UNTREATED_1H_ACT_CD4_TCELL_UP;GSE26928_NAIVE_VS_CENT_MEMORY_CD4_TC…	Alternativesplicing;Completeproteome;Dioxygenase;Iron;Metal-binding;Oxidoreductase;Referenceproteome;tRNAprocessing	TYW5 family						18	18	8	59.7	59.7	23.8	36.632	0	8019700000	148	1.07281	0.174321	2.1956	2.06746	A2RSX7	A2RSX7	tRNA wybutosine-synthesizing protein 5	Tyw5
29.6075	29.6463	29.7712	28.0906	28.6459	29.1662	30.5867	29.9211	29.7474	27.6968	29.1854	31.0498	28.6176	28.3837		adult behavior;adult locomotory behavior;behavior;cellular macromolecule metabolic process;cellular metabolic process;cellular nitrogen compound metabolic process;cellular process;locomotory behavior;macromolecule metabolic process;metabolic process;multicellular organismal process;ncRNA metabolic process;ncRNA processing;nitrogen compound metabolic process;nucleic acid metabolic process;nucleoba…	binding;catalytic activity;cation binding;ion binding;metal ion binding;methyltransferase activity;nucleic acid binding;RNA binding;transferase activity;transferase activity, transferring one-carbon groups;tRNA binding			TRM	ACEVEDO_LIVER_CANCER_UP;ACEVEDO_LIVER_TUMOR_VS_NORMAL_ADJACENT_TISSUE_UP;ACTAYRNNNCCCR_UNKNOWN;BLALOCK_ALZHEIMERS_DISEASE_INCIPIENT_UP;BLALOCK_ALZHEIMERS_DISEASE_UP;chr1q25;CTTTGA_V$LEF1_Q2;ESC_J1_UP_LATE.V1_DN;ESC_V6.5_UP_LATE.V1_DN;FARMER_BREAST_CANCER_APOCRINE_VS_LUMINAL;FOSTER_KDM1A_TARGETS_DN;GGGAGGRR_V$MAZ_Q6;GRAESSMANN_APOPTOSIS_BY_DOXORUBICIN_DN;GRAESSMANN_RESPONSE_TO_MC_AND_DOXORUBICIN_D…	Alternativesplicing;Behavior;Completeproteome;Metal-binding;Methyltransferase;Phosphoprotein;Referenceproteome;RNA-binding;S-adenosyl-L-methionine;Transferase;tRNA-binding;tRNAprocessing;Zinc;Zinc-finger	Class I-like SAM-binding methyltransferase superfamily, Trm1 family						32	32	32	57.6	57.6	57.6	80.86	0	19243000000	367	0.17074	0.824692	0.473861	0.412342	A2RSY6;A2RSY6-2;A2RSY6-3;A2RSY6-4	A2RSY6;A2RSY6-2	TRMT1-like protein	Trmt1l
34.3231	34.263	34.7625	34.5526	34.4957	33.4113	34.7917	34.7785	34.0706	33.17	33.8796	31.9367	32.2261	32.6641				cell part;cytoplasm;intracellular part		LRR_7	AAGCCAT,MIR-135A,MIR-135B;ACTGTAG,MIR-139;ATAACCT,MIR-154;CAGGTG_V$E12_Q6;CHEMNITZ_RESPONSE_TO_PROSTAGLANDIN_E2_DN;chr16p13;E2F3_UP.V1_UP;FONTAINE_FOLLICULAR_THYROID_ADENOMA_UP;FONTAINE_THYROID_TUMOR_UNCERTAIN_MALIGNANCY_UP;GAGCCAG,MIR-149;GGGTGGRR_V$PAX4_03;GSE11057_PBMC_VS_MEM_CD4_TCELL_DN;GSE12366_GC_BCELL_VS_PLASMA_CELL_DN;GSE12366_PLASMA_CELL_VS_NAIVE_BCELL_UP;GSE15659_CD45RA_NEG_CD4_TCELL_V…	Completeproteome;Leucine-richrepeat;Referenceproteome;Repeat;Ublconjugationpathway							23	23	23	70.1	70.1	70.1	51.878	0	99156000000	1168	1.84074	0.0688158	-1.43112	-3.20834	A2RT62	A2RT62	F-box/LRR-repeat protein 16	Fbxl16
32.7685	32.0632	32.7248	31.7192	32.7598	33.4998	32.788	31.9153	32.4779	32.2154	32.6133	33.4702	33.5637	32.5223		biological regulation;cellular macromolecule metabolic process;cellular metabolic process;cellular process;cellular protein metabolic process;C-terminal protein amino acid modification;C-terminal protein methylation;macromolecule metabolic process;macromolecule methylation;macromolecule modification;metabolic process;methylation;negative regulation of biological process;negative regulation of cel…	carboxyl-O-methyltransferase activity;catalytic activity;methyltransferase activity;O-methyltransferase activity;protein carboxyl O-methyltransferase activity;protein C-terminal carboxyl O-methyltransferase activity;protein methyltransferase activity;transferase activity;transferase activity, transferring one-carbon groups	cell part;cytoplasmic part;cytosol;intracellular part		LCM	ACTAYRNNNCCCR_UNKNOWN;BIOPOLYMER_METABOLIC_PROCESS;BIOPOLYMER_MODIFICATION;BRUINS_UVC_RESPONSE_LATE;CELLULAR_MACROMOLECULE_METABOLIC_PROCESS;CELLULAR_PROTEIN_METABOLIC_PROCESS;CHENG_IMPRINTED_BY_ESTRADIOL;chr16p12;CHUNG_BLISTER_CYTOTOXICITY_UP;GKCGCNNNNNNNTGAYG_UNKNOWN;GRAESSMANN_APOPTOSIS_BY_DOXORUBICIN_UP;GSE11924_TH1_VS_TH17_CD4_TCELL_UP;GSE13411_NAIVE_VS_MEMORY_BCELL_DN;GSE1460_CD4_THYMOCYTE_…	Completeproteome;Methyltransferase;Proteomicsidentification;Referenceproteome;S-adenosyl-L-methionine;Transferase							27	27	27	69.3	69.3	69.3	38.192	0	122000000000	1048	0.997627	0.260849	0.749872	1.65699	A2RTH5	A2RTH5		Lcmt1
28.9926	28.9558	29.238	26.9996	28.2624	28.0279	27.8625	27.1475	28.5864	28.7253	28.2853	27.9069	27.5157	29.3112		biological regulation;cell surface receptor linked signaling pathway;cellular process;cellular response to stimulus;negative regulation of biological process;negative regulation of cell communication;negative regulation of cellular process;negative regulation of cytokine-mediated signaling pathway;negative regulation of response to cytokine stimulus;negative regulation of response to stimulus;neg…	adenyl nucleotide binding;adenyl ribonucleotide binding;ATP binding;binding;nucleotide binding;purine nucleotide binding;purine ribonucleoside triphosphate binding;purine ribonucleotide binding;ribonucleotide binding	cell part;cytoplasm;intracellular part;membrane;plasma membrane			APPIERTO_RESPONSE_TO_FENRETINIDE_UP;CHIANG_LIVER_CANCER_SUBCLASS_UNANNOTATED_UP;chr19p13;CREIGHTON_ENDOCRINE_THERAPY_RESISTANCE_5;MEISSNER_ES_ICP_WITH_H3K4ME3;MEISSNER_NPC_ICP_WITH_H3_UNMETHYLATED;RAO_BOUND_BY_SALL4_ISOFORM_B;SENESE_HDAC1_TARGETS_DN;ZWANG_TRANSIENTLY_UP_BY_2ND_EGF_PULSE_ONLY	ATP-binding;Cellmembrane;Coiledcoil;Completeproteome;Cytoplasm;Lipoprotein;Membrane;Methylation;Nucleotide-binding;Palmitate;Phosphoprotein;Prenylation;Referenceproteome;Repeat	Paralemmin family						18	18	18	33.4	33.4	33.4	78.787	0	8515800000	86	0.197459	0.813851	-0.287758	-0.435747	A2TJV2	A2TJV2	Paralemmin-3	Palm3
29.416	29.0042	29.5064	29.0957	28.0218	28.6571	27.0542	27.15	28.4888	29.2516	28.4595	27.1669	28.3572	29.4947		biosynthetic process;cellular biosynthetic process;cellular component organization;cellular component organization at cellular level;cellular component organization or biogenesis;cellular component organization or biogenesis at cellular level;cellular macromolecule biosynthetic process;cellular macromolecule metabolic process;cellular metabolic process;cellular nitrogen compound metabolic process…	adenyl nucleotide binding;adenyl ribonucleotide binding;ATP binding;ATPase activity;ATPase activity, coupled;ATP-dependent helicase activity;binding;catalytic activity;chromatin binding;DNA binding;DNA-dependent ATPase activity;helicase activity;hydrolase activity;hydrolase activity, acting on acid anhydrides;hydrolase activity, acting on acid anhydrides, in phosphorus-containing anhydrides;nucle…	cell part;DNA-directed RNA polymerase complex;DNA-directed RNA polymerase II, core complex;intracellular organelle part;intracellular part;macromolecular complex;nuclear DNA-directed RNA polymerase complex;nuclear part;nucleoplasm;nucleoplasm part;organelle part;protein complex;RNA polymerase complex		BRK;Chromo;Helicase_C;SNF2_N	AACTTT_UNKNOWN;ABRAMSON_INTERACT_WITH_AIRE;ATGTTAA,MIR-302C;BRUINS_UVC_RESPONSE_VIA_TP53_GROUP_A;CAGGGTC,MIR-504;CAGGTG_V$E12_Q6;CCCNNNNNNAAGWT_UNKNOWN;chr20q12;CTGCAGY_UNKNOWN;CTGTTAC,MIR-194;GCTNWTTGK_UNKNOWN;GGGCGGR_V$SP1_Q6;GGGNNTTTCC_V$NFKB_Q6_01;GSE13306_RA_VS_UNTREATED_TCONV_UP;GSE15733_BM_VS_SPLEEN_MEMORY_CD4_TCELL_DN;GSE17721_0.5H_VS_24H_LPS_BMDM_DN;GSE27786_BCELL_VS_NKCELL_UP;GSE27786_C…	Alternativesplicing;ATP-binding;Chromatinregulator;Completeproteome;DNA-binding;Helicase;Hydrolase;Nucleotide-binding;Nucleus;Proteomicsidentification;Referenceproteome;Repeat;Transcription;Transcriptionregulation	SNF2/RAD54 helicase family						43	34	34	20.5	17.7	17.7	305.31	0	24213000000	224	0.212001	0.790706	-0.393674	-0.479903	A3KFM7-2;A3KFM7;A3KFM8;A3KFM6	A3KFM7-2;A3KFM7;A3KFM8		Chd6
31.7273	31.5587	32.3124	32.7199	32.2018	32.4684	32.2678	32.6698	32.2205	31.4514	31.9804	33.5179	32.1999	32.9623			binding;mRNA binding;nucleic acid binding;nucleotide binding;poly(A) RNA binding;poly(U) RNA binding;poly-purine tract binding;poly-pyrimidine tract binding;RNA binding;single-stranded RNA binding	cell part;cytoplasm;cytoplasmic part;intracellular membrane-bounded organelle;intracellular non-membrane-bounded organelle;intracellular organelle;intracellular part;macromolecular complex;membrane-bounded organelle;non-membrane-bounded organelle;nucleus;organelle;ribonucleoprotein complex;RNA granule;stress granule	mRNA surveillance pathway;RNA degradation;RNA transport	PABP;RRM_1	BIOPOLYMER_CATABOLIC_PROCESS;BIOPOLYMER_METABOLIC_PROCESS;BIOSYNTHETIC_PROCESS;BLOOD_COAGULATION;CACGTG_V$MYC_Q2;CAFFAREL_RESPONSE_TO_THC_8HR_5_DN;CAFFAREL_RESPONSE_TO_THC_DN;CAGGTG_V$E12_Q6;CAIRO_HEPATOBLASTOMA_CLASSES_UP;CATABOLIC_PROCESS;CELLULAR_BIOSYNTHETIC_PROCESS;CELLULAR_CATABOLIC_PROCESS;CELLULAR_MACROMOLECULE_CATABOLIC_PROCESS;CELLULAR_MACROMOLECULE_METABOLIC_PROCESS;CELLULAR_PROTEIN_ME…	Completeproteome;Cytoplasm;Proteomicsidentification;Referenceproteome;Repeat;RNA-binding	Polyadenylate-binding protein type-1 family						37	24	1	58.3	40	1.2	72.242	0	196000000000	1079	1.06721	0.213664	1.00928	1.85365	Q6PHQ9;A3KFU5;D3Z5M2;A3KFU8;V9GXG3	Q6PHQ9;A3KFU5;D3Z5M2;A3KFU8		Pabpc4;Gm10110
28.5834	27.335	27.1329	27.4713	28.6969	27.6994	28.6074	28.3086	29.263	27.0252	28.5774	28.2215	28.2847	28.792		adenosine metabolic process;catabolic process;cellular catabolic process;cellular metabolic process;cellular nitrogen compound catabolic process;cellular nitrogen compound metabolic process;cellular process;dephosphorylation;heterocycle catabolic process;heterocycle metabolic process;metabolic process;nitrogen compound metabolic process;nucleobase-containing compound catabolic process;nucleobase-…	5'-nucleotidase activity;binding;catalytic activity;cation binding;hydrolase activity;hydrolase activity, acting on ester bonds;ion binding;magnesium ion binding;metal ion binding;nucleotidase activity;nucleotide binding;phosphatase activity;phosphoric ester hydrolase activity	cell part;cytoplasm;intracellular part	Nicotinate and nicotinamide metabolism;Purine metabolism;Pyrimidine metabolism	5-nucleotidase	BENPORATH_EED_TARGETS;BENPORATH_ES_WITH_H3K27ME3;BENPORATH_PRC2_TARGETS;BENPORATH_SUZ12_TARGETS;chr1p34;CTTTAAR_UNKNOWN;GGGAGGRR_V$MAZ_Q6;KEGG_NICOTINATE_AND_NICOTINAMIDE_METABOLISM;KEGG_PURINE_METABOLISM;KEGG_PYRIMIDINE_METABOLISM;LI_CYTIDINE_ANALOG_PATHWAY;MARTENS_TRETINOIN_RESPONSE_UP;REACTOME_METABOLISM_OF_NUCLEOTIDES;REACTOME_PURINE_CATABOLISM;REACTOME_PURINE_METABOLISM;REACTOME_PYRIMIDINE_C…	Completeproteome;Cytoplasm;Hydrolase;Magnesium;Nucleotide-binding;Nucleotidemetabolism;Referenceproteome	5'-nucleotidase type 3 family						19	19	17	64.9	64.9	63	40.678	0	4852700000	108	0.0737694	0.925273	0.144227	0.183464	A3KFX0	A3KFX0	Cytosolic 5-nucleotidase 1A	Nt5c1a
32.7295	32.7444	33.072	32.7743	33.2199	32.7371	32.3392	32.6595	33.7692	33.2361	33.3973	32.4042	32.8182	32.4803	Sdc2-Ephb2 complex	anatomical structure development;anatomical structure formation involved in morphogenesis;anatomical structure morphogenesis;angiogenesis;axon guidance;axonal fasciculation;axonogenesis;behavior;biological regulation;camera-type eye morphogenesis;cell morphogenesis;cell part morphogenesis;cell projection morphogenesis;cell projection organization;cell recognition;cell surface receptor linked sign…	adenyl nucleotide binding;adenyl ribonucleotide binding;ATP binding;axon guidance receptor activity;binding;catalytic activity;ephrin receptor activity;identical protein binding;kinase activity;molecular transducer activity;nucleotide binding;phosphotransferase activity, alcohol group as acceptor;protein binding;protein kinase activity;protein tyrosine kinase activity;purine nucleotide binding;pu…	axon;cell body;cell part;cell projection;dendrite;integral to membrane;integral to plasma membrane;intrinsic to membrane;intrinsic to plasma membrane;membrane;membrane part;neuron projection;neuronal cell body;plasma membrane;plasma membrane part;synapse	Axon guidance	EphA2_TM;Ephrin_lbd;fn3;GCC2_GCC3;Pkinase_Tyr;SAM_1	AAANWWTGC_UNKNOWN;AACTTT_UNKNOWN;ACCAAAG,MIR-9;ACTGTGA,MIR-27A,MIR-27B;ANATOMICAL_STRUCTURE_DEVELOPMENT;ATATGCA,MIR-448;BEGUM_TARGETS_OF_PAX3_FOXO1_FUSION_DN;BIOPOLYMER_METABOLIC_PROCESS;BIOPOLYMER_MODIFICATION;BLALOCK_ALZHEIMERS_DISEASE_DN;BROWNE_HCMV_INFECTION_24HR_UP;CACTGTG,MIR-128A,MIR-128B;CACTTTG,MIR-520G,MIR-520H;CAGCTG_V$AP4_Q5;CAGGTA_V$AREB6_01;CCTGTGA,MIR-513;CELLULAR_MACROMOLECULE_MET…	3D-structure;Alternativesplicing;ATP-binding;Cellmembrane;Cellprojection;Completeproteome;Developmentalprotein;Disulfidebond;Glycoprotein;Kinase;Membrane;Neurogenesis;Nucleotide-binding;Phosphoprotein;Proteomicsidentification;Receptor;Referenceproteome;Repeat;Signal;Transferase;Transmembrane;Transmembranehelix;Tyrosine-proteinkinase	Protein kinase superfamily, Tyr protein kinase family, Ephrin receptor subfamily	Itself;P05480;P34152;Q03137;Q13009;Q5FWH6-2;Q925T6	generic				42	41	34	50.4	49.3	43.1	110.76	0	103000000000	1084	1.94525	0.0835695	-0.899953	-2.97268	P54763;A3KG01;A3KG02;A3KG00;P54763-2;F6Q4H2	P54763;A3KG01;A3KG02;A3KG00;P54763-2	Ephrin type-B receptor 2	Ephb2
30.9208	29.5591	31.4899	30.5079	30.2961	29.9686	31.6401	30.8099	31.0379	29.6936	31.3038	30.4325	30.4145	30.3627		anatomical structure development;biological regulation;biosynthetic process;cell development;cell differentiation;cell proliferation;cellular biosynthetic process;cellular component organization;cellular component organization at cellular level;cellular component organization or biogenesis;cellular component organization or biogenesis at cellular level;cellular developmental process;cellular macr…	androgen receptor binding;bHLH transcription factor binding;binding;catalytic activity;chromatin binding;coenzyme binding;cofactor binding;demethylase activity;DNA binding;enzyme binding;flavin adenine dinucleotide binding;histone demethylase activity;histone demethylase activity (H3-dimethyl-K4 specific);histone demethylase activity (H3-K4 specific);histone demethylase activity (H3-K9 specific);…	cell part;chromatin;chromosomal part;intracellular membrane-bounded organelle;intracellular organelle;intracellular organelle part;intracellular part;macromolecular complex;membrane-bounded organelle;nuclear chromatin;nuclear chromosome part;nuclear part;nucleoplasm;nucleoplasm part;nucleus;organelle;organelle part;protein complex;transcription factor complex		Amino_oxidase;SWIRM	AGUIRRE_PANCREATIC_CANCER_COPY_NUMBER_DN;BENPORATH_ES_CORE_NINE_CORRELATED;BORCZUK_MALIGNANT_MESOTHELIOMA_UP;BRUINS_UVC_RESPONSE_EARLY_LATE;BYSTRYKH_HEMATOPOIESIS_STEM_CELL_QTL_TRANS;CAIRO_HEPATOBLASTOMA_CLASSES_UP;CASORELLI_ACUTE_PROMYELOCYTIC_LEUKEMIA_DN;chr1p36;DOUGLAS_BMI1_TARGETS_UP;FOSTER_KDM1A_TARGETS_DN;GSE12845_IGD_NEG_BLOOD_VS_DARKZONE_GC_TONSIL_BCELL_DN;GSE14308_TH2_VS_NAIVE_CD4_TCELL_…	Chromatinregulator;Coiledcoil;Completeproteome;Developmentalprotein;FAD;Flavoprotein;Nucleus;Oxidoreductase;Phosphoprotein;Proteomicsidentification;Referenceproteome;Repressor;Transcription;Transcriptionregulation	Flavin monoamine oxidase family	O09106;P53566;P70288;Q8CFE3;Q9CQJ4					37	37	37	63.9	63.9	63.9	92.849	0	91794000000	1134	0.214324	0.801977	-0.27522	-0.459617	Q6ZQ88;A3KG93;G8JL40;F6Z4I3;F6ZC60	Q6ZQ88;A3KG93;G8JL40	Lysine-specific histone demethylase 1A	Kdm1a
27.3967	26.1219	30.0849	26.2555	28.6071	28.8533	28.8995	30.3667	27.8942	29.8043	29.8452	29.2356	29.2152	28.6514			binding;calcium ion binding;cation binding;enzyme activator activity;enzyme regulator activity;GTPase activator activity;GTPase regulator activity;ion binding;metal ion binding;nucleoside-triphosphatase regulator activity			GRAM;RabGAP-TBC	AAANWWTGC_UNKNOWN;AACTTT_UNKNOWN;AACWWCAANK_UNKNOWN;AAGCACA,MIR-218;ACTAYRNNNCCCR_UNKNOWN;AGCACTT,MIR-93,MIR-302A,MIR-302B,MIR-302C,MIR-302D,MIR-372,MIR-373,MIR-520E,MIR-520A,MIR-526B,MIR-520B,MIR-520C,MIR-520D;BIDUS_METASTASIS_DN;BRUINS_UVC_RESPONSE_VIA_TP53_GROUP_A;chrxq22;COLDREN_GEFITINIB_RESISTANCE_DN;CTCTAGA,MIR-526C,MIR-518F,MIR-526A;CTTTGA_V$LEF1_Q2;CTTTGT_V$LEF1_Q2;GCACTTT,MIR-17-5P,MIR-…	Completeproteome;GTPaseactivation;Referenceproteome;Repeat							28	28	27	28.6	28.6	27.6	127.89	0	10898000000	227	0.0771477	0.922462	-0.147167	-0.190763	A3KGB4	A3KGB4	TBC1 domain family member 8B	Tbc1d8b
27.0235	27.5079	29.2151	27.6445	27.7286	28.1768	27.857	27.7966	26.7656	28.3009	28.0558	28.5315	28.6944	28.9334		biological regulation;catabolic process;cellular process;cellular response to stimulus;intracellular signal transduction;lipid catabolic process;lipid metabolic process;metabolic process;multicellular organismal process;neurological system process;primary metabolic process;regulation of biological process;regulation of cellular process;response to stimulus;sensory perception;sensory perception of…	binding;calcium ion binding;catalytic activity;cation binding;hydrolase activity;hydrolase activity, acting on ester bonds;ion binding;lipase activity;metal ion binding;molecular transducer activity;phosphatidylinositol phospholipase C activity;phospholipase activity;phospholipase C activity;phosphoric diester hydrolase activity;phosphoric ester hydrolase activity;signal transducer activity	cell part;cytoplasm;intracellular part	African trypanosomiasis;Alzheimer's disease;Amoebiasis;Calcium signaling pathway;Chagas disease (American trypanosomiasis);Chemokine signaling pathway;Endocrine and other factor-regulated calcium reabsorption;Gap junction;Gastric acid secretion;GnRH signaling pathway;Huntington's disease;Inositol phosphate metabolism;Long-term depression;Long-term potentiation;Melanogenesis;Pancreatic secretion;P…	C2;EF-hand_like;PI-PLC-X;PI-PLC-Y;PLC-beta_C	BASSO_B_LYMPHOCYTE_NETWORK;BRUINS_UVC_RESPONSE_VIA_TP53_GROUP_D;CAGCTG_V$AP4_Q5;CAGGTG_V$E12_Q6;CELL_SURFACE_RECEPTOR_LINKED_SIGNAL_TRANSDUCTION_GO_0007166;CELLULAR_LIPID_METABOLIC_PROCESS;chr15q15;CYCLIN_D1_KE_.V1_UP;FERRANDO_T_ALL_WITH_MLL_ENL_FUSION_DN;G_PROTEIN_COUPLED_RECEPTOR_PROTEIN_SIGNALING_PATHWAY;G_PROTEIN_SIGNALING_COUPLED_TO_IP3_SECOND_MESSENGERPHOSPHOLIPASE_C_ACTIVATING;GCM_LTK;GGGA…	Alternativesplicing;Calcium;Coiledcoil;Completeproteome;Hydrolase;Lipiddegradation;Lipidmetabolism;Metal-binding;Phosphoprotein;Proteomicsidentification;Referenceproteome;Transducer							19	17	8	20.2	18.8	9.7	134.54	0	3812100000	47	0.96711	0.246749	1.01232	1.71498	A3KGF7;E9PYI3	A3KGF7;E9PYI3	1-phosphatidylinositol 4,5-bisphosphate phosphodiesterase beta-2	Plcb2
26.8851	28.9982	27.6014	29.1382	28.8844	28.7325	27.5235	26.9512	28.3626	27.451	29.055	28.3874	28.5532	28.0917		anatomical structure formation involved in morphogenesis;biological regulation;cell cycle;cell projection assembly;cell projection organization;cellular component assembly;cellular component assembly at cellular level;cellular component assembly involved in morphogenesis;cellular component organization;cellular component organization at cellular level;cellular component organization or biogenesis…	binding;enzyme binding;kinase binding;protein binding;protein C-terminus binding;protein domain specific binding;protein kinase binding	cell part;cell projection;centriole;centrosome;cilium;cytoplasmic part;cytoskeletal part;extracellular membrane-bounded organelle;extracellular organelle;extracellular region part;extracellular vesicular exosome;intracellular non-membrane-bounded organelle;intracellular organelle;intracellular organelle part;intracellular part;macromolecular complex;membrane-bounded organelle;membrane-bounded ves…			ASTON_MAJOR_DEPRESSIVE_DISORDER_UP;BOYLAN_MULTIPLE_MYELOMA_C_D_DN;BOYLAN_MULTIPLE_MYELOMA_D_CLUSTER_DN;BROWNE_HCMV_INFECTION_18HR_DN;CAMP_UP.V1_UP;CELL_CYCLE_GO_0007049;CELL_CYCLE_PROCESS;CENTROSOME;CENTROSOME_CYCLE;CENTROSOME_ORGANIZATION_AND_BIOGENESIS;chr20q11;CYTOPLASM;CYTOPLASMIC_PART;CYTOSKELETAL_PART;CYTOSKELETON;CYTOSKELETON_ORGANIZATION_AND_BIOGENESIS;ENZYME_BINDING;GSE13229_IMM_VS_MATUR…	Cellcycle;Cellprojection;Cilium;Coiledcoil;Completeproteome;Cytoplasm;Cytoskeleton;Phosphoprotein;Proteomicsidentification;Referenceproteome							40	40	40	22.5	22.5	22.5	278.84	0	6772700000	109	0.0382739	0.962912	0.0545495	0.0934536	E9Q5A8;A3KGJ7;Q60952;B7ZCN3;Q8BZX9;F7BUJ0;F6QCB4	E9Q5A8;A3KGJ7;Q60952	Centrosome-associated protein CEP250	Cep250
27.9585	28.5863	28.4464	29.5723	26.8503	27.2227	27.6505	27.7909	29.2316	28.3623	28.0282	27.3778	28.8362	27.714			binding;DNA binding;nucleic acid binding	cell part;chromatin;chromosomal part;cytoplasm;intracellular membrane-bounded organelle;intracellular organelle;intracellular organelle part;intracellular part;membrane-bounded organelle;nucleus;organelle;organelle part		HMG14_17	AAAYWAACM_V$HFH4_01;AACTTT_UNKNOWN;AATGTGA,MIR-23A,MIR-23B;AGUIRRE_PANCREATIC_CANCER_COPY_NUMBER_DN;BANDRES_RESPONSE_TO_CARMUSTIN_MGMT_48HR_DN;BANDRES_RESPONSE_TO_CARMUSTIN_WITHOUT_MGMT_48HR_DN;BENPORATH_MYC_TARGETS_WITH_EBOX;CACGTG_V$MYC_Q2;CAGCTG_V$AP4_Q5;CAGGGTC,MIR-504;CAGGTA_V$AREB6_01;CAGGTG_V$E12_Q6;CHANG_CORE_SERUM_RESPONSE_UP;CHAUHAN_RESPONSE_TO_METHOXYESTRADIOL_UP;CHICAS_RB1_TARGETS_SEN…	Acetylation;Completeproteome;Cytoplasm;Directproteinsequencing;DNA-binding;Nucleus;Phosphoprotein;Proteomicsidentification;Referenceproteome	HMGN family						11	11	11	78.1	78.1	78.1	9.7258	0	178000000000	343	0.424067	0.589397	-0.564747	-0.844963	A3KGL9;P09602;F6W687;Q5XK38;B7ZCQ3;E9Q2Z4;J3QM43	A3KGL9;P09602;F6W687;Q5XK38;B7ZCQ3;E9Q2Z4;J3QM43	Non-histone chromosomal protein HMG-17	Hmgn2;Gm16494;Gm6594
34.8761	34.8084	34.4975	35.0963	33.0854	33.4444	32.6819	33.3258	35.3282	35.0667	34.4287	33.8114	33.1075	33.1385		actin cytoskeleton organization;actin filament organization;actin filament-based process;actin nucleation;Arp2/3 complex-mediated actin nucleation;biological regulation;cellular component organization;cellular component organization at cellular level;cellular component organization or biogenesis;cellular component organization or biogenesis at cellular level;cellular process;cytoskeleton organiza…		adherens junction;anchoring junction;Arp2/3 protein complex;cell junction;cell part;cell-substrate adherens junction;cell-substrate junction;cytoplasm;cytoskeletal part;extracellular membrane-bounded organelle;extracellular organelle;extracellular region part;extracellular vesicular exosome;focal adhesion;intracellular organelle part;intracellular part;macromolecular complex;membrane-bounded orga…	Bacterial invasion of epithelial cells;Fc gamma R-mediated phagocytosis;Pathogenic Escherichia coli infection;Regulation of actin cytoskeleton;Shigellosis	P16-Arc	BASAKI_YBX1_TARGETS_UP;BLALOCK_ALZHEIMERS_DISEASE_DN;BRUINS_UVC_RESPONSE_LATE;CCTGCTG,MIR-214;chr9q34;CREIGHTON_ENDOCRINE_THERAPY_RESISTANCE_3;FULCHER_INFLAMMATORY_RESPONSE_LECTIN_VS_LPS_UP;GCTCTTG,MIR-335;GGGAGGRR_V$MAZ_Q6;GGGCGGR_V$SP1_Q6;GINESTIER_BREAST_CANCER_ZNF217_AMPLIFIED_DN;GSE10325_LUPUS_BCELL_VS_LUPUS_MYELOID_UP;GSE14000_TRANSLATED_RNA_VS_MRNA_16H_LPS_DC_DN;GSE1448_CTRL_VS_ANTI_VALPHA…	Actin-binding;Completeproteome;Cytoplasm;Cytoskeleton;Directproteinsequencing;Phosphoprotein;Proteomicsidentification;Referenceproteome	ARPC5 family						15	15	15	77.8	77.8	77.8	16.98	0	282000000000	1304	1.96888	0.0569455	-1.58871	-3.51258	Q9D898;A3KGQ6	Q9D898;A3KGQ6	Actin-related protein 2/3 complex subunit 5-like protein	Arpc5l
28.1363	27.3916	26.3936	30.0744	27.8996	26.3492	27.3732	27.442	30.5447	27.6406	27.367	29.0779	27.6126	27.5615		macromolecule metabolic process;membrane protein proteolysis;metabolic process;primary metabolic process;protein metabolic process;proteolysis	aspartic endopeptidase activity, intramembrane cleaving;aspartic-type endopeptidase activity;aspartic-type peptidase activity;binding;catalytic activity;endopeptidase activity;enzyme binding;hydrolase activity;identical protein binding;peptidase activity;peptidase activity, acting on L-amino acid peptides;protein binding;protein dimerization activity;protein homodimerization activity;ubiquitin pr…	cell part;cell surface;cytoplasmic part;endoplasmic reticulum;endoplasmic reticulum membrane;endoplasmic reticulum part;integral to cytosolic side of endoplasmic reticulum membrane;integral to endoplasmic reticulum membrane;integral to lumenal side of endoplasmic reticulum membrane;integral to membrane;integral to organelle membrane;intracellular membrane-bounded organelle;intracellular organelle…		Peptidase_A22B	AFFAR_YY1_TARGETS_UP;BAFNA_MUC4_TARGETS_DN;BOCHKIS_FOXA2_TARGETS;chr20q11;CUI_TCF21_TARGETS_2_UP;CYTAGCAAY_UNKNOWN;GGGAGGRR_V$MAZ_Q6;GRADE_COLON_AND_RECTAL_CANCER_UP;GRADE_COLON_CANCER_UP;GSE10856_CTRL_VS_TNFRSF6B_IN_MACROPHAGE_DN;GSE12366_PLASMA_CELL_VS_MEMORY_BCELL_UP;GSE17580_TREG_VS_TEFF_S_MANSONI_INF_UP;GSE17721_0.5H_VS_12H_LPS_BMDM_UP;GSE17721_CTRL_VS_CPG_12H_BMDM_UP;GSE17721_CTRL_VS_GARDIQ…	3D-structure;Alternativesplicing;Cellmembrane;Completeproteome;Endoplasmicreticulum;Glycoprotein;Hydrolase;Membrane;Phosphoprotein;Protease;Proteomicsidentification;Referenceproteome;Transmembrane;Transmembranehelix	Peptidase A22B family						9	2	2	32.7	10.7	10.7	43.363	0	18043000000	164	0.14193	0.852584	-0.433427	-0.351878	Q9D8V0-4;A3KGR9	Q9D8V0-4;A3KGR9	Minor histocompatibility antigen H13	Hm13;H13
30.7417	30.6781	27.7735	30.8052	30.3473	29.277	29.1224	31.1591	30.737	30.3169	30.5908	30.6481	27.4597	31.0621		biological regulation;cellular process;cellular response to stimulus;intracellular signal transduction;Ral protein signal transduction;Ras protein signal transduction;regulation of biological process;regulation of cellular localization;regulation of cellular process;regulation of exocyst localization;regulation of localization;regulation of protein localization;response to stimulus;signal transdu…	binding;enzyme activator activity;enzyme regulator activity;GTPase activator activity;GTPase regulator activity;nucleoside-triphosphatase regulator activity;protein binding;protein dimerization activity;protein heterodimerization activity	cell part;cytoplasm;cytoplasmic part;cytosol;extracellular region part;extracellular space;intracellular part;membrane;plasma membrane		Rap_GAP	BEIER_GLIOMA_STEM_CELL_UP;CHIANG_LIVER_CANCER_SUBCLASS_CTNNB1_DN;chr20p11;DODD_NASOPHARYNGEAL_CARCINOMA_UP;GSE13306_RA_VS_UNTREATED_TCONV_DN;GSE14000_4H_VS_16H_LPS_DC_DN;GSE14000_4H_VS_16H_LPS_DC_TRANSLATED_RNA_DN;GSE14000_TRANSLATED_RNA_VS_MRNA_16H_LPS_DC_DN;GSE14000_UNSTIM_VS_16H_LPS_DC_DN;GSE14000_UNSTIM_VS_16H_LPS_DC_TRANSLATED_RNA_DN;GSE37416_0H_VS_12H_F_TULARENSIS_LVS_NEUTROPHIL_UP;GSE7460_…	Alternativesplicing;Completeproteome;Cytoplasm;GTPaseactivation;Phosphoprotein;Proteomicsidentification;Referenceproteome							40	39	38	26	25.4	25.1	210.29	0	42830000000	362	0.291557	0.692258	-0.824893	-0.662699	A3KGS3;A3KGS3-2;F7CGP0;F7AI67	A3KGS3;A3KGS3-2;F7CGP0	Ral GTPase-activating protein subunit alpha-2	Ralgapa2
40.9429	40.9376	40.3162	40.4143	40.6417	40.4224	40.6977	40.7534	40.7653	40.8798	40.8933	39.0596	39.1607	38.9181			binding;calcium ion binding;cation binding;cytoskeletal protein binding;ion binding;metal ion binding;protein binding;protein dimerization activity;protein heterodimerization activity;spectrin binding	adherens junction;anchoring junction;cell cortex part;cell junction;cell part;cell-cell adherens junction;cell-cell junction;contractile fiber part;cortical cytoskeleton;cuticular plate;cytoplasmic part;cytoskeletal part;cytoskeleton;extracellular membrane-bounded organelle;extracellular organelle;extracellular region part;extracellular vesicular exosome;fascia adherens;intracellular membrane-bou…		EF-hand_7;EFhand_Ca_insen;SH3_1;Spectrin	ACEVEDO_LIVER_TUMOR_VS_NORMAL_ADJACENT_TISSUE_UP;ACEVEDO_NORMAL_TISSUE_ADJACENT_TO_LIVER_TUMOR_DN;ACTIN_BINDING;ACTIN_CYTOSKELETON;APRELIKOVA_BRCA1_TARGETS;BARRIER_CANCER_RELAPSE_NORMAL_SAMPLE_DN;BERENJENO_TRANSFORMED_BY_RHOA_DN;BILD_MYC_ONCOGENIC_SIGNATURE;BIOCARTA_DEATH_PATHWAY;BIOCARTA_FAS_PATHWAY;BIOCARTA_HIVNEF_PATHWAY;BIOCARTA_TNFR1_PATHWAY;BIOCARTA_UCALPAIN_PATHWAY;BURTON_ADIPOGENESIS_8;CA…	Calcium;Completeproteome;Proteomicsidentification;Referenceproteome;Repeat;SH3domain				+	+		328	328	0	89.2	89.2	0	285.15	0	15300000000000	48169	4.60964	0.0211667	-1.8	-9.93134	A3KGU7;A3KGU4	A3KGU7		Sptan1
29.3295	27.0158	29.2573	28.7254	27.5717	28.6527	28.9465	27.2848	28.8812	28.0646	27.5686	28.1824	30.1031	30.2415		anatomical structure development;cell development;cellular developmental process;cellular process;cellular process involved in reproduction;developmental process;developmental process involved in reproduction;germ cell development;multicellular organismal development;multicellular organismal process;reproductive process;spermatid development	binding;enzyme binding;GTPase binding;protein binding;Rab GTPase binding;Ras GTPase binding;small GTPase binding;structural constituent of cytoskeleton;structural molecule activity	axoneme part;cell part;cell projection;cell projection part;centriole;centrosome;cilium;cytoplasmic part;cytoskeletal part;intracellular membrane-bounded organelle;intracellular non-membrane-bounded organelle;intracellular organelle;intracellular organelle part;intracellular part;macromolecular complex;membrane-bounded organelle;microtubule;microtubule organizing center;microtubule organizing cen…			AGGAGTG,MIR-483;BENPORATH_CYCLING_GENES;BONOME_OVARIAN_CANCER_SURVIVAL_SUBOPTIMAL_DEBULKING;BROWNE_HCMV_INFECTION_4HR_DN;CAIRO_HEPATOBLASTOMA_CLASSES_UP;chr9q34;CREIGHTON_ENDOCRINE_THERAPY_RESISTANCE_2;CTTTGA_V$LEF1_Q2;DODD_NASOPHARYNGEAL_CARCINOMA_UP;FERREIRA_EWINGS_SARCOMA_UNSTABLE_VS_STABLE_UP;FUJII_YBX1_TARGETS_DN;GGGAGGRR_V$MAZ_Q6;GGGCGGR_V$SP1_Q6;GGGTGGRR_V$PAX4_03;GNF2_CCNA1;GNF2_MLF1;GRAE…	Alternativesplicing;Cellprojection;Cilium;Coiledcoil;Completeproteome;Cytoplasm;Cytoskeleton;Developmentalprotein;Differentiation;Microtubule;Phosphoprotein;Proteomicsidentification;Referenceproteome;Spermatogenesis	ODF2 family						25	25	5	36.8	36.8	8.7	95.555	0	7998600000	182	0.806713	0.290336	1.33755	1.54304	A3KGV1-4;A3KGV1;A3KGV1-3;A3KGV1-2;A3KGV1-7;A3KGV1-5;A3KGV9;A3KGW0;A3KGV1-6;F6Y325;A3KGV3	A3KGV1-4;A3KGV1;A3KGV1-3;A3KGV1-2;A3KGV1-7;A3KGV1-5;A3KGV9;A3KGW0;A3KGV1-6	Outer dense fiber protein 2	Odf2
29.2367	29.1026	29.1383	29.6613	30.0196	28.4237	30.1847	30.1465	28.9326	27.6512	27.2995	33.5936	31.6387	33.0603				extracellular membrane-bounded organelle;extracellular organelle;extracellular region part;extracellular vesicular exosome;membrane-bounded organelle;membrane-bounded vesicle;organelle;vesicle			AGGGCCA,MIR-328;ALK_DN.V1_DN;BENPORATH_CYCLING_GENES;BOYAULT_LIVER_CANCER_SUBCLASS_G3_DN;CHANG_IMMORTALIZED_BY_HPV31_UP;chr22q13;DODD_NASOPHARYNGEAL_CARCINOMA_UP;GNF2_IL2RB;GNF2_PTPN4;GSE10239_KLRG1INT_VS_KLRG1HIGH_EFF_CD8_TCELL_DN;GSE12845_IGD_POS_VS_NEG_BLOOD_BCELL_DN;GSE13229_IMM_VS_MATURE_NKCELL_DN;GSE1432_CTRL_VS_IFNG_1H_MICROGLIA_UP;GSE17974_IL4_AND_ANTI_IL12_VS_UNTREATED_48H_ACT_CD4_TCELL_…	Alternativesplicing;Completeproteome;Proteomicsidentification;Referenceproteome;Repeat;TPRrepeat	TTC38 family			+		+	24	24	24	65.2	65.2	65.2	52.223	0	16438000000	361	2.48143	0.0246364	4.80306	5.54672	A3KMP2;A3KMP2-2;D6RH59	A3KMP2;A3KMP2-2	Tetratricopeptide repeat protein 38	Ttc38
31.9255	26.8765	31.8816	32.0639	31.1684	31.4861	32.899	32.3614	32.0551	27.3156	30.8457	31.5537	28.7158	30.1961		biological regulation;biosynthetic process;cellular biosynthetic process;cellular macromolecule biosynthetic process;cellular macromolecule metabolic process;cellular metabolic process;cellular nitrogen compound metabolic process;cellular process;cellular response to stimulus;cytokine production;defense response;I-kappaB kinase/NF-kappaB cascade;immune response;immune system process;inflammatory …	binding;chromatin binding;DNA binding;enhancer binding;enhancer sequence-specific DNA binding;nucleic acid binding;nucleic acid binding transcription factor activity;regulatory region DNA binding;regulatory region nucleic acid binding;RNA polymerase II distal enhancer sequence-specific DNA binding;RNA polymerase II regulatory region DNA binding;RNA polymerase II regulatory region sequence-specifi…	cell part;cytoplasm;cytoplasmic part;cytosol;I-kappaB/NF-kappaB complex;intracellular membrane-bounded organelle;intracellular organelle;intracellular organelle part;intracellular part;macromolecular complex;membrane-bounded organelle;nuclear part;nucleoplasm;nucleoplasm part;nucleus;organelle;organelle part;protein complex;transcription factor complex		RHD	AACTTT_UNKNOWN;ATM_DN.V1_UP;BOQUEST_STEM_CELL_CULTURED_VS_FRESH_UP;BROWNE_HCMV_INFECTION_12HR_UP;BROWNE_HCMV_INFECTION_16HR_UP;BROWNE_HCMV_INFECTION_20HR_UP;CHASSOT_SKIN_WOUND;chr2p13;FOSTER_TOLERANT_MACROPHAGE_DN;FULCHER_INFLAMMATORY_RESPONSE_LECTIN_VS_LPS_UP;GGGCGGR_V$SP1_Q6;GGGNNTTTCC_V$NFKB_Q6_01;GILMORE_CORE_NFKB_PATHWAY;GRESHOCK_CANCER_COPY_NUMBER_UP;GSE11057_NAIVE_CD4_VS_PBMC_CD4_TCELL_DN;…	Acetylation;Completeproteome;DNA-binding;Nucleus;Phosphoprotein;Proteomicsidentification;Proto-oncogene;Referenceproteome;Transcription;Transcriptionregulation		Q60778					19	17	17	37.8	34.8	34.8	64.959	0	26491000000	238	0.016799	0.981125	0.0830669	0.04771	P15307;A4QPD3	P15307;A4QPD3	Proto-oncogene c-Rel	Rel
27.5571	28.1361	28.9388	29.4038	29.3464	27.7887	29.267	28.9304	29.5063	27.5172	27.356	30.5407	28.6743	28.8134	aPKC-PAR-6-PAR-3 cell polarity complex;Cdc42-Par6b-Par3-Prkci complex;CDC42-Par6c-Par3-Prkcz complex;PALS1-Par3-aPKC-14-3-3 zeta complex;PALS1-PATJ-CRB3-PAR3-PAR6-aPKC-14-3-3 zeta complex;Par-3-p75NTR complex;PAR3-PATJ-PALS1 complex;PAR-3-VE-cadherin complex, endothelial;Par-3-VE-cadherin-alpha-beta-catenin complex;PAR-6-aPKC-PAR-3 complex;PAR-6-aPKC-PAR-3-Cdc42-Rac1 complex;Tiam1-Par-3-aPKC-zeta…	actin filament-based process;actin-mediated cell contraction;apical constriction;axon ensheathment;biological adhesion;biological regulation;cell adhesion;cell cycle;cell division;cell junction assembly;cell junction organization;cell migration;cell motility;cell-cell adhesion;cell-cell junction assembly;cell-cell junction organization;cellular component assembly;cellular component assembly at ce…	binding;enzyme binding;kinase binding;lipid binding;phosphatidylinositol binding;phosphatidylinositol-3,4,5-trisphosphate binding;phosphatidylinositol-3-phosphate binding;phosphatidylinositol-4,5-bisphosphate binding;phospholipid binding;protein binding;protein kinase binding;protein kinase C binding	adherens junction;anchoring junction;apical part of cell;axon part;axonal growth cone;cell body;cell cortex;cell junction;cell part;cell projection part;cell-cell adherens junction;cell-cell junction;cytoplasm;cytoplasmic part;cytoskeletal part;endomembrane system;growth cone;internode region of axon;intracellular non-membrane-bounded organelle;intracellular organelle;intracellular organelle part…	Adherens junction;Chemokine signaling pathway;Endocytosis;Neuroactive ligand-receptor interaction;Tight junction	DUF3534;PDZ	AACTTT_UNKNOWN;ACTIVATION_OF_PROTEIN_KINASE_ACTIVITY;AMBROSINI_FLAVOPIRIDOL_TREATMENT_TP53;ANATOMICAL_STRUCTURE_DEVELOPMENT;ANATOMICAL_STRUCTURE_MORPHOGENESIS;APICAL_JUNCTION_COMPLEX;APICOLATERAL_PLASMA_MEMBRANE;AXONOGENESIS;BAELDE_DIABETIC_NEPHROPATHY_DN;BENPORATH_EED_TARGETS;BENPORATH_OCT4_TARGETS;BENPORATH_SUZ12_TARGETS;BLALOCK_ALZHEIMERS_DISEASE_UP;CELL_DEVELOPMENT;CELL_DIVISION;CELL_JUNCTION…	3D-structure;Acetylation;Alternativesplicing;Cellcycle;Celldivision;Celljunction;Cellmembrane;Coiledcoil;Completeproteome;Cytoplasm;Cytoskeleton;Differentiation;Lipid-binding;Membrane;Phosphoprotein;Proteomicsidentification;Referenceproteome;Repeat;Tightjunction	PAR3 family	P35917;P98078;Q8R1S4					32	32	1	33.9	33.9	0.9	149.07	0	11827000000	209	0.593809	0.414343	1.2163	1.19753	Q99NH2;G3XA13;A5D6P2;B7ZNY3;E0CXL4;E0CZE2;Q99NH2-2;E0CXR8;Q99NH2-4;E0CX45;E9PYJ2;Q99NH2-3;F6UGU7;Q99NH2-5;Q4JJC0;F6TB42;F6URI7;E0CYB6;E0CXD3;F6T4Y3	Q99NH2;G3XA13;A5D6P2;B7ZNY3;E0CXL4;E0CZE2;Q99NH2-2;E0CXR8;Q99NH2-4;E0CX45;E9PYJ2;Q99NH2-3;F6UGU7;Q99NH2-5	Partitioning defective 3 homolog	Pard3
28.1046	27.553	28.8472	27.528	28.3482	27.243	28.5755	28.5424	27.0221	28.7644	28.3701	28.392	29.1634	28.7721		biological regulation;biosynthetic process;cellular biosynthetic process;cellular macromolecule biosynthetic process;cellular macromolecule metabolic process;cellular metabolic process;cellular nitrogen compound metabolic process;cellular process;macromolecule biosynthetic process;macromolecule metabolic process;metabolic process;nitrogen compound metabolic process;nucleic acid metabolic process;…	binding;cation binding;ion binding;metal ion binding;transition metal ion binding;zinc ion binding	cell part;intracellular membrane-bounded organelle;intracellular organelle;intracellular part;membrane-bounded organelle;nucleus;organelle			CHEN_METABOLIC_SYNDROM_NETWORK;CHICAS_RB1_TARGETS_LOW_SERUM;chr13q14;FURUKAWA_DUSP6_TARGETS_PCI35_UP;GALE_APL_WITH_FLT3_MUTATED_UP;GINESTIER_BREAST_CANCER_20Q13_AMPLIFICATION_DN;GNF2_CD48;GNF2_CD53;GNF2_DDX5;GNF2_HLA-C;GNF2_INPP5D;GNF2_PTPRC;GNF2_VAV1;GSE10325_CD4_TCELL_VS_LUPUS_CD4_TCELL_DN;GSE13411_PLASMA_CELL_VS_MEMORY_BCELL_DN;GSE13484_UNSTIM_VS_3H_YF17D_VACCINE_STIM_PBMC_DN;GSE13484_UNSTIM_V…	Activator;Alternativesplicing;Completeproteome;Metal-binding;Nucleus;Referenceproteome;Transcription;Transcriptionregulation;Zinc;Zinc-finger							12	12	10	46.6	46.6	41.2	37.728	0	27693000000	102	0.560743	0.470644	0.723564	1.07585	A6H5X4;A6H5X4-2;A6H5X4-3	A6H5X4;A6H5X4-2;A6H5X4-3	PHD finger protein 11	Phf11
31.774	31.372	32.1752	31.3326	31.1017	32.2502	32.5386	31.8921	31.0059	32.1487	31.3502	31.5624	31.4017	29.2595		amine biosynthetic process;amine metabolic process;aspartate family amino acid biosynthetic process;aspartate family amino acid metabolic process;biosynthetic process;carboxylic acid biosynthetic process;carboxylic acid metabolic process;cellular amine metabolic process;cellular amino acid biosynthetic process;cellular amino acid metabolic process;cellular aromatic compound metabolic process;cell…	5-methyltetrahydrofolate-dependent methyltransferase activity;binding;catalytic activity;cation binding;cobalamin binding;homocysteine S-methyltransferase activity;ion binding;metal ion binding;methionine synthase activity;methyltransferase activity;S-adenosylmethionine-dependent methyltransferase activity;S-methyltransferase activity;tetrapyrrole binding;transferase activity;transferase activity…	cell part;cytoplasm;cytoplasmic part;cytosol;intracellular part	Cysteine and methionine metabolism;One carbon pool by folate;Selenocompound metabolism	B12-binding;B12-binding_2;Met_synt_B12;Pterin_bind;S-methyl_trans	ACTAYRNNNCCCR_UNKNOWN;BROWNE_HCMV_INFECTION_48HR_DN;CAIRO_HEPATOBLASTOMA_UP;CHICAS_RB1_TARGETS_SENESCENT;chr1q43;DACOSTA_UV_RESPONSE_VIA_ERCC3_DN;DIAZ_CHRONIC_MEYLOGENOUS_LEUKEMIA_UP;DODD_NASOPHARYNGEAL_CARCINOMA_DN;GATTGGY_V$NFY_Q6_01;GGAMTNNNNNTCCY_UNKNOWN;GGGCGGR_V$SP1_Q6;GSE13411_SWITCHED_MEMORY_BCELL_VS_PLASMA_CELL_UP;GSE13484_12H_VS_3H_YF17D_VACCINE_STIM_PBMC_DN;GSE14769_UNSTIM_VS_360MIN_LP…	Amino-acidbiosynthesis;Cobalamin;Cobalt;Completeproteome;Cytoplasm;Metal-binding;Methioninebiosynthesis;Methyltransferase;Referenceproteome;Repeat;S-adenosyl-L-methionine;Transferase;Zinc	Vitamin-B12 dependent methionine synthase family						37	37	37	36.3	36.3	36.3	139.07	0	92309000000	497	0.393541	0.597905	-0.760397	-0.830281	A6H5Y3	A6H5Y3	Methionine synthase	Mtr
32.3443	32.7914	33.0123	33.2611	32.8729	33.1204	33.34	33.344	32.7323	32.7825	32.3861	34.5516	33.434	33.048		cellular process;membrane docking;vesicle docking;vesicle docking involved in exocytosis		cell cortex part;cell part;cytoplasmic part;exocyst;intracellular part;macromolecular complex;protein complex		Sec15	BEIER_GLIOMA_STEM_CELL_DN;BRCA1_DN.V1_DN;BROWNE_HCMV_INFECTION_12HR_DN;BRUINS_UVC_RESPONSE_VIA_TP53_GROUP_D;chr2p13;CORRE_MULTIPLE_MYELOMA_UP;DUTERTRE_ESTRADIOL_RESPONSE_24HR_DN;GSE11864_CSF1_VS_CSF1_IFNG_PAM3CYS_IN_MAC_UP;GSE13229_MATURE_VS_INTMATURE_NKCELL_DN;GSE14769_40MIN_VS_360MIN_LPS_BMDM_DN;GSE16522_MEMORY_VS_NAIVE_CD8_TCELL_UP;GSE24634_IL4_VS_CTRL_TREATED_NAIVE_CD4_TCELL_DAY7_DN;GSE31082_…	Alternativesplicing;Coiledcoil;Completeproteome;Proteomicsidentification;Referenceproteome	SEC15 family						48	48	46	66.4	66.4	64.4	94.128	0	120000000000	1537	1.04882	0.217172	1.04423	1.83923	A6H5Z3;A6H5Z3-2;E0CXR2;E0CY34	A6H5Z3;A6H5Z3-2	Exocyst complex component 6B	Exoc6b
27.7488	30.0214	27.6578	27.1514	28.0207	27.9231	28.8677	28.848	27.385	27.4761	27.6987	28.9287	27.9777	28.0778			adenyl nucleotide binding;adenyl ribonucleotide binding;ATP binding;binding;nucleotide binding;purine nucleotide binding;purine ribonucleoside triphosphate binding;purine ribonucleotide binding;ribonucleotide binding	cell part;cytoplasmic part;cytosol;intracellular part		WD40	chr19p13;GSE11924_TH1_VS_TH17_CD4_TCELL_UP;GSE31082_DP_VS_CD4_SP_THYMOCYTE_DN;GSE33513_TCF7_KO_VS_HET_EARLY_THYMIC_PROGENITOR_UP;PILON_KLF1_TARGETS_UP	Alternativesplicing;ATP-binding;Completeproteome;Cytoplasm;Nucleotide-binding;Referenceproteome;Repeat;WDrepeat							16	16	16	13.8	13.8	13.8	173.27	0	1645300000	21	1.20279	0.195528	0.808116	1.94366	A6H603;E0CX99;A6H603-3;F6U6S4;F7DAC7;A6H603-2;E0CYZ6;A6H603-4	A6H603;E0CX99;A6H603-3;F6U6S4;F7DAC7;A6H603-2;E0CYZ6;A6H603-4	NACHT and WD repeat domain-containing protein 1	Nwd1
30.3264	31.0723	31.1706	30.6676	31.9453	30.6452	32.3351	32.4956	31.5496	30.7241	31.7871	32.8297	34.0665	32.467			binding;catalytic activity;cation binding;endopeptidase activity;hydrolase activity;ion binding;metal ion binding;metalloendopeptidase activity;metallopeptidase activity;peptidase activity;peptidase activity, acting on L-amino acid peptides	cell part;cytoplasmic part;intracellular membrane-bounded organelle;intracellular organelle;intracellular organelle lumen;intracellular organelle part;intracellular part;membrane-bounded organelle;membrane-enclosed lumen;mitochondrial matrix;mitochondrial part;mitochondrion;organelle;organelle lumen;organelle part		Peptidase_M3	BIOPOLYMER_METABOLIC_PROCESS;BIOPOLYMER_MODIFICATION;BLUM_RESPONSE_TO_SALIRASIB_DN;BROWNE_HCMV_INFECTION_14HR_DN;BRUINS_UVC_RESPONSE_LATE;BRUINS_UVC_RESPONSE_VIA_TP53_GROUP_B;CAGGTG_V$E12_Q6;CELLULAR_LOCALIZATION;CELLULAR_MACROMOLECULE_METABOLIC_PROCESS;CELLULAR_PROTEIN_METABOLIC_PROCESS;chr13q12;CREIGHTON_ENDOCRINE_THERAPY_RESISTANCE_5;CYTOPLASM;CYTOPLASMIC_PART;DIAZ_CHRONIC_MEYLOGENOUS_LEUKEMIA…	Acetylation;Calcium;Cobalt;Completeproteome;Hydrolase;Iron;Magnesium;Manganese;Metal-binding;Metalloprotease;Mitochondrion;Protease;Referenceproteome;Transitpeptide;Zinc	Peptidase M3 family						33	33	33	51.9	51.9	51.9	80.851	0	50157000000	693	1.41535	0.11013	1.76745	2.59336	A6H611	A6H611	Mitochondrial intermediate peptidase	Mipep
31.4953	31.5518	31.2916	30.4531	32.5684	32.0072	31.993	31.5569	31.353	31.9397	31.7768	33.2248	33.8338	34.2992		biological regulation;cellular macromolecule metabolic process;cellular metabolic process;cellular process;cellular protein metabolic process;cellular response to stimulus;cellular response to stress;macromolecule metabolic process;macromolecule methylation;macromolecule modification;metabolic process;methylation;one-carbon metabolic process;primary metabolic process;protein alkylation;protein me…	carboxyl-O-methyltransferase activity;catalytic activity;methyltransferase activity;O-methyltransferase activity;protein carboxyl O-methyltransferase activity;protein methyltransferase activity;S-adenosylmethionine-dependent methyltransferase activity;transferase activity;transferase activity, transferring one-carbon groups			DUF89		Acetylation;Alternativesplicing;Completeproteome;DNAdamage;Methylation;Methyltransferase;Proteomicsidentification;Referenceproteome;S-adenosyl-L-methionine;Transferase	ARMT1 family			+		+	34	34	34	90.7	90.7	90.7	50.548	0	48650000000	691	2.37706	0.032087	2.09604	4.58795	A6H630;A6H630-2;A6H630-4;A6H630-3;D6RG65	A6H630;A6H630-2	UPF0364 protein C6orf211 homolog
30.2009	30.4091	30.9277	30.3317	31.3435	29.9929	31.7243	31.0672	30.1778	30.2683	30.1377	33.1955	31.7846	32.2439		anatomical structure development;biological regulation;cell development;cellular developmental process;cellular process;developmental process;megakaryocyte development;positive regulation of catalytic activity;positive regulation of GTPase activity;positive regulation of hydrolase activity;positive regulation of molecular function;regulation of biological process;regulation of catabolic process;r…	binding;enzyme activator activity;enzyme binding;enzyme regulator activity;GTPase activator activity;GTPase binding;GTPase regulator activity;nucleoside-triphosphatase regulator activity;protein binding;Rab GTPase binding;Ras GTPase binding;small GTPase binding	cell part;cytoplasmic part;early endosome;endosome;Golgi apparatus;intracellular membrane-bounded organelle;intracellular organelle;intracellular part;membrane-bounded organelle;nucleus;organelle		DUF3694;PID;RabGAP-TBC	BACOLOD_RESISTANCE_TO_ALKYLATING_AGENTS_UP;BAELDE_DIABETIC_NEPHROPATHY_DN;BENPORATH_ES_1;BIDUS_METASTASIS_UP;BOQUEST_STEM_CELL_CULTURED_VS_FRESH_UP;BROWNE_HCMV_INFECTION_12HR_DN;BROWNE_HCMV_INFECTION_20HR_DN;BROWNE_HCMV_INFECTION_20HR_UP;BROWNE_HCMV_INFECTION_30MIN_DN;BROWNE_HCMV_INFECTION_4HR_DN;BROWNE_INTERFERON_RESPONSIVE_GENES;BRUINS_UVC_RESPONSE_VIA_TP53_GROUP_C;CHEN_LIVER_METABOLISM_QTL_CIS…	Alternativesplicing;Completeproteome;GTPaseactivation;Phosphoprotein;Referenceproteome				+		+	35	32	25	44.2	41.2	37.1	92.403	0	26118000000	491	2.21681	0.0364964	2.21337	4.27879	A6H6A9;A6H6A9-2	A6H6A9	Rab GTPase-activating protein 1-like	Rabgap1l
30.7218	31.1805	30.9231	30.3105	31.5545	31.2918	30.8323	28.323	29.2958	27.8541	26.9824	28.3022	29.9083	27.1096		anatomical structure development;biological regulation;cell development;cellular developmental process;cellular process;developmental process;megakaryocyte development;positive regulation of catalytic activity;positive regulation of GTPase activity;positive regulation of hydrolase activity;positive regulation of molecular function;regulation of biological process;regulation of catabolic process;r…	binding;enzyme activator activity;enzyme binding;enzyme regulator activity;GTPase activator activity;GTPase binding;GTPase regulator activity;nucleoside-triphosphatase regulator activity;protein binding;Rab GTPase binding;Ras GTPase binding;small GTPase binding	cell part;cytoplasmic part;early endosome;endosome;Golgi apparatus;intracellular membrane-bounded organelle;intracellular organelle;intracellular part;membrane-bounded organelle;nucleus;organelle		DUF3694;PID;RabGAP-TBC	BACOLOD_RESISTANCE_TO_ALKYLATING_AGENTS_UP;BAELDE_DIABETIC_NEPHROPATHY_DN;BENPORATH_ES_1;BIDUS_METASTASIS_UP;BOQUEST_STEM_CELL_CULTURED_VS_FRESH_UP;BROWNE_HCMV_INFECTION_12HR_DN;BROWNE_HCMV_INFECTION_20HR_DN;BROWNE_HCMV_INFECTION_20HR_UP;BROWNE_HCMV_INFECTION_30MIN_DN;BROWNE_HCMV_INFECTION_4HR_DN;BROWNE_INTERFERON_RESPONSIVE_GENES;BRUINS_UVC_RESPONSE_VIA_TP53_GROUP_C;CHEN_LIVER_METABOLISM_QTL_CIS…	Alternativesplicing;Completeproteome;GTPaseactivation;Phosphoprotein;Referenceproteome							32	23	23	65.1	53.2	53.2	42.753	0	26128000000	326	0.138802	0.855544	0.395933	0.34287	A6H6A9-3;A6H6A9-4	A6H6A9-3	Rab GTPase-activating protein 1-like	Rabgap1l
30.1021	28.1042	30.8144	30.4009	30.6538	28.1762	29.5169	29.646	30.1608	28.9615	30.7028	30.3091	30.5883	30.6252		biological regulation;cellular component organization;cellular component organization or biogenesis;cellular localization;cellular macromolecule localization;cellular membrane organization;cellular process;cellular protein localization;cellular response to chemical stimulus;cellular response to endogenous stimulus;cellular response to hormone stimulus;cellular response to insulin stimulus;cellula…	enzyme regulator activity;GTPase regulator activity;guanyl-nucleotide exchange factor activity;nucleoside-triphosphatase regulator activity;Rab guanyl-nucleotide exchange factor activity;Ras guanyl-nucleotide exchange factor activity;small GTPase regulator activity	cell part;cytoplasmic membrane-bounded vesicle;cytoplasmic part;cytoplasmic vesicle;cytoplasmic vesicle membrane;cytoplasmic vesicle part;cytosol;insulin-responsive compartment;intracellular membrane-bounded organelle;intracellular organelle;intracellular organelle part;intracellular part;macromolecular complex;membrane;membrane part;membrane-bounded organelle;membrane-bounded vesicle;organelle;o…		dDENN;DENN;uDENN	ACEVEDO_LIVER_TUMOR_VS_NORMAL_ADJACENT_TISSUE_DN;ATF2_S_UP.V1_DN;ATF2_UP.V1_DN;BOYLAN_MULTIPLE_MYELOMA_PCA3_DN;BUYTAERT_PHOTODYNAMIC_THERAPY_STRESS_UP;CARDOSO_RESPONSE_TO_GAMMA_RADIATION_AND_3AB;chr9p22;GOLDRATH_NAIVE_VS_MEMORY_CD8_TCELL_DN;GSE10239_KLRG1INT_VS_KLRG1HIGH_EFF_CD8_TCELL_DN;GSE12366_PLASMA_CELL_VS_MEMORY_BCELL_DN;GSE13411_NAIVE_VS_SWITCHED_MEMORY_BCELL_DN;GSE13493_DP_VS_CD4INTCD8POS…	Alternativesplicing;Cellmembrane;Completeproteome;Cytoplasm;Cytoplasmicvesicle;Guanine-nucleotidereleasingfactor;Membrane;Phosphoprotein;Proteintransport;Proteomicsidentification;Referenceproteome;Transport							62	62	3	43.2	43.2	3.7	216.45	0	66752000000	683	0.467251	0.551898	0.565887	0.906767	A6H8H2-2;E9Q449	A6H8H2-2;E9Q449	DENN domain-containing protein 4C	Dennd4c
27.0925	28.0758	27.2836	28.9583	27.2448	27.8008	27.9802	27.9198	28.7896	27.6527	28.3629	28.4228	27.0062	28.3297		cation transport;cellular component assembly;cellular component organization;cellular component organization or biogenesis;cellular potassium ion transport;cellular process;establishment of localization;ion transmembrane transport;ion transport;macromolecular complex assembly;macromolecular complex subunit organization;metal ion transport;monovalent inorganic cation transport;potassium ion transm…	cation channel activity;cation transmembrane transporter activity;channel activity;delayed rectifier potassium channel activity;gated channel activity;ion channel activity;ion transmembrane transporter activity;passive transmembrane transporter activity;potassium channel activity;substrate-specific channel activity;substrate-specific transmembrane transporter activity;substrate-specific transport…	cation channel complex;cell part;integral to membrane;intrinsic to membrane;ion channel complex;macromolecular complex;membrane part;plasma membrane part;potassium channel complex;protein complex;voltage-gated potassium channel complex		BTB_2;Ion_trans;Kv2channel	AAGCAAT,MIR-137;BRCA1_DN.V1_UP;CAGGTG_V$E12_Q6;CATION_CHANNEL_ACTIVITY;CATION_TRANSMEMBRANE_TRANSPORTER_ACTIVITY;CATION_TRANSPORT;chr8q13;CTIP_DN.V1_UP;CTTTGT_V$LEF1_Q2;DELAYED_RECTIFIER_POTASSIUM_CHANNEL_ACTIVITY;ENK_UV_RESPONSE_KERATINOCYTE_UP;ESTABLISHMENT_OF_LOCALIZATION;GATED_CHANNEL_ACTIVITY;GGGAGGRR_V$MAZ_Q6;GSE12366_NAIVE_VS_MEMORY_BCELL_UP;GSE360_CTRL_VS_T_GONDII_MAC_UP;GSE360_DC_VS_MAC_…	Completeproteome;Glycoprotein;Ionchannel;Iontransport;Membrane;Phosphoprotein;Potassium;Potassiumchannel;Potassiumtransport;Referenceproteome;Transmembrane;Transmembranehelix;Transport;Voltage-gatedchannel	Potassium channel family, B (Shab) (TC 1.A.1.2) subfamily, Kv2.2/KCNB2 sub-subfamily						8	4	4	10	5.6	5.6	102.33	0	1074400000	21	0.243854	0.768143	-0.34885	-0.524595	A6H8H5	A6H8H5	Potassium voltage-gated channel subfamily B member 2	Kcnb2
30.3479	29.8105	31.7472	28.4513	29.7077	30.6044	31.4908	29.2281	30.6133	30.4393	30.9035	31.1236	28.1797	28.1596		biological regulation;cell surface receptor linked signaling pathway;cellular macromolecule metabolic process;cellular metabolic process;cellular process;cellular protein metabolic process;cellular response to chemical stimulus;cellular response to cytokine stimulus;cellular response to organic substance;cellular response to stimulus;cytokine-mediated signaling pathway;dephosphorylation;establish…	binding;catalytic activity;cytoskeletal protein binding;hydrolase activity;hydrolase activity, acting on ester bonds;phosphatase activity;phosphoric ester hydrolase activity;protein binding;spectrin binding	cell part;integral to membrane;intrinsic to membrane;membrane;membrane part	Type I diabetes mellitus	Receptor_IA-2;RESP18;Y_phosphatase	BARIS_THYROID_CANCER_UP;BYSTRYKH_HEMATOPOIESIS_STEM_CELL_QTL_TRANS;CAGNWMCNNNGAC_UNKNOWN;chr2q35;CONCANNON_APOPTOSIS_BY_EPOXOMICIN_UP;DACOSTA_ERCC3_ALLELE_XPCS_VS_TTD_UP;DANG_REGULATED_BY_MYC_DN;GGGTGGRR_V$PAX4_03;GRUETZMANN_PANCREATIC_CANCER_DN;GSE13306_RA_VS_UNTREATED_TREG_DN;GSE17721_CPG_VS_GARDIQUIMOD_12H_BMDM_UP;GSE17721_POLYIC_VS_GARDIQUIMOD_4H_BMDM_UP;GSE17974_CTRL_VS_ACT_IL4_AND_ANTI_IL12…	Completeproteome;Glycoprotein;Hydrolase;Membrane;Proteomicsidentification;Receptor;Referenceproteome;Signal;Transmembrane;Transmembranehelix	Protein-tyrosine phosphatase family, Receptor class 8 subfamily	P18052;P80560					35	34	34	46.9	45.5	45.5	106.08	0	22561000000	368	0.685435	0.344884	-1.49768	-1.36907	Q60673;A6MDD2	Q60673;A6MDD2	Receptor-type tyrosine-protein phosphatase-like N	Ptprn
28.303	30.5417	27.1449	29.3991	30.7843	28.198	28.6183	28.5872	29.9777	28.7753	27.4702	28.6855	28.2304	28.7584		multicellular organismal process;neurological system process;sensory perception;sensory perception of mechanical stimulus;sensory perception of sound;system process		apical plasma membrane;cell part;cell projection membrane;cell projection part;cytoplasm;intracellular part;membrane part;microvillus membrane;organelle part;plasma membrane part;stereocilium membrane			ACEVEDO_METHYLATED_IN_LIVER_CANCER_DN;BASSO_B_LYMPHOCYTE_NETWORK;BLALOCK_ALZHEIMERS_DISEASE_DN;BROWNE_HCMV_INFECTION_14HR_DN;BROWNE_HCMV_INFECTION_24HR_DN;BROWNE_HCMV_INFECTION_30MIN_DN;BROWNE_HCMV_INFECTION_4HR_DN;BROWNE_HCMV_INFECTION_8HR_DN;BRUINS_UVC_RESPONSE_VIA_TP53_GROUP_A;chr6p22;CHUNG_BLISTER_CYTOTOXICITY_DN;CTTTAAR_UNKNOWN;CUI_TCF21_TARGETS_2_DN;DAVICIONI_MOLECULAR_ARMS_VS_ERMS_UP;DIAZ_…	Alternativesplicing;Cellmembrane;Cellprojection;Coiledcoil;Completeproteome;Cytoplasm;Hearing;Membrane;Proteomicsidentification;Referenceproteome	RIPOR family						20	19	19	25.4	24.7	24.7	116.34	0	3721600000	67	0.0875103	0.911567	-0.18299	-0.217156	A6PW28;Q80U16;Q80U16-7;Q80U16-2;Q80U16-6;Q80U16-5;Q80U16-4;Q80U16-3	A6PW28;Q80U16;Q80U16-7;Q80U16-2;Q80U16-6;Q80U16-5	Protein FAM65B	Fam65b
31.8996	32.7983	32.6882	33.3571	33.504	32.3254	33.9232	34.014	33.672	27.665	28.1331	32.0219	33.0376	32.4031	Mediator complex;Sur2 subcomplex of mediator	androgen receptor signaling pathway;biological regulation;biosynthetic process;cellular biosynthetic process;cellular component assembly;cellular component organization;cellular component organization or biogenesis;cellular macromolecule biosynthetic process;cellular macromolecule metabolic process;cellular metabolic process;cellular nitrogen compound metabolic process;cellular process;cellular r…	acetyltransferase activity;binding;catalytic activity;histone acetyltransferase activity;hormone receptor binding;lysine N-acetyltransferase activity;N-acetyltransferase activity;N-acyltransferase activity;nuclear hormone receptor binding;protein binding;protein binding transcription factor activity;receptor activity;receptor binding;RNA polymerase II transcription cofactor activity;RNA polymeras…	cell part;intracellular membrane-bounded organelle;intracellular organelle;intracellular organelle part;intracellular part;macromolecular complex;mediator complex;membrane-bounded organelle;nuclear part;nucleoplasm;nucleoplasm part;nucleus;organelle;organelle part;protein complex		Med24_N	AACYNNNNTTCCS_UNKNOWN;ANDROGEN_RECEPTOR_SIGNALING_PATHWAY;BHAT_ESR1_TARGETS_NOT_VIA_AKT1_UP;BHAT_ESR1_TARGETS_VIA_AKT1_UP;BIOPOLYMER_METABOLIC_PROCESS;BLALOCK_ALZHEIMERS_DISEASE_UP;BOYAULT_LIVER_CANCER_SUBCLASS_G3_UP;BYSTRYKH_HEMATOPOIESIS_STEM_CELL_QTL_TRANS;CELLULAR_COMPONENT_ASSEMBLY;chr17q21;CREIGHTON_ENDOCRINE_THERAPY_RESISTANCE_4;CYCLIN_D1_KE_.V1_UP;GCCATNTTG_V$YY1_Q6;GENERAL_RNA_POLYMERASE…	Activator;Alternativesplicing;Completeproteome;Nucleus;Phosphoprotein;Proteomicsidentification;Referenceproteome;Repeat;Transcription;Transcriptionregulation	Mediator complex subunit 24 family						19	19	2	30.5	30.5	3.7	105.94	0	41716000000	440	0.612675	0.372661	2.6642	1.29855	Q99K74-2;A6PW47	Q99K74-2;A6PW47	Mediator of RNA polymerase II transcription subunit 24	Med24
31.1779	30.8641	30.6417	30.8675	31.0333	31.2133	27.6471	31.4762	30.8974	33.5346	31.0453	30.7587	30.2084	30.5418		biological regulation;cellular process;cellular response to stimulus;intracellular signal transduction;positive regulation of catalytic activity;positive regulation of GTPase activity;positive regulation of hydrolase activity;positive regulation of molecular function;regulation of biological process;regulation of catabolic process;regulation of catalytic activity;regulation of cellular catabolic …	binding;enzyme activator activity;enzyme regulator activity;GTPase activator activity;GTPase regulator activity;nucleoside-triphosphatase regulator activity;protein binding;protein domain specific binding;SH3 domain binding	adherens junction;anchoring junction;cell junction;cell part;cell projection;cell-substrate adherens junction;cell-substrate junction;focal adhesion;intracellular;lamellipodium		RhoGAP	CCTGCTG,MIR-214;chr3q13;CUI_TCF21_TARGETS_2_DN;GRAESSMANN_APOPTOSIS_BY_DOXORUBICIN_DN;GSE13229_MATURE_VS_INTMATURE_NKCELL_DN;GSE13485_CTRL_VS_DAY3_YF17D_VACCINE_PBMC_DN;GSE13485_DAY3_VS_DAY21_YF17D_VACCINE_PBMC_UP;GSE13485_DAY7_VS_DAY21_YF17D_VACCINE_PBMC_UP;GSE14769_UNSTIM_VS_240MIN_LPS_BMDM_DN;GSE15750_DAY6_VS_DAY10_EFF_CD8_TCELL_DN;GSE17721_0.5H_VS_8H_PAM3CSK4_BMDM_UP;GSE17721_LPS_VS_GARDIQUIM…	Celljunction;Cellprojection;Completeproteome;GTPaseactivation;Phosphoprotein;Referenceproteome		Q9Z0R4					37	37	36	39.9	39.9	39.4	155.27	0	35208000000	433	0.692169	0.347445	-1.32284	-1.3633	A6X8Z5	A6X8Z5	Rho GTPase-activating protein 31	Arhgap31
[truncated: 8,205 more rows]

## Sheet: t-test explanation
column title	meaning
Student's t-test Significant LFQ_8w_R6/2_co_LFQ_8w_wt_co	statistically significantly changed in comparison: [R6/2 mice cortex at 8weeks] vs [wt mice cortex at 8 weeks]
soluble significantly down in [LFQ_8w_R6/2_co_LFQ_8w_wt_co]	downregulated in R6/2 AND statistically significantly changed in comparison: [R6/2 mice cortex at 8weeks] vs [wt mice cortex at 8 weeks]
soluble significantly up in [LFQ_8w_R6/2_co_LFQ_8w_wt_co]	upregulated in R6/2 AND statistically significantly changed in comparison: [R6/2 mice cortex at 8weeks] vs [wt mice cortex at 8 weeks]
