# Supplementary material for: Cortical circuit alterations precede motor impairments in Huntington’s disease mice
Source: Sci Rep. 2019 Apr 29;9:6634. doi: 10.1038/s41598-019-43024-w (PMC6488584; doi:10.1038/s41598-019-43024-w)
Supplement: Supplementary file 4 — Supplementary table S3 [file 41598_2019_43024_MOESM4_ESM.xlsx]

## Sheet: PM6.1_PSA5.3_matrix88_insoluble
LFQ intensity 5w_WT_co_1	LFQ intensity 5w_WT_co_2	LFQ intensity 5w_WT_co_3	LFQ intensity 5w_WT_co_4	LFQ intensity 5w_R6/2_co_1	LFQ intensity 5w_R6/2_co_2	LFQ intensity 5w_R6/2_co_3	LFQ intensity 5w_R6/2_co_4	LFQ intensity 8w_WT_co_1	LFQ intensity 8w_WT_co_2	LFQ intensity 8w_WT_co_3	LFQ intensity 8w_R6/2_co_1	LFQ intensity 8w_R6/2_co_2	LFQ intensity 8w_R6/2_co_3	Corum	GOBP name	GOMF name	GOCC name	KEGG name	Pfam	GSEA	Coiled-coil domain	LCR motif	polyQ domain	polyQ length	synapse	soluble proteome significantly down in [LFQ_8w_R6/2_co_LFQ_8w_wt_co]	soluble proteome significantly up in [LFQ_8w_R6/2_co_LFQ_8w_wt_co]	insoluble Student's T-test Significant LFQ_8w_R62_co_LFQ_5w_R62_co	insoluble Student's T-test Significant LFQ_8w_R62_co_LFQ_8w_wt_co	Synaptic AND soluble down in [LFQ_8w_R6/2_co_LFQ_8w_wt_co]	Peptides	Razor + unique peptides	Unique peptides	Sequence coverage [%]	Unique + razor sequence coverage [%]	Unique sequence coverage [%]	Mol. weight [kDa]	Q-value	Score	Intensity	MS/MS Count	coiled-coil length	LCR length	-Log Student's T-test p-value LFQ_8w_R62_co_LFQ_5w_R62_co	Student's T-test q-value LFQ_8w_R62_co_LFQ_5w_R62_co	Student's T-test Difference LFQ_8w_R62_co_LFQ_5w_R62_co	Student's T-test Test statistic LFQ_8w_R62_co_LFQ_5w_R62_co	-Log Student's T-test p-value LFQ_8w_R62_co_LFQ_8w_wt_co	Student's T-test q-value LFQ_8w_R62_co_LFQ_8w_wt_co
#!{Type}E	E	E	E	E	E	E	E	E	E	E	E	E	E	C	C	C	C	C	C	C	C	C	C	C	C	C	C	C	C	C	N	N	N	N	N	N	N	N	N	N	N	N	N	N	N	N	N	N	N
#!{C:genotype}wt	wt	wt	wt	R62	R62	R62	R62	wt	wt	wt	R62	R62	R62
#!{C:iBAQ/LFQ}LFQ	LFQ	LFQ	LFQ	LFQ	LFQ	LFQ	LFQ	LFQ	LFQ	LFQ	LFQ	LFQ	LFQ
#!{C:region}co	co	co	co	co	co	co	co	co	co	co	co	co	co
#!{C:replicate pool}LFQ_5w_wt_co	LFQ_5w_wt_co	LFQ_5w_wt_co	LFQ_5w_wt_co	LFQ_5w_R62_co	LFQ_5w_R62_co	LFQ_5w_R62_co	LFQ_5w_R62_co	LFQ_8w_wt_co	LFQ_8w_wt_co	LFQ_8w_wt_co	LFQ_8w_R62_co	LFQ_8w_R62_co	LFQ_8w_R62_co
#!{C:time point}5w	5w	5w	5w	5w	5w	5w	5w	8w	8w	8w	8w	8w	8w
24.4846	23.4549	26.8831	23.3346	23.203	27.2001	24.6163	22.7242	26.5754	27.432	27.5356	28.7034	27.383	26.8861		biological regulation;biosynthetic process;cellular biosynthetic process;cellular macromolecule biosynthetic process;cellular macromolecule metabolic process;cellular metabolic process;cellular nitrogen compound metabolic process;cellular process;cellular response to stimulus;cellular response to stress;circadian rhythm;DNA metabolic process;DNA recombination;DNA repair;macromolecule biosynthetic…	binding;core promoter binding;DNA binding;identical protein binding;nucleic acid binding;nucleotide binding;protein binding;regulatory region DNA binding;regulatory region nucleic acid binding;transcription regulatory region DNA binding	cell part;intracellular membrane-bounded organelle;intracellular non-membrane-bounded organelle;intracellular organelle;intracellular organelle part;intracellular part;membrane;membrane-bounded organelle;non-membrane-bounded organelle;nuclear body;nuclear matrix;nuclear part;nuclear speck;nucleolus;nucleoplasm;nucleoplasm part;nucleus;organelle;organelle part;paraspeckles		NOPS;RRM_1	AATGGAG,MIR-136;ACAGGGT,MIR-10A,MIR-10B;ACCTGTTG_UNKNOWN;ACEVEDO_FGFR1_TARGETS_IN_PROSTATE_CANCER_MODEL_UP;ATGGYGGA_UNKNOWN;BAE_BRCA1_TARGETS_DN;BIDUS_METASTASIS_UP;BIOPOLYMER_METABOLIC_PROCESS;BLALOCK_ALZHEIMERS_DISEASE_INCIPIENT_UP;BLALOCK_ALZHEIMERS_DISEASE_UP;BURTON_ADIPOGENESIS_7;BYSTRYKH_HEMATOPOIESIS_STEM_CELL_QTL_TRANS;CAGCTTT,MIR-320;CAIRO_HEPATOBLASTOMA_CLASSES_UP;CASORELLI_ACUTE_PROMYE…	+	+	+	10(29-38)		+					28	28	25	59	59	56.9	54.54	0	309.03	55763000000	169	2	122	1.28009	0.131166	3.22158	2.34658	0.313209	0.816666
27.5609	23.4651	24.3505	24.5249	24.5686	30.2495	33.3873	27.3576	29.2763	31.2706	30.2166	30.6014	31.1694	31.8981		biological regulation;cellular component organization;cellular component organization or biogenesis;cellular macromolecule metabolic process;cellular membrane organization;cellular metabolic process;cellular process;cellular protein metabolic process;endocytosis;establishment of localization;macromolecule metabolic process;macromolecule modification;membrane invagination;membrane organization;met…	adenyl nucleotide binding;adenyl ribonucleotide binding;AP-2 adaptor complex binding;ATP binding;binding;catalytic activity;kinase activity;Notch binding;nucleotide binding;phosphotransferase activity, alcohol group as acceptor;protein binding;protein complex binding;protein kinase activity;protein serine/threonine kinase activity;purine nucleotide binding;purine ribonucleoside triphosphate bindi…	axon part;cell leading edge;cell part;cell projection part;clathrin-coated vesicle;coated pit;coated vesicle;cytoplasmic membrane-bounded vesicle;cytoplasmic part;cytoplasmic vesicle;extrinsic to membrane;extrinsic to plasma membrane;intracellular membrane-bounded organelle;intracellular organelle;intracellular part;membrane part;membrane-bounded organelle;membrane-bounded vesicle;organelle;plasm…		Pkinase	AACTTT_UNKNOWN;ACTAYRNNNCCCR_UNKNOWN;ADDYA_ERYTHROID_DIFFERENTIATION_BY_HEMIN;ASTON_MAJOR_DEPRESSIVE_DISORDER_DN;BURTON_ADIPOGENESIS_11;CAGCTG_V$AP4_Q5;CAGGTG_V$E12_Q6;CASORELLI_ACUTE_PROMYELOCYTIC_LEUKEMIA_UP;CHARAFE_BREAST_CANCER_LUMINAL_VS_MESENCHYMAL_DN;CHEN_METABOLIC_SYNDROM_NETWORK;CHICAS_RB1_TARGETS_LOW_SERUM;chr2p14;chr2p24;CTACCTC,LET-7A,LET-7B,LET-7C,LET-7D,LET-7E,LET-7F,MIR-98,LET-7G,L…		+	+	10(494-503);11(543-553);8(471-478)	generic						29	29	27	44.9	44.9	43.5	103.35	0	323.31	102500000000	327	NaN	218.5	0.45567	0.426277	2.33224	0.986484	0.635098	0.669431
23.6221	28.4162	25.4387	27.6495	27.1346	29.552	31.5052	28.5168	25.6371	23.6109	27.049	25.4321	26.8737	27.7767		anatomical structure development;anatomical structure morphogenesis;appendage morphogenesis;biological regulation;cartilage development;cartilage development involved in endochondral bone morphogenesis;cellular macromolecule metabolic process;cellular metabolic process;cellular process;cellular protein metabolic process;developmental process;endochondral ossification;growth;limb morphogenesis;mac…	adenyl nucleotide binding;adenyl ribonucleotide binding;ATP binding;binding;catalytic activity;cation binding;ion binding;kinase activity;magnesium ion binding;metal ion binding;nucleotide binding;phosphotransferase activity, alcohol group as acceptor;protein kinase activity;protein serine/threonine kinase activity;purine nucleotide binding;purine ribonucleoside triphosphate binding;purine ribonu…	cell part;cytoplasm;intracellular part		Pkinase	ADENYL_NUCLEOTIDE_BINDING;ADENYL_RIBONUCLEOTIDE_BINDING;ATP_BINDING;BIOPOLYMER_METABOLIC_PROCESS;BIOPOLYMER_MODIFICATION;BRUINS_UVC_RESPONSE_LATE;BRUINS_UVC_RESPONSE_VIA_TP53_GROUP_C;BUYTAERT_PHOTODYNAMIC_THERAPY_STRESS_UP;CASORELLI_ACUTE_PROMYELOCYTIC_LEUKEMIA_UP;CELLULAR_MACROMOLECULE_METABOLIC_PROCESS;CELLULAR_PROTEIN_METABOLIC_PROCESS;CHIANG_LIVER_CANCER_SUBCLASS_UNANNOTATED_UP;chr11q23;CREIG…	+	+	+	10(994-1003)							9	9	1	8.4	8.4	1.8	150.66	0	189.8	16675000000	110	1	125.5	1.00209	0.182409	-2.48296	-1.86703	0.449129	0.703819
34.2123	27.7491	31.5355	30.8847	24.4602	31.517	32.3409	28.4575	35.1146	34.2139	34.4322	33.0039	34.0089	32.8888		cellular component assembly;cellular component assembly at cellular level;cellular component organization;cellular component organization at cellular level;cellular component organization or biogenesis;cellular component organization or biogenesis at cellular level;cellular process;synapse assembly;synapse organization	binding;cation binding;ion binding;metal ion binding	axon;cell junction;cell part;cell projection;cell projection part;cell surface;cytoplasm;cytoskeletal part;cytoskeleton;dendrite;excitatory synapse;extrinsic to membrane;intracellular non-membrane-bounded organelle;intracellular organelle;intracellular organelle part;intracellular part;membrane part;neuron projection;neuron projection terminus;non-membrane-bounded organelle;organelle;organelle pa…		zf-piccolo	AACTGGA,MIR-145;AAGCAAT,MIR-137;AAGCCAT,MIR-135A,MIR-135B;ACATTCC,MIR-1,MIR-206;BLALOCK_ALZHEIMERS_DISEASE_DN;CAMP_UP.V1_DN;CELL_CELL_SIGNALING;CGCTGCT,MIR-503;chr3p21;CTATGCA,MIR-153;CTCAGGG,MIR-125B,MIR-125A;CTCTGGA,MIR-520A,MIR-525;CTGAGCC,MIR-24;GGTGAAG,MIR-412;GNF2_DNM1;GNF2_TM4SF2;GSE17721_CPG_VS_GARDIQUIMOD_24H_BMDM_UP;GSE17721_CTRL_VS_LPS_4H_BMDM_UP;GSE17721_CTRL_VS_LPS_6H_BMDM_UP;GSE1772…	+	+	+	11(3788-3798)	generic						161	157	156	47.3	46.1	46.1	418.84	0	323.31	1681500000000	2397	6	769	0.949973	0.187348	4.10666	1.8388	1.34463	0.661724
29.0942	23.7569	28.4443	24.667	24.0189	24.8259	25.2444	22.8419	28.8773	29.3135	28.662	29.7027	28.9566	23.5562		biological regulation;calcium ion homeostasis;calcium ion transport;calcium ion transport into cytosol;cation homeostasis;cation transport;cellular calcium ion homeostasis;cellular cation homeostasis;cellular chemical homeostasis;cellular divalent inorganic cation homeostasis;cellular homeostasis;cellular ion homeostasis;cellular macromolecule metabolic process;cellular metabolic process;cellular…	binding;ion channel binding;protein binding	cell part;cytoplasm;cytoplasmic part;endoplasmic reticulum membrane;endoplasmic reticulum part;intracellular organelle part;intracellular part;membrane;membrane part;organelle membrane;organelle part;perinuclear region of cytoplasm;sarcoplasmic reticulum membrane	Spliceosome	CTD_bind;G-patch;Surp	AMUNDSON_RESPONSE_TO_ARSENITE;ANATOMICAL_STRUCTURE_DEVELOPMENT;chr19p13;DANG_BOUND_BY_MYC;DIAZ_CHRONIC_MEYLOGENOUS_LEUKEMIA_UP;GCGNNANTTCC_UNKNOWN;GCM_PRKCG;GSE15930_NAIVE_VS_24H_IN_VITRO_STIM_CD8_TCELL_DN;GSE15930_NAIVE_VS_24H_IN_VITRO_STIM_IL12_CD8_TCELL_DN;GSE15930_NAIVE_VS_24H_IN_VITRO_STIM_INFAB_CD8_TCELL_DN;GSE15930_NAIVE_VS_72H_IN_VITRO_STIM_TRICHOSTATINA_CD8_TCELL_DN;GSE17721_0.5H_VS_8H_C…		+	+	13(330-342)							17	17	17	18.5	18.5	18.5	106.17	0	323.31	69957000000	167	NaN	305	0.895079	0.203612	3.17236	1.72713	0.326565	0.778774
23.3882	24.0537	25.644	25.5194	24.5041	28.9587	29.5747	20.3775	26.6133	25.2684	25.6398	25.0756	26.7292	24.3864		cellular component organization;cellular component organization at cellular level;cellular component organization or biogenesis;cellular component organization or biogenesis at cellular level;cellular macromolecule metabolic process;cellular metabolic process;cellular process;cellular protein metabolic process;chromatin modification;chromatin organization;chromosome organization;covalent chromati…	adenyl nucleotide binding;adenyl ribonucleotide binding;ATP binding;binding;catalytic activity;chromatin binding;DNA binding;helicase activity;hydrolase activity;hydrolase activity, acting on acid anhydrides;hydrolase activity, acting on acid anhydrides, in phosphorus-containing anhydrides;nucleic acid binding;nucleoside-triphosphatase activity;nucleotide binding;purine nucleotide binding;purine …	cell part;chromatin remodeling complex;chromosomal part;H4/H2A histone acetyltransferase complex;histone acetyltransferase complex;intracellular organelle part;intracellular part;macromolecular complex;NuA4 histone acetyltransferase complex;nuclear body;nuclear chromosome part;nuclear part;nuclear speck;nucleoplasm part;organelle part;protein complex;Swr1 complex		Helicase_C;HSA;SNF2_N	BIDUS_METASTASIS_DN;BLALOCK_ALZHEIMERS_DISEASE_UP;BROWNE_HCMV_INFECTION_48HR_DN;CHANDRAN_METASTASIS_UP;chr12q24;CTTTGTA,MIR-524;DEBIASI_APOPTOSIS_BY_REOVIRUS_INFECTION_DN;EIF4E_DN;FERREIRA_EWINGS_SARCOMA_UNSTABLE_VS_STABLE_UP;GOBERT_OLIGODENDROCYTE_DIFFERENTIATION_DN;GSE11057_EFF_MEM_VS_CENT_MEM_CD4_TCELL_DN;GSE13485_CTRL_VS_DAY7_YF17D_VACCINE_PBMC_UP;GSE17721_LPS_VS_CPG_8H_BMDM_UP;GSE17974_2.5H_…	+	+	+	14(2685-2698);18(2462-2479)							19	19	19	8.1	8.1	8.1	337.18	0	186.76	13087000000	66	2	594	0.0616021	0.889626	-0.456656	-0.168776	0.214678	0.878398
27.1674	22.7295	23.4255	23.9121	23.2992	27.0354	24.0371	22.5575	26.6987	25.7131	25.954	26.2208	27.1152	26.0048	Smrt-Sin3A-Hdac7 complex	anatomical structure development;anatomical structure morphogenesis;biological regulation;biosynthetic process;body fluid secretion;carbohydrate homeostasis;cell differentiation;cell proliferation;cell proliferation in forebrain;cellular biosynthetic process;cellular developmental process;cellular macromolecule biosynthetic process;cellular macromolecule metabolic process;cellular metabolic proce…	binding;chromatin binding;DNA binding;enzyme binding;histone deacetylase binding;Notch binding;nucleic acid binding;protein binding;protein binding transcription factor activity;protein N-terminus binding;receptor binding;regulatory region DNA binding;regulatory region nucleic acid binding;RNA polymerase II regulatory region DNA binding;sequence-specific DNA binding;transcription cofactor activit…	cell part;chromatin;chromatin remodeling complex;chromosomal part;histone deacetylase complex;intracellular membrane-bounded organelle;intracellular organelle;intracellular organelle part;intracellular part;macromolecular complex;membrane;membrane-bounded organelle;nuclear body;nuclear matrix;nuclear part;nucleoplasm;nucleoplasm part;nucleus;organelle;organelle part;protein complex;transcriptiona…	Notch signaling pathway	Myb_DNA-binding	ACAGGGT,MIR-10A,MIR-10B;ACCAAAG,MIR-9;BHAT_ESR1_TARGETS_NOT_VIA_AKT1_UP;BHAT_ESR1_TARGETS_VIA_AKT1_UP;BIOCARTA_CARM_ER_PATHWAY;BIOCARTA_EGFR_SMRTE_PATHWAY;BIOCARTA_ETS_PATHWAY;BIOCARTA_PPARA_PATHWAY;BIOCARTA_RARRXR_PATHWAY;BLALOCK_ALZHEIMERS_DISEASE_UP;BUYTAERT_PHOTODYNAMIC_THERAPY_STRESS_DN;chr12q24;CTCAGGG,MIR-125B,MIR-125A;CTCTGGA,MIR-520A,MIR-525;DACOSTA_UV_RESPONSE_VIA_ERCC3_COMMON_DN;DACOST…	+	+	+	14(494-507)							22	22	22	11.5	11.5	11.5	253.86	0	39.004	15744000000	47	4	488	0.908958	0.206363	2.21461	1.70859	0.291452	0.841327
27.5709	23.5272	25.4401	28.5811	24.5771	28.5303	24.023	23.2929	28.6101	29.237	28.6843	29.1947	30.046	31.4864		antigen processing and presentation;biological regulation;cell projection organization;cellular component organization;cellular component organization at cellular level;cellular component organization or biogenesis;cellular component organization or biogenesis at cellular level;cellular process;cellular response to stimulus;cytokinesis;endocytic recycling;endosome transport;ER to Golgi vesicle-me…	binding;catalytic activity;GDP binding;GTP binding;GTPase activity;guanyl nucleotide binding;guanyl ribonucleotide binding;hydrolase activity;hydrolase activity, acting on acid anhydrides;hydrolase activity, acting on acid anhydrides, in phosphorus-containing anhydrides;lipid binding;nucleoside-triphosphatase activity;nucleotide binding;phosphatidylinositol binding;phosphatidylinositol-4,5-bispho…	cell part;cell projection membrane;cell projection part;clathrin-coated endocytic vesicle;clathrin-coated vesicle;coated pit;coated vesicle;cytoplasmic membrane-bounded vesicle;cytoplasmic part;cytoplasmic vesicle;endocytic vesicle;endosomal part;endosome membrane;extracellular membrane-bounded organelle;extracellular organelle;extracellular region part;extracellular vesicular exosome;intercellul…		Ras	AAGCAAT,MIR-137;CAGGTG_V$E12_Q6;CCTGCTG,MIR-214;CELL_DIVISION;CELL_PROJECTION;CELL_PROJECTION_PART;CELLULAR_LOCALIZATION;chr12q24;CLATHRIN_COATED_VESICLE;COATED_VESICLE;CYTOKINESIS;CYTOPLASM;CYTOPLASMIC_MEMBRANE_BOUND_VESICLE;CYTOPLASMIC_PART;CYTOPLASMIC_VESICLE;ELVIDGE_HIF1A_TARGETS_UP;ELVIDGE_HYPOXIA_DN;ENDOCYTIC_VESICLE;ENDOSOME_TRANSPORT;ESTABLISHMENT_OF_CELLULAR_LOCALIZATION;ESTABLISHMENT_OF…	+		+	6(179-184)							11	11	9	47.3	47.3	42.3	23.025	0	56.563	71554000000	147	1	NaN	1.73272	0.0759752	5.13651	3.22102	0.937693	0.645735
25.4418	23.688	23.6066	26.3053	23.3813	26.2741	27.2654	22.0486	29.0344	28.741	29.3737	29.7625	29.3214	28.4778		actin cytoskeleton organization;actin filament bundle assembly;actin filament organization;actin filament-based process;actin nucleation;biological regulation;cell cycle cytokinesis;cell cycle process;cellular component assembly;cellular component assembly at cellular level;cellular component movement;cellular component organization;cellular component organization at cellular level;cellular compo…	actin binding;binding;cytoskeletal protein binding;protein binding	actin filament;cell cortex;cell part;cell projection;cytoplasmic part;cytoplasmic vesicle membrane;cytoplasmic vesicle part;cytoskeletal part;cytosol;endoplasmic reticulum;endoplasmic reticulum membrane;endoplasmic reticulum part;intracellular membrane-bounded organelle;intracellular non-membrane-bounded organelle;intracellular organelle;intracellular organelle part;intracellular part;macromolecu…	Dorso-ventral axis formation	Drf_FH1;FH2	ACEVEDO_LIVER_CANCER_WITH_H3K27ME3_UP;ATACTGT,MIR-144;ATGTTAA,MIR-302C;CADWELL_ATG16L1_TARGETS_UP;CHEN_LIVER_METABOLISM_QTL_CIS;chr1q43;GGGCATT,MIR-365;GINESTIER_BREAST_CANCER_ZNF217_AMPLIFIED_DN;GOBERT_OLIGODENDROCYTE_DIFFERENTIATION_DN;GTGCAAA,MIR-507;GTGCAAT,MIR-25,MIR-32,MIR-92,MIR-363,MIR-367;IVANOVA_HEMATOPOIESIS_STEM_CELL_LONG_TERM;KEGG_DORSO_VENTRAL_AXIS_FORMATION;MARTORIATI_MDM4_TARGETS_…	+	+	+	6(202-207)							21	21	21	16.3	16.3	16.3	167.38	0	280.64	60902000000	194	2	412	1.52715	0.0937118	4.44487	2.82036	0.119674	0.938475
30.2129	28.5291	29.5417	27.3196	25.6173	31.0345	26.7158	25.4365	30.1408	29.7318	29.8473	29.9835	31.4089	30.9246		anatomical structure development;anatomical structure morphogenesis;appendage morphogenesis;biological regulation;biosynthetic process;cell development;cellular biosynthetic process;cellular component assembly;cellular component assembly at cellular level;cellular component organization;cellular component organization at cellular level;cellular component organization or biogenesis;cellular compon…	adenyl nucleotide binding;adenyl ribonucleotide binding;ATP binding;ATPase activity;ATPase activity, coupled;binding;catalytic activity;cation binding;chromatin binding;chromo shadow domain binding;DNA binding;DNA translocase activity;DNA-dependent ATPase activity;helicase activity;histone binding;hydrolase activity;hydrolase activity, acting on acid anhydrides;hydrolase activity, acting on acid …	cell part;chromatin;chromatin remodeling complex;chromosomal part;chromosome;heterochromatin;intracellular membrane-bounded organelle;intracellular non-membrane-bounded organelle;intracellular organelle;intracellular organelle part;intracellular part;macromolecular complex;membrane-bounded organelle;non-membrane-bounded organelle;nuclear body;nuclear chromosome;nuclear part;nucleoplasm;nucleoplas…		Helicase_C;SNF2_N	AAAGACA,MIR-511;ACCATTT,MIR-522;ACTGTAG,MIR-139;ATGTCAC,MIR-489;ATGTTTC,MIR-494;BACOLOD_RESISTANCE_TO_ALKYLATING_AGENTS_DN;BASAKI_YBX1_TARGETS_DN;BILD_CTNNB1_ONCOGENIC_SIGNATURE;BIOPOLYMER_METABOLIC_PROCESS;BIOPOLYMER_MODIFICATION;BLALOCK_ALZHEIMERS_DISEASE_DN;BROWNE_HCMV_INFECTION_48HR_DN;BRUINS_UVC_RESPONSE_EARLY_LATE;CAGCTTT,MIR-320;CAGTATT,MIR-200B,MIR-200C,MIR-429;CCAWNWWNNNGGC_UNKNOWN;CCAWW…	+	+	+	6(2403-2408)							40	40	38	17.7	17.7	16.1	278.58	0	323.31	130980000000	394	1	248.5	1.1289	0.154027	3.57128	2.11624	0.92833	0.642813
28.3051	22.6446	25.2011	26.9768	25.0659	29.0867	24.7892	26.4144	28.4423	28.3788	28.5383	28.2427	28.1163	30.7259		biological regulation;negative regulation of biological process;negative regulation of biosynthetic process;negative regulation of cellular biosynthetic process;negative regulation of cellular macromolecule biosynthetic process;negative regulation of cellular metabolic process;negative regulation of cellular process;negative regulation of gene expression;negative regulation of macromolecule biosy…	nucleic acid binding transcription factor activity;RNA polymerase II core promoter proximal region sequence-specific DNA binding transcription factor activity;RNA polymerase II core promoter proximal region sequence-specific DNA binding transcription factor activity involved in negative regulation of transcription;sequence-specific DNA binding RNA polymerase II transcription factor activity;seque…	cell part;cytoplasm;intracellular membrane-bounded organelle;intracellular organelle;intracellular organelle part;intracellular part;membrane-bounded organelle;nuclear body;nuclear part;nuclear speck;nucleoplasm;nucleoplasm part;nucleus;organelle;organelle part			BROWNE_HCMV_INFECTION_18HR_DN;BROWNE_HCMV_INFECTION_20HR_UP;BROWNE_HCMV_INFECTION_24HR_DN;BROWNE_HCMV_INFECTION_2HR_DN;BROWNE_HCMV_INFECTION_6HR_DN;BUYTAERT_PHOTODYNAMIC_THERAPY_STRESS_DN;chr14q24;CYCLIN_D1_KE_.V1_DN;CYCLIN_D1_UP.V1_DN;GOBERT_OLIGODENDROCYTE_DIFFERENTIATION_DN;GSE18791_CTRL_VS_NEWCASTLE_VIRUS_DC_10H_UP;GSE18791_CTRL_VS_NEWCASTLE_VIRUS_DC_12H_UP;GSE18791_CTRL_VS_NEWCASTLE_VIRUS_DC…	+	+	+	6(355-360)							17	17	17	10.8	10.8	10.8	241.05	0	323.31	45179000000	114	1	566.5	0.977193	0.187396	2.68922	1.83896	0.270739	0.836654
23.9351	23.4297	24.175	24.6249	24.365	27.7899	23.931	22.2432	26.2323	26.5407	27.5749	27.9756	26.8335	27.6527				cell part;integral to membrane;intrinsic to membrane;membrane part		Tmemb_cc2	ACEVEDO_FGFR1_TARGETS_IN_PROSTATE_CANCER_MODEL_DN;ACEVEDO_METHYLATED_IN_LIVER_CANCER_DN;BRUINS_UVC_RESPONSE_VIA_TP53_GROUP_D;chr1q32;CTCTGGA,MIR-520A,MIR-525;CTGAGCC,MIR-24;CUI_TCF21_TARGETS_2_DN;GNF2_ANK1;GNF2_BNIP3L;GNF2_MAP2K3;GNF2_RAD23A;GNF2_SPTA1;GNF2_SPTB;GNF2_TAL1;GOBERT_OLIGODENDROCYTE_DIFFERENTIATION_DN;GRAESSMANN_APOPTOSIS_BY_DOXORUBICIN_UP;GRAESSMANN_APOPTOSIS_BY_SERUM_DEPRIVATION_DN;…	+	+	+	6(619-624);7(106-112)							11	11	10	16.4	16.4	15.2	77.053	0	108.11	23678000000	48	2	143	1.02893	0.17368	2.90503	1.93	0.595091	0.666731
25.6947	23.9661	27.9751	29.068	24.3844	27.3684	23.5402	27.6956	26.6068	28.395	28.4689	29.3191	26.1929	28.504	Brd4-P-TEFb complex;Brd4-Rfc complex	biological regulation;biosynthetic process;cell cycle phase;cell cycle process;cell differentiation;cell proliferation;cellular biosynthetic process;cellular component organization;cellular component organization at cellular level;cellular component organization or biogenesis;cellular component organization or biogenesis at cellular level;cellular developmental process;cellular macromolecule bios…	binding;chromatin binding;DNA binding;histone acetyl-lysine binding;histone binding;nucleic acid binding;p53 binding;protein binding	carboxy-terminal domain protein kinase complex;cell part;chromatin;chromosomal part;chromosome;condensed chromosome;condensed nuclear chromosome;cytoplasm;intracellular membrane-bounded organelle;intracellular non-membrane-bounded organelle;intracellular organelle;intracellular organelle part;intracellular part;macromolecular complex;membrane-bounded organelle;non-membrane-bounded organelle;nucle…		Bromodomain	AAAGGGA,MIR-204,MIR-211;ACCAAAG,MIR-9;ACTGCCT,MIR-34B;AUNG_GASTRIC_CANCER;BLALOCK_ALZHEIMERS_DISEASE_UP;BOYLAN_MULTIPLE_MYELOMA_D_CLUSTER_DN;BUYTAERT_PHOTODYNAMIC_THERAPY_STRESS_UP;BYSTROEM_CORRELATED_WITH_IL5_UP;BYSTRYKH_HEMATOPOIESIS_STEM_CELL_QTL_TRANS;CACGTG_V$MYC_Q2;CAGCTG_V$AP4_Q5;chr19p13;chr1p22;FOSTER_KDM1A_TARGETS_UP;FOSTER_TOLERANT_MACROPHAGE_UP;GAUSSMANN_MLL_AF4_FUSION_TARGETS_C_UP;GC…	+	+	+	6(772-777);7(1332-1338);8(1321-1328)							26	26	21	21.6	21.6	18	155.89	0	218.89	60164000000	180	1.5	255	0.735171	0.267095	2.25818	1.44235	0.0562079	0.961718
24.6617	23.0794	24.6476	29.8121	23.8043	24.0102	22.7944	26.0037	26.8919	26.1453	26.9983	25.8541	27.2539	25.6245						SAC3_GANP	AACTGGA,MIR-145;BENPORATH_CYCLING_GENES;CAGTGTT,MIR-141,MIR-200A;CATGTAA,MIR-496;chr19q13;GARY_CD5_TARGETS_UP;GGGYGTGNY_UNKNOWN;GINESTIER_BREAST_CANCER_20Q13_AMPLIFICATION_DN;GINESTIER_BREAST_CANCER_ZNF217_AMPLIFIED_DN;GSE13485_DAY3_VS_DAY21_YF17D_VACCINE_PBMC_UP;GSE13493_DP_VS_CD4INTCD8POS_THYMOCYTE_UP;GSE15930_NAIVE_VS_48H_IN_VITRO_STIM_CD8_TCELL_UP;GSE17721_CTRL_VS_CPG_2H_BMDM_DN;GSE17721_CTRL…		+	+	6(81-86)							6	6	6	8	8	8	88.463	0	30.597	5761200000	31	NaN	119.5	1.16664	0.156468	2.09101	2.08754	0.307622	0.825455
24.5525	23.362	22.7941	24.4687	24.0425	28.6829	27.8624	26.4599	29.2091	29.5093	29.6346	29.1976	28.7787	29.2468		chordate embryonic development;developmental process;embryo development;embryo development ending in birth or egg hatching;in utero embryonic development				Ank;Ank_2	ACEVEDO_FGFR1_TARGETS_IN_PROSTATE_CANCER_MODEL_DN;ACEVEDO_LIVER_CANCER_WITH_H3K27ME3_UP;ACEVEDO_METHYLATED_IN_LIVER_CANCER_DN;BUYTAERT_PHOTODYNAMIC_THERAPY_STRESS_UP;CAMP_UP.V1_DN;CERVERA_SDHB_TARGETS_1_UP;chr17q23;FIGUEROA_AML_METHYLATION_CLUSTER_3_UP;FIGUEROA_AML_METHYLATION_CLUSTER_4_UP;FIGUEROA_AML_METHYLATION_CLUSTER_6_UP;FIGUEROA_AML_METHYLATION_CLUSTER_7_UP;GCM_CRKL;GCM_MAP4K4;GOZGIT_ESR1_…	+	+	+	7(1376-1382)							27	27	23	14.8	14.8	12.1	220.26	0	220.27	54133000000	142	1	163	0.943478	0.19801	2.31244	1.76711	0.901406	0.661713
28.4356	25.2785	28.1589	24.7703	24.8096	26.2845	23.6268	22.2885	29.5705	29.0595	28.5809	28.9605	30.4306	27.8034		anatomical structure development;apoptosis;biological regulation;biosynthetic process;cell cycle checkpoint;cell death;cell differentiation;cell proliferation;cellular biosynthetic process;cellular developmental process;cellular macromolecule biosynthetic process;cellular macromolecule metabolic process;cellular metabolic process;cellular nitrogen compound metabolic process;cellular process;death…	binding;DNA binding;double-stranded DNA binding;double-stranded telomeric DNA binding;nucleic acid binding;nucleic acid binding transcription factor activity;protein binding;purine-rich negative regulatory element binding;regulatory region DNA binding;regulatory region nucleic acid binding;sequence-specific DNA binding;sequence-specific DNA binding transcription factor activity;single-stranded DN…	cell body;cell part;cell projection;chromosomal part;cytoplasm;dendrite;DNA replication factor A complex;intracellular membrane-bounded organelle;intracellular organelle;intracellular organelle part;intracellular part;macromolecular complex;membrane-bounded organelle;neuron projection;neuronal cell body;nuclear chromosome part;nuclear part;nucleus;organelle;organelle part;protein complex		PurA	AAAGGAT,MIR-501;AAAYWAACM_V$HFH4_01;AACTTT_UNKNOWN;AACYNNNNTTCCS_UNKNOWN;ACCAAAG,MIR-9;ACEVEDO_LIVER_CANCER_UP;ACEVEDO_LIVER_TUMOR_VS_NORMAL_ADJACENT_TISSUE_UP;ACTGAAA,MIR-30A-3P,MIR-30E-3P;ACTTTAT,MIR-142-5P;AGCACTT,MIR-93,MIR-302A,MIR-302B,MIR-302C,MIR-302D,MIR-372,MIR-373,MIR-520E,MIR-520A,MIR-526B,MIR-520B,MIR-520C,MIR-520D;ATACTGT,MIR-144;ATATGCA,MIR-448;ATGGYGGA_UNKNOWN;ATGTAGC,MIR-221,MIR-…	+	+	+	7(296-302)							11	10	10	38.9	36.1	36.1	34.883	0	309.84	84216000000	96	1	80	2.00388	0.0688	4.8125	3.72813	0.00218313	0.996691
30.9139	23.9571	28.0593	23.8061	22.9131	31.1584	21.7092	28.7072	30.5721	30.0113	29.9252	30.4739	31.4177	31.2941	Cd3e-Nck1-Mink1 complex	actin cytoskeleton organization;actin cytoskeleton reorganization;actin filament-based process;activation of protein kinase activity;anatomical structure morphogenesis;biological regulation;cell communication;cell part morphogenesis;cell projection morphogenesis;cell projection organization;cell-cell signaling;cellular component morphogenesis;cellular component organization;cellular component org…	adenyl nucleotide binding;adenyl ribonucleotide binding;ATP binding;binding;catalytic activity;kinase activity;nucleotide binding;phosphotransferase activity, alcohol group as acceptor;protein kinase activity;protein serine/threonine kinase activity;purine nucleotide binding;purine ribonucleoside triphosphate binding;purine ribonucleotide binding;ribonucleotide binding;transferase activity;transf…	axon;cell junction;cell part;cell projection;cytoplasm;cytoplasmic part;cytoskeletal part;dendrite;extracellular membrane-bounded organelle;extracellular organelle;extracellular region part;extracellular vesicular exosome;Golgi apparatus;intracellular membrane-bounded organelle;intracellular organelle;intracellular organelle part;intracellular part;membrane;membrane-bounded organelle;membrane-bou…		CNH;Pkinase	AAAGACA,MIR-511;AAGCACT,MIR-520F;AATGGAG,MIR-136;ACOSTA_PROLIFERATION_INDEPENDENT_MYC_TARGETS_DN;ADENYL_NUCLEOTIDE_BINDING;ADENYL_RIBONUCLEOTIDE_BINDING;AGCACTT,MIR-93,MIR-302A,MIR-302B,MIR-302C,MIR-302D,MIR-372,MIR-373,MIR-520E,MIR-520A,MIR-526B,MIR-520B,MIR-520C,MIR-520D;ATP_BINDING;BIOPOLYMER_METABOLIC_PROCESS;BIOPOLYMER_MODIFICATION;CACGTG_V$MYC_Q2;CAGGTG_V$E12_Q6;CCAGGGG,MIR-331;CCTGCTG,MIR-…	+	+	+	7(491-497);8(480-487)	excitatory	+				+	42	30	19	29	22.2	14.2	147.29	0	323.31	166370000000	354	3	224.5	0.897927	0.198	4.93994	1.76619	1.16902	0.63753
23.7412	23.178	23.9796	25.0782	23.8006	25.3706	23.0553	22.6343	25.7741	25.6092	26.0912	24.5265	26.215	26.0558	Tis7-Sin3-Hdac1-Ncor1-Sap30 complex	alpha-beta T cell activation;alpha-beta T cell differentiation;anatomical structure development;biological regulation;biosynthetic process;CD4-positive, alpha-beta T cell activation;CD4-positive, alpha-beta T cell differentiation;CD4-positive, CD25-positive, alpha-beta regulatory T cell differentiation;cell activation;cell differentiation;cellular biosynthetic process;cellular component assembly;…	activating transcription factor binding;binding;chromatin binding;DNA binding;enzyme binding;enzyme regulator activity;histone deacetylase binding;histone deacetylase regulator activity;hormone receptor binding;nuclear hormone receptor binding;nucleic acid binding;nucleic acid binding transcription factor activity;protein binding;protein binding transcription factor activity;protein domain specif…	cell part;chromatin;chromatin remodeling complex;chromosomal part;cytoplasm;cytoplasmic part;cytoskeletal part;cytosol;histone deacetylase complex;intracellular membrane-bounded organelle;intracellular organelle;intracellular organelle part;intracellular part;macromolecular complex;membrane;membrane-bounded organelle;microtubule;nuclear chromatin;nuclear chromosome part;nuclear part;nucleoplasm;n…		Myb_DNA-binding	BENPORATH_NANOG_TARGETS;BIOCARTA_PPARA_PATHWAY;BIOCARTA_VDR_PATHWAY;BIOPOLYMER_METABOLIC_PROCESS;CAGGTG_V$E12_Q6;chr17p11;CTAWWWATA_V$RSRFC4_Q2;CUI_TCF21_TARGETS_2_DN;DE_YY1_TARGETS_DN;DELACROIX_RAR_BOUND_ES;DIAZ_CHRONIC_MEYLOGENOUS_LEUKEMIA_UP;GAZDA_DIAMOND_BLACKFAN_ANEMIA_ERYTHROID_DN;GGGAGGRR_V$MAZ_Q6;GOBERT_OLIGODENDROCYTE_DIFFERENTIATION_DN;GRAESSMANN_APOPTOSIS_BY_DOXORUBICIN_DN;GSE11864_UNT…	+	+	+	7(58-64)							14	14	14	6.6	6.6	6.6	270.64	0	58.795	7250700000	54	4	141	1.12101	0.164657	1.88388	1.99802	0.151321	0.922446
32.0075	26.8615	30.8909	23.9181	24.6833	31.3019	27.7329	25.0823	31.6661	31.7041	31.6182	31.8281	31.2459	31.1853		biological regulation;cellular process;positive regulation of biological process;positive regulation of biosynthetic process;positive regulation of cellular biosynthetic process;positive regulation of cellular metabolic process;positive regulation of cellular process;positive regulation of cellular protein metabolic process;positive regulation of macromolecule biosynthetic process;positive regula…	adenyl nucleotide binding;adenyl ribonucleotide binding;ATP binding;ATPase activity;binding;catalytic activity;hydrolase activity;hydrolase activity, acting on acid anhydrides;hydrolase activity, acting on acid anhydrides, in phosphorus-containing anhydrides;nucleic acid binding;nucleoside-triphosphatase activity;nucleotide binding;purine nucleotide binding;purine ribonucleoside triphosphate bind…	cell part;cytoplasm;cytoplasmic part;envelope;intracellular non-membrane-bounded organelle;intracellular organelle;intracellular organelle part;intracellular part;macromolecular complex;membrane;non-membrane-bounded organelle;nuclear envelope;nuclear part;nucleoplasm;organelle;organelle envelope;organelle part;polysomal ribosome;ribonucleoprotein complex;ribosome		ABC_tran	ACTIVE_TRANSMEMBRANE_TRANSPORTER_ACTIVITY;ADENYL_NUCLEOTIDE_BINDING;ADENYL_RIBONUCLEOTIDE_BINDING;ATP_BINDING;ATPASE_ACTIVITY;ATPASE_ACTIVITY_COUPLED;ATPASE_ACTIVITY_COUPLED_TO_MOVEMENT_OF_SUBSTANCES;BIOSYNTHETIC_PROCESS;BURTON_ADIPOGENESIS_PEAK_AT_16HR;BYSTRYKH_HEMATOPOIESIS_STEM_CELL_QTL_TRANS;CELLULAR_BIOSYNTHETIC_PROCESS;CELLULAR_MACROMOLECULE_METABOLIC_PROCESS;CELLULAR_PROTEIN_METABOLIC_PROC…	+	+	+	8(64-71)							33	33	32	39.5	39.5	38.8	94.944	0	323.31	183360000000	324	2	221	1.17105	0.146647	4.21967	2.20556	0.516713	0.773076
25.079	23.631	23.613	24.2411	24.3943	23.3479	23.9736	22.1397	27.0921	26.9137	25.3218	25.1272	27.883	27.2515		cellular macromolecule metabolic process;cellular metabolic process;cellular nitrogen compound metabolic process;cellular process;macromolecule metabolic process;metabolic process;nitrogen compound metabolic process;nucleic acid metabolic process;nucleobase-containing compound metabolic process;primary metabolic process;RNA metabolic process;RNA processing	adenyl nucleotide binding;adenyl ribonucleotide binding;ATP binding;ATPase activity;ATPase activity, coupled;ATP-dependent helicase activity;ATP-dependent RNA helicase activity;binding;catalytic activity;helicase activity;hydrolase activity;hydrolase activity, acting on acid anhydrides;hydrolase activity, acting on acid anhydrides, in phosphorus-containing anhydrides;nucleic acid binding;nucleosi…	cell part;cytoplasmic part;eukaryotic 43S preinitiation complex;intracellular membrane-bounded organelle;intracellular organelle;intracellular part;macromolecular complex;membrane-bounded organelle;mitochondrion;nucleus;organelle;ribonucleoprotein complex;translation preinitiation complex		DEAD;HA2;Helicase_C;OB_NTP_bind	ACEVEDO_LIVER_CANCER_UP;ACEVEDO_LIVER_TUMOR_VS_NORMAL_ADJACENT_TISSUE_UP;BONOME_OVARIAN_CANCER_SURVIVAL_SUBOPTIMAL_DEBULKING;chr5q11;ELVIDGE_HYPOXIA_DN;GARY_CD5_TARGETS_DN;GAZDA_DIAMOND_BLACKFAN_ANEMIA_ERYTHROID_DN;GCM_TINF2;GSE10856_CTRL_VS_TNFRSF6B_IN_MACROPHAGE_DN;GSE14000_TRANSLATED_RNA_VS_MRNA_4H_LPS_DC_UP;GSE18791_CTRL_VS_NEWCASTLE_VIRUS_DC_16H_UP;GSE20151_CTRL_VS_FUSOBACT_NUCLEATUM_NEUTROP…	+	+	+	9(499-507)							11	11	10	9.2	9.2	8.6	153.97	0	64.291	15325000000	49	1	110	1.8198	0.0765526	3.29003	3.26509	0.112202	0.932945
30.5819	31.7252	33.4233	27.7769	31.3457	31.5064	29.197	30.7458	32.1625	33.3627	32.6356	33.347	30.4647	26.3163	Parvulin-associated pre-rRNP complex	activation-induced cell death of T cells;anatomical structure development;anatomical structure morphogenesis;apoptosis;biological regulation;biosynthetic process;carbohydrate homeostasis;cell activation;cell activation involved in immune response;cell cycle checkpoint;cell cycle phase;cell cycle process;cell death;cell development;cell differentiation;cell proliferation;cellular biosynthetic proc…	binding;enzyme binding;kinase binding;protein binding;protein kinase binding;structural constituent of ribosome;structural molecule activity	cell body;cell part;cell projection;cytoplasm;cytoplasmic part;cytosolic small ribosomal subunit;dendrite;intracellular membrane-bounded organelle;intracellular non-membrane-bounded organelle;intracellular organelle;intracellular organelle part;intracellular part;macromolecular complex;membrane;membrane-bounded organelle;neuron projection;non-membrane-bounded organelle;nuclear part;nucleolus;nucl…	Insulin signaling pathway;mTOR signaling pathway;Ribosome	Ribosomal_S6e	AGUIRRE_PANCREATIC_CANCER_COPY_NUMBER_DN;BENPORATH_MYC_MAX_TARGETS;BENPORATH_MYC_TARGETS_WITH_EBOX;BILANGES_SERUM_AND_RAPAMYCIN_SENSITIVE_GENES;BILANGES_SERUM_RESPONSE_TRANSLATION;BIOCARTA_IGF1MTOR_PATHWAY;BIOCARTA_MTOR_PATHWAY;CAIRO_HEPATOBLASTOMA_CLASSES_UP;CHEMICAL_HOMEOSTASIS;CHNG_MULTIPLE_MYELOMA_HYPERPLOID_UP;chr9p21;DAIRKEE_CANCER_PRONE_RESPONSE_BPA_E2;DANG_BOUND_BY_MYC;FERNANDEZ_BOUND_BY_…	+	+				+					18	18	18	44.2	44.2	44.2	28.68	0	323.31	577650000000	511	1	35	0.13497	0.769288	-0.656019	-0.342139	0.575913	0.670568
28.5117	30.1806	28.3415	32.6017	29.699	28.9362	29.1305	29.7644	31.4935	30.7809	31.0469	30.616	29.6612	31.1352		amine metabolic process;amino acid activation;carboxylic acid metabolic process;cellular amine metabolic process;cellular amino acid metabolic process;cellular ketone metabolic process;cellular macromolecule metabolic process;cellular metabolic process;cellular nitrogen compound metabolic process;cellular process;cysteinyl-tRNA aminoacylation;macromolecule metabolic process;metabolic process;ncRN…	adenyl nucleotide binding;adenyl ribonucleotide binding;aminoacyl-tRNA ligase activity;ATP binding;binding;catalytic activity;cation binding;cysteine-tRNA ligase activity;identical protein binding;ion binding;ligase activity;ligase activity, forming aminoacyl-tRNA and related compounds;ligase activity, forming carbon-oxygen bonds;metal ion binding;nucleic acid binding;nucleotide binding;protein b…	cell part;cytoplasm;cytoplasmic part;cytosol;intracellular part	Aminoacyl-tRNA biosynthesis	tRNA-synt_1e	ABE_VEGFA_TARGETS_2HR;AMUNDSON_RESPONSE_TO_ARSENITE;BLUM_RESPONSE_TO_SALIRASIB_UP;CELL_FRACTION;CHAUHAN_RESPONSE_TO_METHOXYESTRADIOL_UP;CHEN_HOXA5_TARGETS_9HR_UP;chr11p15;CYCLIN_D1_KE_.V1_UP;CYTOPLASM;DIRMEIER_LMP1_RESPONSE_LATE_UP;GAJATE_RESPONSE_TO_TRABECTEDIN_UP;GARY_CD5_TARGETS_UP;GREGORY_SYNTHETIC_LETHAL_WITH_IMATINIB;GRESHOCK_CANCER_COPY_NUMBER_UP;GROSS_HYPOXIA_VIA_ELK3_DN;GSE11057_EFF_MEM_…	+	+									22	22	4	29.7	29.7	5.3	94.859	0	89.966	116140000000	218	1	35	1.26266	0.162538	1.08825	2.0317	0.593702	0.657546
27.1848	24.8509	31.8711	24.4075	25.3468	30.2367	26.5015	28.1949	29.7045	29.3694	29.5173	30.0987	30.9886	26.4895		apoptosis;biological regulation;cell death;cellular macromolecule metabolic process;cellular metabolic process;cellular nitrogen compound metabolic process;cellular process;death;macromolecule metabolic process;metabolic process;mRNA metabolic process;mRNA processing;nitrogen compound metabolic process;nucleic acid metabolic process;nucleobase-containing compound metabolic process;primary metabol…	binding;mRNA binding;nucleic acid binding;nucleotide binding;RNA binding	cell part;cytoplasm;intracellular organelle part;intracellular part;nuclear body;nuclear part;nuclear speck;nucleoplasm part;organelle part	Spliceosome	PWI;RRM_1	AATGTGA,MIR-23A,MIR-23B;ACEVEDO_LIVER_TUMOR_VS_NORMAL_ADJACENT_TISSUE_DN;BILD_CTNNB1_ONCOGENIC_SIGNATURE;BILD_E2F3_ONCOGENIC_SIGNATURE;BRUINS_UVC_RESPONSE_VIA_TP53_GROUP_D;BUYTAERT_PHOTODYNAMIC_THERAPY_STRESS_UP;chr14q24;CTACTGT,MIR-199A;DELASERNA_MYOD_TARGETS_UP;DURCHDEWALD_SKIN_CARCINOGENESIS_DN;FONTAINE_FOLLICULAR_THYROID_ADENOMA_UP;FOURNIER_ACINAR_DEVELOPMENT_LATE_2;GARY_CD5_TARGETS_DN;GAZDA_…	+	+									27	27	27	28.3	28.3	28.3	99.551	0	289.91	68249000000	196	5	35	0.41427	0.462572	1.62231	0.898411	0.0870501	0.944055
23.9712	29.7748	23.8774	28.8076	23.4759	24.7207	23.6179	22.4672	27.3495	28.0318	27.4511	26.8859	24.5011	28.8101		biological regulation;cellular component assembly;cellular component assembly at cellular level;cellular component organization;cellular component organization at cellular level;cellular component organization or biogenesis;cellular component organization or biogenesis at cellular level;cellular macromolecular complex assembly;cellular macromolecular complex subunit organization;cellular membrane…	binding;protein binding;SNAP receptor activity;SNARE binding	cell junction;cell part;cell projection;cell surface;clathrin coated vesicle membrane;clathrin-coated vesicle;coated vesicle;coated vesicle membrane;cytoplasmic membrane-bounded vesicle;cytoplasmic part;cytoplasmic vesicle;cytoplasmic vesicle membrane;cytoplasmic vesicle part;integral to membrane;intracellular membrane-bounded organelle;intracellular organelle;intracellular organelle part;intrace…	SNARE interactions in vesicular transport	Synaptobrevin	ACCAAAG,MIR-9;BENPORATH_MYC_MAX_TARGETS;BILD_MYC_ONCOGENIC_SIGNATURE;BLALOCK_ALZHEIMERS_DISEASE_DN;BLALOCK_ALZHEIMERS_DISEASE_INCIPIENT_DN;BLUM_RESPONSE_TO_SALIRASIB_DN;BYSTRYKH_HEMATOPOIESIS_STEM_CELL_AND_BRAIN_QTL_TRANS;CAGCTG_V$AP4_Q5;CAR_MLANA;CAR_MYST2;CAR_WBSCR22;CASORELLI_ACUTE_PROMYELOCYTIC_LEUKEMIA_UP;chr12p;CHYLA_CBFA2T3_TARGETS_DN;DANG_BOUND_BY_MYC;FORTSCHEGGER_PHF8_TARGETS_UP;GAGCTGG,…		+			generic	+				+	10	6	6	71.2	61	61	12.89	0	323.31	37993000000	75	NaN	35	1.3619	0.120588	3.16197	2.47645	0.279497	0.82549
29.325	22.3099	25.797	24.3142	23.8872	30.2474	27.0309	21.865	31.115	30.5308	31.0554	30.8897	30.3802	30.1541		anatomical structure development;anatomical structure formation involved in morphogenesis;axon guidance;biological adhesion;cell adhesion;cell junction assembly;cell junction organization;cell-cell adhesion;cell-cell junction assembly;cell-cell junction organization;cellular component assembly;cellular component assembly at cellular level;cellular component assembly involved in morphogenesis;cell…		adherens junction;anchoring junction;axon;axon part;cell junction;cell part;cell projection;cell projection part;cell-cell junction;cell-substrate adherens junction;cell-substrate junction;extracellular membrane-bounded organelle;extracellular organelle;extracellular region part;extracellular vesicular exosome;focal adhesion;membrane;membrane-bounded organelle;membrane-bounded vesicle;neuron proj…	Cell adhesion molecules (CAMs)	Bravo_FIGEY;fn3;I-set	AAAGGAT,MIR-501;AAGCAAT,MIR-137;ACAGGGT,MIR-10A,MIR-10B;ACATATC,MIR-190;ACCAAAG,MIR-9;ACEVEDO_METHYLATED_IN_LIVER_CANCER_DN;ACTGTGA,MIR-27A,MIR-27B;ASTON_MAJOR_DEPRESSIVE_DISORDER_DN;BAELDE_DIABETIC_NEPHROPATHY_DN;BLALOCK_ALZHEIMERS_DISEASE_UP;BROWNE_HCMV_INFECTION_48HR_DN;CAGCAGG,MIR-370;CAGTGTT,MIR-141,MIR-200A;CHEOK_RESPONSE_TO_MERCAPTOPURINE_DN;chr1q32;CTACCTC,LET-7A,LET-7B,LET-7C,LET-7D,LET-…		+			inhibitory						27	27	5	21	21	5.3	130.24	0	278.15	131820000000	253	NaN	35	1.08233	0.158815	4.71704	2.06939	0.676257	0.658726
25.3009	24.5056	25.2393	25.6942	24.07	27.3186	23.6061	23.3055	31.6938	31.2281	31.7736	30.9284	30.6474	31.2849		biological regulation;cell communication;cell surface receptor linked signaling pathway;cell-cell signaling;cellular process;cellular response to amine stimulus;cellular response to chemical stimulus;cellular response to endogenous stimulus;cellular response to histamine;cellular response to organic nitrogen;cellular response to organic substance;cellular response to stimulus;gamma-aminobutyric a…	anion channel activity;anion transmembrane transporter activity;binding;channel activity;chloride channel activity;drug binding;extracellular ligand-gated ion channel activity;GABA receptor activity;GABA-A receptor activity;gated channel activity;ion channel activity;ion transmembrane transporter activity;ligand-gated channel activity;ligand-gated ion channel activity;molecular transducer activit…	cell junction;cell part;chloride channel complex;integral to membrane;integral to plasma membrane;intrinsic to membrane;intrinsic to plasma membrane;ion channel complex;macromolecular complex;membrane;membrane part;plasma membrane;plasma membrane part;postsynaptic membrane;protein complex;synapse part;synaptic membrane	Neuroactive ligand-receptor interaction	Neur_chan_LBD;Neur_chan_memb	AACTTT_UNKNOWN;ATGTACA,MIR-493;BIOCARTA_GABA_PATHWAY;BROWNE_HCMV_INFECTION_48HR_DN;CAGGTA_V$AREB6_01;CELL_SURFACE_RECEPTOR_LINKED_SIGNAL_TRANSDUCTION_GO_0007166;chr5q34;G_PROTEIN_COUPLED_RECEPTOR_PROTEIN_SIGNALING_PATHWAY;GABA_RECEPTOR_ACTIVITY;GATTGGY_V$NFY_Q6_01;GCNP_SHH_UP_EARLY.V1_DN;GGATTA_V$PITX2_Q2;GGGCGGR_V$SP1_Q6;GNF2_DNM1;GSE10094_LCMV_VS_LISTERIA_IND_EFF_CD4_TCELL_DN;GSE17721_LPS_VS_PO…		+			inhibitory			+			13	13	8	29	29	21.5	51.753	0	66.488	138160000000	94	NaN	35	2.65241	0.0449143	6.37849	5.27707	1.14636	0.648852
29.8318	23.4633	26.2306	24.9574	24.8028	27.1004	27.3608	21.4825	31.2042	30.5645	30.7694	29.951	30.5228	30.4383		biological regulation;cell migration;cell motility;cellular component movement;cellular macromolecule metabolic process;cellular metabolic process;cellular process;cellular protein metabolic process;locomotion;macromolecule metabolic process;macromolecule modification;metabolic process;neuron migration;phosphate-containing compound metabolic process;phosphorus metabolic process;phosphorylation;po…	adenyl nucleotide binding;adenyl ribonucleotide binding;ATP binding;binding;catalytic activity;cyclin-dependent protein kinase activity;kinase activity;nucleotide binding;phosphotransferase activity, alcohol group as acceptor;protein kinase activity;protein serine/threonine kinase activity;purine nucleotide binding;purine ribonucleoside triphosphate binding;purine ribonucleotide binding;ribonucle…	cell part;cell projection cytoplasm;cell projection membrane;cell projection part;cytoplasm;cytoplasmic part;dendrite cytoplasm;dendrite terminus;dendritic growth cone;growth cone;intracellular membrane-bounded organelle;intracellular organelle;intracellular organelle part;intracellular part;leading edge membrane;membrane part;membrane-bounded organelle;nuclear part;nucleoplasm;nucleus;organelle;…		Pkinase	AACTTT_UNKNOWN;ADENYL_NUCLEOTIDE_BINDING;ADENYL_RIBONUCLEOTIDE_BINDING;ATP_BINDING;BENPORATH_CYCLING_GENES;BIOPOLYMER_METABOLIC_PROCESS;BIOPOLYMER_MODIFICATION;BRCA1_DN.V1_UP;BROWNE_HCMV_INFECTION_16HR_UP;BROWNE_HCMV_INFECTION_20HR_UP;CACGTG_V$MYC_Q2;CAGCTG_V$AP4_Q5;CAGGTA_V$AREB6_01;CELLULAR_MACROMOLECULE_METABOLIC_PROCESS;CELLULAR_PROTEIN_METABOLIC_PROCESS;CHANG_CYCLING_GENES;chrxp22;CTGCAGY_UN…		+									27	27	27	33.7	33.7	33.7	105.49	0	170.2	93687000000	224	NaN	35	1.60148	0.0847255	5.11739	2.97817	0.978914	0.661776
23.669	23.0757	26.8516	24.3963	23.247	24.0438	24.1761	22.7784	27.8806	28.6601	27.4732	29.179	29.5407	24.938	Succinate dehydrogenase complex II (EC 1.3.5.1), mitochondrial	acetyl-CoA catabolic process;acetyl-CoA metabolic process;anatomical structure development;carboxylic acid metabolic process;catabolic process;cellular catabolic process;cellular ketone metabolic process;cellular metabolic process;cellular process;coenzyme catabolic process;coenzyme metabolic process;cofactor catabolic process;cofactor metabolic process;developmental process;dicarboxylic acid met…	binding;catalytic activity;coenzyme binding;cofactor binding;flavin adenine dinucleotide binding;oxidoreductase activity;oxidoreductase activity, acting on the CH-CH group of donors;oxidoreductase activity, acting on the CH-CH group of donors, quinone or related compound as acceptor;succinate dehydrogenase (ubiquinone) activity;succinate dehydrogenase activity	cell part;cytoplasmic part;fumarate reductase complex;intracellular membrane-bounded organelle;intracellular organelle;intracellular organelle part;intracellular part;macromolecular complex;membrane;membrane part;membrane-bounded organelle;mitochondrial inner membrane;mitochondrial membrane;mitochondrial membrane part;mitochondrial part;mitochondrial respiratory chain complex II;mitochondrion;mye…	Alzheimer's disease;Citrate cycle (TCA cycle);Huntington's disease;Oxidative phosphorylation;Parkinson's disease	FAD_binding_2;Succ_DH_flav_C	AEROBIC_RESPIRATION;AGUIRRE_PANCREATIC_CANCER_COPY_NUMBER_UP;BIOCARTA_ETC_PATHWAY;BIOCARTA_KREB_PATHWAY;BLALOCK_ALZHEIMERS_DISEASE_DN;BLALOCK_ALZHEIMERS_DISEASE_INCIPIENT_DN;BRUECKNER_TARGETS_OF_MIRLET7A3_UP;BURTON_ADIPOGENESIS_6;CARBOHYDRATE_METABOLIC_PROCESS;CASORELLI_ACUTE_PROMYELOCYTIC_LEUKEMIA_DN;CATABOLIC_PROCESS;CELLULAR_CARBOHYDRATE_METABOLIC_PROCESS;CELLULAR_CATABOLIC_PROCESS;CELLULAR_RE…		+									12	12	12	17.9	17.9	17.9	72.585	0	143.23	39447000000	81	NaN	35	1.68417	0.0790989	4.32456	3.09516	0.0262204	0.979321
30.0166	25.9594	29.5917	25.5106	25.4907	26.6366	29.6877	28.8059	34.424	34.1694	33.9736	34.479	33.8801	29.8408		anatomical structure development;biological regulation;cell communication;cell-cell signaling;cellular component organization;cellular component organization or biogenesis;cellular localization;cellular macromolecule localization;cellular membrane organization;cellular metabolic process;cellular nitrogen compound metabolic process;cellular process;cellular protein localization;developmental proce…	binding;catalytic activity;enzyme binding;glutamate receptor binding;guanylate kinase activity;ionotropic glutamate receptor binding;kinase activity;kinase binding;nucleobase-containing compound kinase activity;nucleotide kinase activity;phosphotransferase activity, phosphate group as acceptor;protein binding;receptor binding;transferase activity;transferase activity, transferring phosphorus-cont…	axon part;cell junction;cell part;cell projection part;juxtaparanode region of axon;membrane;postsynaptic membrane;synapse part;synaptic membrane		Guanylate_kin;MAGUK_N_PEST;PDZ;PDZ_assoc;SH3_1	AAANWWTGC_UNKNOWN;AACTTT_UNKNOWN;AAGCACA,MIR-218;AAGCCAT,MIR-135A,MIR-135B;AAGTCCA,MIR-422B,MIR-422A;AATGTGA,MIR-23A,MIR-23B;ACACTCC,MIR-122A;ACTGAAA,MIR-30A-3P,MIR-30E-3P;ATGAAGG,MIR-205;ATGTACA,MIR-493;BLALOCK_ALZHEIMERS_DISEASE_DN;CAGCTG_V$AP4_Q5;CAGGTA_V$AREB6_01;CAGGTG_V$E12_Q6;CATTGTYY_V$SOX9_B1;chr11q21;CTAWWWATA_V$RSRFC4_Q2;CTGCAGY_UNKNOWN;CTTTAAR_UNKNOWN;CTTTGA_V$LEF1_Q2;DELYS_THYROID_CA…		+			excitatory						44	44	2	50.2	50.2	2.8	94.879	0	323.31	977170000000	788	NaN	35	1.54165	0.0924344	5.07806	2.86882	0.424975	0.714542
22.8073	24.0226	25.0492	24.8773	24.0009	24.8061	23.5334	21.6361	25.5701	23.8435	25.7279	22.2499	30.2192	25.3531		amine metabolic process;amino acid activation;carboxylic acid metabolic process;cellular amine metabolic process;cellular amino acid metabolic process;cellular ketone metabolic process;cellular macromolecule metabolic process;cellular metabolic process;cellular nitrogen compound metabolic process;cellular process;cysteinyl-tRNA aminoacylation;macromolecule metabolic process;metabolic process;ncRN…	adenyl nucleotide binding;adenyl ribonucleotide binding;aminoacyl-tRNA ligase activity;ATP binding;binding;catalytic activity;cation binding;cysteine-tRNA ligase activity;identical protein binding;ion binding;ligase activity;ligase activity, forming aminoacyl-tRNA and related compounds;ligase activity, forming carbon-oxygen bonds;metal ion binding;nucleic acid binding;nucleotide binding;protein b…	cell part;cytoplasm;cytoplasmic part;cytosol;intracellular part	Aminoacyl-tRNA biosynthesis	tRNA-synt_1e	ABE_VEGFA_TARGETS_2HR;AMUNDSON_RESPONSE_TO_ARSENITE;BLUM_RESPONSE_TO_SALIRASIB_UP;CELL_FRACTION;CHAUHAN_RESPONSE_TO_METHOXYESTRADIOL_UP;CHEN_HOXA5_TARGETS_9HR_UP;chr11p15;CYCLIN_D1_KE_.V1_UP;CYTOPLASM;DIRMEIER_LMP1_RESPONSE_LATE_UP;GAJATE_RESPONSE_TO_TRABECTEDIN_UP;GARY_CD5_TARGETS_UP;GREGORY_SYNTHETIC_LETHAL_WITH_IMATINIB;GRESHOCK_CANCER_COPY_NUMBER_UP;GROSS_HYPOXIA_VIA_ELK3_DN;GSE11057_EFF_MEM_…		+									20	2	2	28.6	1.5	1.5	85.55	0	6.3407	6932700000	14	NaN	35	0.528686	0.375373	2.44658	1.11342	0.137764	0.921641
28.4453	25.8634	28.4411	25.4645	24.3263	27.7734	25.3231	24.5294	27.4657	26.3085	26.4395	27.1783	28.4472	29.0225		biological regulation;cell cycle;cell differentiation;cellular developmental process;cellular lipid metabolic process;cellular metabolic process;cellular process;cellular response to stimulus;developmental process;establishment of localization;establishment of localization in cell;hemopoietic progenitor cell differentiation;hormone secretion;hormone transport;lipid metabolic process;membrane lipi…	binding;catalytic activity;cation binding;hydrolase activity;hydrolase activity, acting on ester bonds;ion binding;lipase activity;metal ion binding;phospholipase activity;phosphoric diester hydrolase activity;phosphoric ester hydrolase activity;sphingomyelin phosphodiesterase activity	cell part;cytoplasmic part;Golgi apparatus;Golgi apparatus part;Golgi cis cisterna;Golgi cisterna;Golgi membrane;intracellular membrane-bounded organelle;intracellular organelle;intracellular organelle part;intracellular part;membrane;membrane-bounded organelle;organelle;organelle membrane;organelle part;organelle subcompartment;plasma membrane	Sphingolipid metabolism	Exo_endo_phos	ACAWNRNSRCGG_UNKNOWN;AGGGCAG,MIR-18A;ATACTGT,MIR-144;ATTCTTT,MIR-186;BENPORATH_ES_WITH_H3K27ME3;CAGGGTC,MIR-504;CAGGTG_V$E12_Q6;CATABOLIC_PROCESS;CCCNNGGGAR_V$OLF1_01;CELLULAR_CATABOLIC_PROCESS;CELLULAR_LIPID_CATABOLIC_PROCESS;CELLULAR_LIPID_METABOLIC_PROCESS;chr16q22;CTCNANGTGNY_UNKNOWN;CTTTGT_V$LEF1_Q2;DE_YY1_TARGETS_UP;DODD_NASOPHARYNGEAL_CARCINOMA_UP;GGGAGGRR_V$MAZ_Q6;GGGCGGR_V$SP1_Q6;GGGNNTT…		+									10	10	10	19.1	19.1	19.1	71.196	0	129.74	49531000000	143	NaN	35	1.32645	0.1272	2.72793	2.38954	1.05841	0.640283
26.9479	25.857	26.1239	26.386	24.1763	26.4238	23.6673	23.1625	28.2901	27.8644	27.636	26.5555	27.55	28.4334		biological regulation;cellular process;cellular response to stimulus;intracellular signal transduction;negative regulation of biological process;negative regulation of cell communication;negative regulation of cellular process;negative regulation of Ras protein signal transduction;negative regulation of response to stimulus;negative regulation of signal transduction;negative regulation of signali…	binding;cation binding;enzyme activator activity;enzyme regulator activity;GTPase activator activity;GTPase regulator activity;ion binding;metal ion binding;nucleoside-triphosphatase regulator activity	cell part;cytoplasm;cytoplasmic part;cytosol;intracellular part;intrinsic to internal side of plasma membrane;intrinsic to membrane;intrinsic to plasma membrane;membrane part;plasma membrane part		BTK;C2;PH;RasGAP	ACEVEDO_FGFR1_TARGETS_IN_PROSTATE_CANCER_MODEL_UP;BLALOCK_ALZHEIMERS_DISEASE_DN;CAGGTG_V$E12_Q6;chr12q23;CTTTGT_V$LEF1_Q2;DOANE_RESPONSE_TO_ANDROGEN_UP;DODD_NASOPHARYNGEAL_CARCINOMA_UP;ENGELMANN_CANCER_PROGENITORS_DN;ENZYME_ACTIVATOR_ACTIVITY;ENZYME_REGULATOR_ACTIVITY;GCANCTGNY_V$MYOD_Q6;GSE11924_TH1_VS_TH2_CD4_TCELL_UP;GSE12366_GC_VS_MEMORY_BCELL_UP;GSE15930_NAIVE_VS_48H_IN_VITRO_STIM_IL12_CD8_T…		+									12	12	11	14.8	14.8	13.9	89.394	0	56.114	56608000000	86	NaN	35	1.65461	0.0850341	3.15551	2.96456	0.293729	0.832562
28.5384	29.7828	31.0926	28.541	29.9862	29.6324	29.6541	30.3507	28.6831	30.3678	28.8559	29.6375	28.1175	28.6801	Parvulin-associated pre-rRNP complex	cellular component assembly;cellular component assembly at cellular level;cellular component organization;cellular component organization at cellular level;cellular component organization or biogenesis;cellular component organization or biogenesis at cellular level;cellular macromolecular complex assembly;cellular macromolecular complex subunit organization;cellular macromolecule metabolic proces…	binding;catalytic activity;enzyme binding;GTP binding;GTPase activity;guanyl nucleotide binding;guanyl ribonucleotide binding;hydrolase activity;hydrolase activity, acting on acid anhydrides;hydrolase activity, acting on acid anhydrides, in phosphorus-containing anhydrides;MHC class I protein binding;MHC protein binding;nucleoside-triphosphatase activity;nucleotide binding;protein binding;purine …	cell body;cell part;cytoplasmic part;cytoskeletal part;cytosol;extracellular membrane-bounded organelle;extracellular organelle;extracellular region part;extracellular vesicular exosome;intracellular membrane-bounded organelle;intracellular organelle;intracellular organelle part;intracellular part;macromolecular complex;membrane-bounded organelle;membrane-bounded vesicle;membrane-enclosed lumen;m…	Gap junction;Pathogenic Escherichia coli infection;Phagosome	Tubulin;Tubulin_C		+	+									23	6	5	55.9	20.3	16.9	49.67	0	169.79	242040000000	356	1	36	1.31399	0.156206	-1.09414	-2.09766	0.284586	0.831792
28.1562	26.8373	29.28	23.8999	24.4989	31.0361	24.4172	21.7383	29.8905	31.1375	31.1154	31.0927	28.0581	27.5889		cell projection organization;cellular component assembly;cellular component assembly at cellular level;cellular component organization;cellular component organization at cellular level;cellular component organization or biogenesis;cellular component organization or biogenesis at cellular level;cellular macromolecular complex assembly;cellular macromolecular complex subunit organization;cellular p…	binding;catalytic activity;GTP binding;GTPase activity;guanyl nucleotide binding;guanyl ribonucleotide binding;hydrolase activity;hydrolase activity, acting on acid anhydrides;hydrolase activity, acting on acid anhydrides, in phosphorus-containing anhydrides;nucleoside-triphosphatase activity;nucleotide binding;purine nucleotide binding;purine ribonucleoside triphosphate binding;purine ribonucleo…	axon part;cell body;cell part;cell projection;cell projection part;cilium;cytoplasm;cytoskeletal part;extracellular membrane-bounded organelle;extracellular organelle;extracellular region part;extracellular vesicular exosome;internode region of axon;intracellular membrane-bounded organelle;intracellular organelle;intracellular organelle part;intracellular part;macromolecular complex;membrane-boun…	Gap junction;Pathogenic Escherichia coli infection;Phagosome	Tubulin;Tubulin_C	BILANGES_RAPAMYCIN_SENSITIVE_VIA_TSC1_AND_TSC2;BONOME_OVARIAN_CANCER_SURVIVAL_OPTIMAL_DEBULKING;BRUINS_UVC_RESPONSE_VIA_TP53_GROUP_A;CAGCTG_V$AP4_Q5;CHEN_METABOLIC_SYNDROM_NETWORK;chr19p13;CTTTGT_V$LEF1_Q2;DAZARD_RESPONSE_TO_UV_NHEK_UP;DAZARD_UV_RESPONSE_CLUSTER_G4;DEBIASI_APOPTOSIS_BY_REOVIRUS_INFECTION_DN;DOUGLAS_BMI1_TARGETS_UP;ENK_UV_RESPONSE_KERATINOCYTE_UP;GCANCTGNY_V$MYOD_Q6;GGGAGGRR_V$MAZ…	+	+				+					21	6	6	55.9	13.3	13.3	49.585	0	323.31	226130000000	190	1	36	0.650305	0.300073	3.49059	1.33521	0.700272	0.646167
33.451	30.0152	32.1282	31.6623	31.0549	32.7888	33.9023	32.6964	32.7725	32.7368	32.6242	32.9707	33.736	34.8202		biosynthetic process;cellular biosynthetic process;cellular macromolecule biosynthetic process;cellular macromolecule metabolic process;cellular metabolic process;cellular process;cellular protein metabolic process;macromolecule biosynthetic process;macromolecule metabolic process;metabolic process;primary metabolic process;protein metabolic process;translation	structural constituent of ribosome;structural molecule activity	cell part;cytoplasmic part;intracellular non-membrane-bounded organelle;intracellular organelle;intracellular part;macromolecular complex;non-membrane-bounded organelle;organelle;ribonucleoprotein complex;ribosome	Ribosome	Ribosomal_L29e	BILANGES_SERUM_AND_RAPAMYCIN_SENSITIVE_GENES;BILANGES_SERUM_RESPONSE_TRANSLATION;BIOSYNTHETIC_PROCESS;CARBOHYDRATE_BINDING;CELLULAR_BIOSYNTHETIC_PROCESS;CELLULAR_MACROMOLECULE_METABOLIC_PROCESS;CELLULAR_PROTEIN_METABOLIC_PROCESS;CHNG_MULTIPLE_MYELOMA_HYPERPLOID_UP;chr3p21;DAIRKEE_CANCER_PRONE_RESPONSE_BPA_E2;DAIRKEE_TERT_TARGETS_UP;DIRMEIER_LMP1_RESPONSE_LATE_DN;EMBRYO_IMPLANTATION;ENK_UV_RESPONS…		+									11	11	11	42.5	42.5	42.5	17.587	0	18.3	763700000000	307	NaN	36	0.706984	0.302564	1.23169	1.32941	0.984864	0.646525
30.8335	23.7038	27.2062	28.4049	26.8463	26.7633	30.85	27.279	32.9833	32.4001	33.1841	33.2529	32.9622	30.328		establishment of localization;transport	active transmembrane transporter activity;binding;protein binding;protein complex binding;secondary active transmembrane transporter activity;symporter activity;transmembrane transporter activity;transporter activity	cell part;cytoplasmic part;extracellular membrane-bounded organelle;extracellular organelle;extracellular region part;extracellular vesicular exosome;integral to membrane;intracellular membrane-bounded organelle;intracellular organelle;intracellular organelle part;intracellular part;intrinsic to membrane;membrane;membrane part;membrane-bounded organelle;membrane-bounded vesicle;mitochondrial inne…		Mito_carr	AAAGGAT,MIR-501;ACTGTAG,MIR-139;ALCALA_APOPTOSIS;ANION_TRANSMEMBRANE_TRANSPORTER_ACTIVITY;ATCATGA,MIR-433;ATTCTTT,MIR-186;BILANGES_RAPAMYCIN_SENSITIVE_VIA_TSC1_AND_TSC2;BLALOCK_ALZHEIMERS_DISEASE_DN;BORCZUK_MALIGNANT_MESOTHELIOMA_UP;CACTGTG,MIR-128A,MIR-128B;CAGTGTT,MIR-141,MIR-200A;CAIRO_HEPATOBLASTOMA_CLASSES_UP;CCTGCTG,MIR-214;CGTSACG_V$PAX3_B;chr12q23;CTCTAGA,MIR-526C,MIR-518F,MIR-526A;CYTAGC…		+									14	14	14	34.7	34.7	34.7	39.632	0	148.91	797210000000	417	NaN	36	1.5434	0.0934933	4.24639	2.84051	0.28344	0.830076
27.3959	23.3325	23.1307	31.0096	30.2409	28.4286	23.7789	29.2299	26.743	26.1346	26.8254	27.538	28.1482	30.0194		biological regulation;negative regulation of biological process;negative regulation of cellular metabolic process;negative regulation of cellular process;negative regulation of cellular protein metabolic process;negative regulation of macromolecule metabolic process;negative regulation of metabolic process;negative regulation of phosphate metabolic process;negative regulation of phosphorus metabo…		cell part;cytoplasm;intracellular part		RWD;UPF0029	BRIDEAU_IMPRINTED_GENES;CHIARADONNA_NEOPLASTIC_TRANSFORMATION_CDC25_UP;chr18q11;COLINA_TARGETS_OF_4EBP1_AND_4EBP2;COULOUARN_TEMPORAL_TGFB1_SIGNATURE_UP;DANG_REGULATED_BY_MYC_DN;DODD_NASOPHARYNGEAL_CARCINOMA_DN;GAZDA_DIAMOND_BLACKFAN_ANEMIA_PROGENITOR_DN;GRAESSMANN_APOPTOSIS_BY_DOXORUBICIN_UP;GRAESSMANN_RESPONSE_TO_MC_AND_DOXORUBICIN_UP;GROSS_HYPOXIA_VIA_HIF1A_UP;GSE11864_CSF1_VS_CSF1_IFNG_PAM3CYS…		+									4	4	4	17.9	17.9	17.9	36.276	0	60.51	21507000000	76	NaN	36	0.134565	0.769426	0.648952	0.341073	1.20909	0.703871
29.9939	30.6663	32.595	30.1133	26.1857	32.6845	24.7243	28.6672	30.96	31.7149	32.5163	32.7926	28.7062	28.5809	Hnf4-Pc4 complex	biological regulation;cellular process;cellular response to stimulus;positive regulation of biological process;positive regulation of biosynthetic process;positive regulation of cellular biosynthetic process;positive regulation of cellular metabolic process;positive regulation of cellular process;positive regulation of gene expression;positive regulation of macromolecule biosynthetic process;posi…	binding;DNA binding;nucleic acid binding;protein binding transcription factor activity;single-stranded DNA binding;structure-specific DNA binding;transcription coactivator activity;transcription cofactor activity;transcription factor binding transcription factor activity	cell part;extracellular membrane-bounded organelle;extracellular organelle;extracellular region part;extracellular vesicular exosome;intracellular membrane-bounded organelle;intracellular non-membrane-bounded organelle;intracellular organelle;intracellular organelle part;intracellular part;macromolecular complex;membrane-bounded organelle;membrane-bounded vesicle;non-membrane-bounded organelle;nu…		PC4	ACEVEDO_LIVER_CANCER_UP;BAELDE_DIABETIC_NEPHROPATHY_DN;BIOPOLYMER_METABOLIC_PROCESS;BLALOCK_ALZHEIMERS_DISEASE_DN;BOYAULT_LIVER_CANCER_SUBCLASS_G3_UP;BUYTAERT_PHOTODYNAMIC_THERAPY_STRESS_DN;BYSTRYKH_HEMATOPOIESIS_STEM_CELL_QTL_TRANS;CAFFAREL_RESPONSE_TO_THC_24HR_5_DN;chr5p13;COLINA_TARGETS_OF_4EBP1_AND_4EBP2;CTACTGT,MIR-199A;DIAZ_CHRONIC_MEYLOGENOUS_LEUKEMIA_UP;DNA_BINDING;DODD_NASOPHARYNGEAL_CAR…		+									9	9	9	56.7	56.7	56.7	14.427	0	142.95	282470000000	280	NaN	36	0.352159	0.510853	1.96111	0.796082	0.513597	0.655549
29.9958	24.6515	30.4522	27.0806	25.4977	29.1181	29.3892	23.023	32.8832	32.6847	32.3854	32.053	31.0435	29.5372		biological regulation;cellular component assembly;cellular component organization;cellular component organization or biogenesis;macromolecular complex assembly;macromolecular complex subunit organization;protein complex assembly;protein complex subunit organization;protein homooligomerization;protein oligomerization;regulation of biological process;regulation of cellular process;regulation of G-p…		cell junction;cell part;macromolecular complex;membrane;postsynaptic membrane;presynaptic membrane;protein complex;receptor complex;synapse part;synaptic membrane		BTB_2	AAGCACA,MIR-218;ACAGGGT,MIR-10A,MIR-10B;ACTGCCT,MIR-34B;chr5q32;GSE17974_IL4_AND_ANTI_IL12_VS_UNTREATED_72H_ACT_CD4_TCELL_UP;GSE27786_NEUTROPHIL_VS_MONO_MAC_DN;GSE7460_TCONV_VS_TREG_LN_UP;GSE7852_LN_VS_FAT_TREG_DN;GSE9037_CTRL_VS_LPS_1H_STIM_IRAK4_KO_BMDM_DN;GSE9037_WT_VS_IRAK4_KO_BMDM_UP;GTGCCAA,MIR-96		+			inhibitory						15	15	15	33.7	33.7	33.7	48.972	0	174.95	105170000000	137	NaN	36	1.07919	0.160627	4.12089	2.05118	1.1191	0.692593
23.8811	24.3301	29.8789	24.6997	23.9332	25.1681	23.2508	22.4932	27.1401	28.4014	28.4962	28.3096	25.4991	25.7609							AMBROSINI_FLAVOPIRIDOL_TREATMENT_TP53;BHAT_ESR1_TARGETS_VIA_AKT1_DN;CCCAGAG,MIR-326;chr16q24;CHUNG_BLISTER_CYTOTOXICITY_DN;DCA_UP.V1_UP;DODD_NASOPHARYNGEAL_CARCINOMA_UP;DURCHDEWALD_SKIN_CARCINOGENESIS_DN;DUTERTRE_ESTRADIOL_RESPONSE_24HR_DN;DUTERTRE_ESTRADIOL_RESPONSE_6HR_DN;ERB2_UP.V1_UP;GCACTTT,MIR-17-5P,MIR-20A,MIR-106A,MIR-106B,MIR-20B,MIR-519D;GOZGIT_ESR1_TARGETS_DN;GRATIAS_RETINOBLASTOMA_16Q…		+				+					7	7	7	20.4	20.4	20.4	46.318	0	21.847	24786000000	52	NaN	36	1.41665	0.11347	2.81186	2.54055	0.67856	0.66531
25.4015	23.1287	24.3486	23.4041	23.4445	25.1924	24.6734	22.8959	25.2812	24.9382	25.4443	25.5687	27.2727	24.0582	Parvulin-associated pre-rRNP complex	cellular macromolecule metabolic process;cellular metabolic process;cellular nitrogen compound metabolic process;cellular process;macromolecule metabolic process;metabolic process;ncRNA metabolic process;ncRNA processing;nitrogen compound metabolic process;nucleic acid metabolic process;nucleobase-containing compound metabolic process;primary metabolic process;RNA metabolic process;RNA processing…	adenyl nucleotide binding;adenyl ribonucleotide binding;ATP binding;ATPase activity;ATPase activity, coupled;ATP-dependent helicase activity;ATP-dependent RNA helicase activity;binding;catalytic activity;helicase activity;hydrolase activity;hydrolase activity, acting on acid anhydrides;hydrolase activity, acting on acid anhydrides, in phosphorus-containing anhydrides;nucleoside-triphosphatase act…	cell part;cytoplasm;intracellular non-membrane-bounded organelle;intracellular organelle;intracellular organelle part;intracellular part;membrane;non-membrane-bounded organelle;nuclear part;nucleolus;organelle;organelle part		DEAD;Helicase_C	ATP_DEPENDENT_HELICASE_ACTIVITY;ATP_DEPENDENT_RNA_HELICASE_ACTIVITY;ATPASE_ACTIVITY;ATPASE_ACTIVITY_COUPLED;BYSTRYKH_HEMATOPOIESIS_STEM_CELL_QTL_TRANS;CAIRO_HEPATOBLASTOMA_CLASSES_UP;CHENG_IMPRINTED_BY_ESTRADIOL;chr7p13;FONTAINE_FOLLICULAR_THYROID_ADENOMA_UP;GSE11057_CD4_CENT_MEM_VS_PBMC_UP;GSE12845_IGD_POS_BLOOD_VS_DARKZONE_GC_TONSIL_BCELL_DN;GSE12845_NAIVE_VS_DARKZONE_GC_TONSIL_BCELL_DN;GSE1772…		+									6	6	6	13.6	13.6	13.6	61.211	0	28.298	6293600000	29	NaN	36	0.758349	0.267519	1.58164	1.43834	0.164981	0.907344
23.6735	26.6291	23.0112	24.1657	24.0652	24.6231	22.4991	25.3955	26.5501	27.8044	25.8172	25.3877	25.283	24.8369			catalytic activity;hydrolase activity	cell part;integral to membrane;intrinsic to membrane;membrane part		Abhydrolase_5	ACEVEDO_LIVER_CANCER_UP;ACEVEDO_LIVER_TUMOR_VS_NORMAL_ADJACENT_TISSUE_UP;CACGTTT,MIR-302A;CAGCTG_V$AP4_Q5;chr6p21;CUI_TCF21_TARGETS_2_UP;GCM_CHUK;GCM_DENR;GCM_GSPT1;GCM_ING1;GCM_MLL;GCM_NF2;GCM_NUMA1;GCM_TINF2;GCM_UBE2N;GGGCGGR_V$SP1_Q6;GSE13306_RA_VS_UNTREATED_TCONV_DN;GSE14350_IL2RB_KO_VS_WT_TEFF_DN;GSE16522_ANTI_CD3CD28_STIM_VS_UNSTIM_MEMORY_CD8_TCELL_DN;GSE17721_CTRL_VS_CPG_24H_BMDM_UP;GSE177…		+									20	20	20	36.9	36.9	36.9	63.085	0	323.31	146180000000	216	NaN	36	0.648605	0.336976	1.02345	1.22011	1.20909	0.724537
34.3646	32.7959	33.1935	32.126	32.2104	33.0461	33.504	33.8235	31.4569	33.3063	32.622	32.6237	30.7092	31.8056		cellular component assembly;cellular component assembly at cellular level;cellular component organization;cellular component organization at cellular level;cellular component organization or biogenesis;cellular component organization or biogenesis at cellular level;cellular macromolecular complex assembly;cellular macromolecular complex subunit organization;cellular process;cellular protein compl…	binding;catalytic activity;double-stranded RNA binding;enzyme binding;GTP binding;GTPase activity;guanyl nucleotide binding;guanyl ribonucleotide binding;hydrolase activity;hydrolase activity, acting on acid anhydrides;hydrolase activity, acting on acid anhydrides, in phosphorus-containing anhydrides;MHC class I protein binding;MHC protein binding;nucleic acid binding;nucleoside-triphosphatase ac…	cell body;cell part;cytoplasm;cytoskeletal part;extracellular membrane-bounded organelle;extracellular organelle;extracellular region part;extracellular vesicular exosome;intracellular membrane-bounded organelle;intracellular organelle;intracellular organelle part;intracellular part;macromolecular complex;membrane-bounded organelle;membrane-bounded vesicle;membrane-enclosed lumen;microtubule;myel…	Gap junction;Pathogenic Escherichia coli infection;Phagosome	Tubulin;Tubulin_C	ACEVEDO_LIVER_CANCER_WITH_H3K9ME3_DN;ACEVEDO_LIVER_TUMOR_VS_NORMAL_ADJACENT_TISSUE_UP;ACEVEDO_NORMAL_TISSUE_ADJACENT_TO_LIVER_TUMOR_DN;AMIT_EGF_RESPONSE_480_HELA;BASAKI_YBX1_TARGETS_UP;BEGUM_TARGETS_OF_PAX3_FOXO1_FUSION_UP;BENPORATH_CYCLING_GENES;BENPORATH_ES_1;BLALOCK_ALZHEIMERS_DISEASE_DN;BLUM_RESPONSE_TO_SALIRASIB_DN;BRUINS_UVC_RESPONSE_EARLY_LATE;BURTON_ADIPOGENESIS_PEAK_AT_8HR;CAMP_UP.V1_DN;…	+	+									24	24	2	59.6	59.6	3.6	49.83	0	323.31	1345600000000	1622	1	37	1.15819	0.164954	-1.4332	-1.98451	0.411136	0.746185
22.853	24.3539	26.9357	23.0028	24.7376	24.7945	28.484	22.0784	27.7514	26.3128	27.2498	27.7403	27.4334	28.1161	SNARE complex (Stx4, Stx6, Stx7, Vamp3, Vamp7, Vamp8, Vti1b);SNARE complex (Vti1b, Stx6, Stx7);SNARE complex (Vti1b, Stx7, Stx8, Vamp8)	biological regulation;cellular component assembly;cellular component assembly at cellular level;cellular component organization;cellular component organization at cellular level;cellular component organization or biogenesis;cellular component organization or biogenesis at cellular level;cellular localization;cellular membrane fusion;cellular membrane organization;cellular process;establishment of…	binding;channel inhibitor activity;channel regulator activity;chloride channel inhibitor activity;chloride channel regulator activity;ion channel inhibitor activity;protein binding;SNAP receptor activity;SNARE binding;syntaxin binding	azurophil granule;cell part;cytoplasmic membrane-bounded vesicle;cytoplasmic part;cytoplasmic vesicle;early endosome;early endosome membrane;endocytic vesicle;endomembrane system;endosomal part;endosome;endosome membrane;extracellular membrane-bounded organelle;extracellular organelle;extracellular region part;extracellular vesicular exosome;immunological synapse;integral to membrane;intracellula…	Phagosome;SNARE interactions in vesicular transport	SNARE	BAELDE_DIABETIC_NEPHROPATHY_DN;BENPORATH_MYC_MAX_TARGETS;CASORELLI_ACUTE_PROMYELOCYTIC_LEUKEMIA_DN;CELLULAR_LOCALIZATION;CHEN_METABOLIC_SYNDROM_NETWORK;chr6q23;DAVICIONI_MOLECULAR_ARMS_VS_ERMS_UP;DODD_NASOPHARYNGEAL_CARCINOMA_UP;ENK_UV_RESPONSE_KERATINOCYTE_DN;ESC_V6.5_UP_LATE.V1_UP;ESTABLISHMENT_OF_CELLULAR_LOCALIZATION;ESTABLISHMENT_OF_LOCALIZATION;FEVR_CTNNB1_TARGETS_UP;GARY_CD5_TARGETS_DN;GEN…	+	+									6	6	6	27.2	27.2	27.2	29.82	0	61.532	22991000000	65	2	37	0.852028	0.218057	2.73962	1.64457	0.63823	0.660184
21.5469	23.1543	22.2713	26.1211	24.2527	26.6056	23.7465	23.2564	27.9196	27.7481	27.9852	27.5815	28.6793	30.1659		biological regulation;cell redox homeostasis;cellular homeostasis;cellular macromolecule metabolic process;cellular metabolic process;cellular process;cellular protein metabolic process;cellular response to stimulus;cellular response to stress;homeostatic process;macromolecule metabolic process;metabolic process;primary metabolic process;protein folding;protein metabolic process;regulation of bio…	catalytic activity;intramolecular oxidoreductase activity;intramolecular oxidoreductase activity, interconverting keto- and enol-groups;intramolecular oxidoreductase activity, transposing S-S bonds;isomerase activity;protein disulfide isomerase activity	adherens junction;anchoring junction;cell junction;cell part;cell surface;cell-substrate adherens junction;cell-substrate junction;cytoplasmic membrane-bounded vesicle;cytoplasmic part;cytoplasmic vesicle;endoplasmic reticulum;endoplasmic reticulum lumen;endoplasmic reticulum part;extracellular membrane-bounded organelle;extracellular organelle;extracellular region part;extracellular vesicular ex…	Antigen processing and presentation;Protein processing in endoplasmic reticulum	Thioredoxin	APRELIKOVA_BRCA1_TARGETS;BAELDE_DIABETIC_NEPHROPATHY_DN;CAMP_UP.V1_UP;CASORELLI_ACUTE_PROMYELOCYTIC_LEUKEMIA_DN;CELLULAR_LOCALIZATION;chr15q15;CRX_NRL_DN.V1_DN;CUI_GLUCOSE_DEPRIVATION;CYSTEINE_TYPE_ENDOPEPTIDASE_ACTIVITY;CYSTEINE_TYPE_PEPTIDASE_ACTIVITY;CYTOPLASM;CYTOPLASMIC_PART;DAIRKEE_TERT_TARGETS_UP;ENDOPEPTIDASE_ACTIVITY;ENDOPLASMIC_RETICULUM;ESTABLISHMENT_OF_CELLULAR_LOCALIZATION;ESTABLISHM…		+									14	14	14	28.3	28.3	28.3	56.678	0	46.565	46710000000	57	NaN	37	1.99808	0.0715556	4.3436	3.68589	0.543065	0.654743
30.551	28.3987	28.2116	26.8354	29.5049	30.9471	24.3493	29.1073	31.2693	31.1041	31.1448	31.0975	30.9404	30.7129		cellular macromolecule metabolic process;cellular metabolic process;cellular nitrogen compound metabolic process;cellular process;macromolecule metabolic process;metabolic process;nitrogen compound metabolic process;nucleic acid metabolic process;nucleobase-containing compound metabolic process;primary metabolic process;RNA metabolic process;RNA processing	binding;nucleic acid binding;nucleotide binding;RNA binding	cell part;intracellular membrane-bounded organelle;intracellular organelle;intracellular part;macromolecular complex;membrane-bounded organelle;nucleus;organelle;ribonucleoprotein complex	Systemic lupus erythematosus	La;RRM_1;RRM_3	BENPORATH_ES_1;BENPORATH_MYC_MAX_TARGETS;BERENJENO_ROCK_SIGNALING_NOT_VIA_RHOA_DN;BHATTACHARYA_EMBRYONIC_STEM_CELL;BIOPOLYMER_METABOLIC_PROCESS;BIOPOLYMER_MODIFICATION;BLALOCK_ALZHEIMERS_DISEASE_DN;BRACHAT_RESPONSE_TO_CAMPTOTHECIN_DN;BRUINS_UVC_RESPONSE_EARLY_LATE;CAIRO_HEPATOBLASTOMA_CLASSES_UP;chr2q31;CTTTGTA,MIR-524;DANG_BOUND_BY_MYC;DIAZ_CHRONIC_MEYLOGENOUS_LEUKEMIA_UP;ENK_UV_RESPONSE_KERATIN…		+									18	18	18	32	32	32	47.756	0	318.73	135790000000	242	NaN	37	0.677982	0.293719	2.43978	1.35812	0.980984	0.662729
23.8466	23.122	22.9302	23.155	25.4237	26.8215	23.4496	21.4079	25.952	26.2037	27.2521	25.9478	27.2852	24.194		anatomical structure development;anatomical structure morphogenesis;biological regulation;brain development;camera-type eye development;cellular chemical homeostasis;cellular component organization;cellular component organization at cellular level;cellular component organization or biogenesis;cellular component organization or biogenesis at cellular level;cellular homeostasis;cellular ion homeost…	binding;enzyme activator activity;enzyme binding;enzyme regulator activity;GTPase activator activity;GTPase binding;GTPase regulator activity;guanyl-nucleotide exchange factor activity;nucleoside-triphosphatase regulator activity;protein binding;Rab GTPase binding;Rab guanyl-nucleotide exchange factor activity;Ras GTPase binding;Ras guanyl-nucleotide exchange factor activity;small GTPase binding;…	cell part;cytoplasm;cytoplasmic part;endoplasmic reticulum part;endoplasmic reticulum tubular network;extracellular membrane-bounded organelle;extracellular organelle;extracellular region part;extracellular vesicular exosome;intracellular organelle part;intracellular part;macromolecular complex;membrane-bounded organelle;membrane-bounded vesicle;organelle;organelle part;protein complex;vesicle		Rab3-GTPase_cat	BLALOCK_ALZHEIMERS_DISEASE_UP;CASORELLI_ACUTE_PROMYELOCYTIC_LEUKEMIA_DN;CELL_FRACTION;CHEN_LIVER_METABOLISM_QTL_CIS;chr2q21;DACOSTA_UV_RESPONSE_VIA_ERCC3_COMMON_DN;DACOSTA_UV_RESPONSE_VIA_ERCC3_DN;DEBIASI_APOPTOSIS_BY_REOVIRUS_INFECTION_UP;ENZYME_ACTIVATOR_ACTIVITY;ENZYME_BINDING;ENZYME_REGULATOR_ACTIVITY;GSE11057_NAIVE_VS_EFF_MEMORY_CD4_TCELL_UP;GSE11924_TFH_VS_TH2_CD4_TCELL_UP;GSE13484_12H_VS_3…		+			generic						7	7	7	9.4	9.4	9.4	110.2	0	47.741	12388000000	41	NaN	37	0.423016	0.457821	1.53334	0.91041	0.269853	0.831551
29.6474	22.8393	23.2361	30.1683	25.3189	30.0906	26.5329	27.1738	29.8535	28.3655	29.4924	30.6151	30.5922	31.1573		anatomical structure development;biological regulation;developmental process;positive regulation of biological process;positive regulation of molecular function;positive regulation of transport;positive regulation of transporter activity;regulation of biological process;regulation of localization;regulation of molecular function;regulation of transport;regulation of transporter activity;substanti…	binding;protein binding;protein domain specific binding;protein N-terminus binding;SH2 domain binding	cell junction;cell part;clathrin coated vesicle membrane;clathrin-coated vesicle;coated vesicle;coated vesicle membrane;cytoplasmic membrane-bounded vesicle;cytoplasmic part;cytoplasmic vesicle;cytoplasmic vesicle membrane;cytoplasmic vesicle part;integral to membrane;intracellular membrane-bounded organelle;intracellular organelle;intracellular organelle part;intracellular part;intrinsic to memb…		MARVEL	ATF2_S_UP.V1_UP;BENPORATH_ES_1;BLALOCK_ALZHEIMERS_DISEASE_DN;BROWNE_HCMV_INFECTION_24HR_UP;BROWNE_HCMV_INFECTION_4HR_DN;BUYTAERT_PHOTODYNAMIC_THERAPY_STRESS_UP;CAGGTG_V$E12_Q6;chr16p13;E2F3_UP.V1_UP;FARMER_BREAST_CANCER_APOCRINE_VS_LUMINAL;GARY_CD5_TARGETS_UP;GSE13411_NAIVE_VS_SWITCHED_MEMORY_BCELL_DN;GSE13411_PLASMA_CELL_VS_MEMORY_BCELL_DN;GSE13411_SWITCHED_MEMORY_BCELL_VS_PLASMA_CELL_UP;GSE2288…		+			generic						5	5	5	22.7	22.7	22.7	24.561	0	10.76	99322000000	109	NaN	37	1.47304	0.101192	3.50916	2.68174	1.48294	0.565581
23.322	23.4923	24.5983	24.1286	24.4115	26.0349	25.0217	23.5605	25.3996	26.1719	26.1236	26.1179	24.883	26.4583	DCS complex (Ptbp1, Ptbp2, Hnrph1, Hnrpf)	biological regulation;cellular component assembly;cellular component assembly at cellular level;cellular component organization;cellular component organization at cellular level;cellular component organization or biogenesis;cellular component organization or biogenesis at cellular level;cellular macromolecular complex assembly;cellular macromolecular complex subunit organization;cellular process;…	binding;mRNA binding;nucleic acid binding;nucleotide binding;RNA binding	cell part;intracellular organelle part;intracellular part;macromolecular complex;nuclear part;organelle part;ribonucleoprotein complex;spliceosomal complex			AACTGAC,MIR-223;AACTTT_UNKNOWN;ACCAAAG,MIR-9;ACEVEDO_LIVER_CANCER_UP;AGTCTTA,MIR-499;BHATI_G2M_ARREST_BY_2METHOXYESTRADIOL_UP;BOYAULT_LIVER_CANCER_SUBCLASS_G3_UP;BUYTAERT_PHOTODYNAMIC_THERAPY_STRESS_UP;CAGCACT,MIR-512-3P;CAIRO_LIVER_DEVELOPMENT_UP;CHEN_HOXA5_TARGETS_9HR_UP;chr1p21;CRGAARNNNNCGA_UNKNOWN;CTTTGT_V$LEF1_Q2;DAVICIONI_MOLECULAR_ARMS_VS_ERMS_UP;DODD_NASOPHARYNGEAL_CARCINOMA_DN;EGFR_UP.V…		+									14	14	14	34.3	34.3	34.3	57.488	0	323.31	19225000000	59	NaN	37	0.682355	0.318367	1.06259	1.27283	0.0499842	0.965718
28.0163	28.4824	26.6646	25.8596	24.0285	25.5856	28.0419	22.7341	29.7638	32.2457	30.2285	29.4477	32.0675	30.0197	Respiratory chain complex I, mitochondrial	cellular component assembly;cellular component assembly at cellular level;cellular component biogenesis;cellular component organization;cellular component organization at cellular level;cellular component organization or biogenesis;cellular component organization or biogenesis at cellular level;cellular macromolecular complex assembly;cellular macromolecular complex subunit organization;cellular …	4 iron, 4 sulfur cluster binding;binding;catalytic activity;cation binding;cofactor binding;ion binding;iron-sulfur cluster binding;metal cluster binding;metal ion binding;NADH dehydrogenase (quinone) activity;NADH dehydrogenase (ubiquinone) activity;NADH dehydrogenase activity;oxidoreductase activity;oxidoreductase activity, acting on NADH or NADPH;oxidoreductase activity, acting on NADH or NADP…	cell body;cell part;cell projection;cytoplasmic part;intracellular membrane-bounded organelle;intracellular organelle;intracellular organelle part;intracellular part;macromolecular complex;membrane;membrane part;membrane-bounded organelle;mitochondrial inner membrane;mitochondrial membrane;mitochondrial membrane part;mitochondrial part;mitochondrial respiratory chain complex I;mitochondrion;NADH …	Alzheimer's disease;Huntington's disease;Oxidative phosphorylation;Parkinson's disease	Oxidored_q6	CELLULAR_COMPONENT_ASSEMBLY;CELLULAR_MACROMOLECULE_METABOLIC_PROCESS;CELLULAR_PROTEIN_COMPLEX_ASSEMBLY;CELLULAR_PROTEIN_METABOLIC_PROCESS;chr19p13;CYTOPLASM;CYTOPLASMIC_PART;DACOSTA_UV_RESPONSE_VIA_ERCC3_UP;DURCHDEWALD_SKIN_CARCINOGENESIS_UP;ELECTRON_CARRIER_ACTIVITY;ENVELOPE;GRAESSMANN_APOPTOSIS_BY_DOXORUBICIN_DN;GSE11864_UNTREATED_VS_CSF1_IN_MAC_UP;GSE13484_UNSTIM_VS_12H_YF17D_VACCINE_STIM_PBMC…		+			generic						6	6	6	21.9	21.9	21.9	24.683	0	60.451	163780000000	145	NaN	37	1.80661	0.0749065	5.41413	3.37199	0.0747453	0.947251
31.102	30.4104	28.2546	27.4664	27.9589	31.1687	28.8756	30.3625	32.1738	33.0383	33.3439	33.7986	30.6351	29.4235	AP2 adaptor complex	cellular component organization;cellular component organization or biogenesis;cellular membrane organization;cellular process;endocytosis;establishment of localization;establishment of localization in cell;establishment of protein localization;intracellular protein transport;intracellular transport;membrane invagination;membrane organization;protein transport;transport;vesicle-mediated transport	binding;enzyme binding;kinase binding;lipid binding;protein binding;protein kinase binding;protein transporter activity;substrate-specific transporter activity;transporter activity	AP-type membrane coat adaptor complex;cell part;cell projection part;clathrin adaptor complex;coated pit;cytoplasmic membrane-bounded vesicle;cytoplasmic part;cytoplasmic vesicle;filopodium tip;intracellular membrane-bounded organelle;intracellular organelle;intracellular part;macromolecular complex;membrane;membrane coat;membrane part;membrane-bounded organelle;membrane-bounded vesicle;organelle…	Endocrine and other factor-regulated calcium reabsorption;Endocytosis;Huntington's disease	Adaptin_N;Alpha_adaptin_C;Alpha_adaptinC2	AAAGGGA,MIR-204,MIR-211;BENPORATH_NANOG_TARGETS;BENPORATH_SOX2_TARGETS;BIOCARTA_BARRESTIN_PATHWAY;BIOCARTA_NDKDYNAMIN_PATHWAY;BIOCARTA_PTDINS_PATHWAY;BUYTAERT_PHOTODYNAMIC_THERAPY_STRESS_DN;CCAGGGG,MIR-331;chr11p15;chr19q13;CTGCAGY_UNKNOWN;DELACROIX_RARG_BOUND_MEF;FEVR_CTNNB1_TARGETS_UP;FULCHER_INFLAMMATORY_RESPONSE_LECTIN_VS_LPS_DN;GARY_CD5_TARGETS_UP;GATTGGY_V$NFY_Q6_01;GCM_DDX11;GCM_GSPT1;GCM_…	+	+									45	28	28	44.3	29	29	104.02	0	323.31	554210000000	617	1	38	0.559071	0.365803	1.6943	1.14019	0.507746	0.654966
28.9795	22.8005	25.4821	24.8708	27.3809	26.926	25.1093	22.8976	30.4017	29.9438	30.8016	30.7606	31.3126	29.5788	Exocyst complex	cellular localization;cellular macromolecule localization;cellular process;cellular protein complex localization;cellular protein localization;establishment of localization;establishment of localization in cell;establishment of protein localization;exocyst localization;exocytosis;Golgi to plasma membrane transport;Golgi vesicle transport;intracellular transport;localization;macromolecule localiza…	binding;enzyme binding;GTPase binding;GTP-Rho binding;lipid binding;phosphatidylinositol binding;phosphatidylinositol-4,5-bisphosphate binding;phospholipid binding;protein binding;Ras GTPase binding;Rho GTPase binding;small GTPase binding	cell cortex part;cell part;cytoplasmic part;exocyst;intracellular part;macromolecular complex;membrane;plasma membrane;protein complex		Sec3_C;Sec3-PIP2_bind	BLALOCK_ALZHEIMERS_DISEASE_DN;chr4q12;FIGUEROA_AML_METHYLATION_CLUSTER_6_UP;GSE17721_0.5H_VS_8H_POLYIC_BMDM_DN;GSE17721_LPS_VS_GARDIQUIMOD_4H_BMDM_DN;GSE17721_PAM3CSK4_VS_CPG_12H_BMDM_DN;GSE22886_NAIVE_CD4_TCELL_VS_DC_DN;GSE22886_NAIVE_CD4_TCELL_VS_MONOCYTE_DN;GSE22886_NAIVE_CD8_TCELL_VS_MONOCYTE_DN;GSE22886_NAIVE_TCELL_VS_MONOCYTE_DN;GSE25087_FETAL_VS_ADULT_TCONV_DN;GSE27786_CD4_TCELL_VS_ERYTHTR…	+	+									14	14	14	16.7	16.7	16.7	101.89	0	53.73	88008000000	119	1	38	1.93611	0.0702143	4.9722	3.60333	0.106858	0.939569
22.7302	24.0147	23.2233	25.5156	25.2551	24.1418	24.1353	25.1276	26.9666	26.8417	25.7182	25.986	26.8013	24.6274		biological regulation;biosynthetic process;calcium ion homeostasis;cation homeostasis;cellular biosynthetic process;cellular calcium ion homeostasis;cellular cation homeostasis;cellular chemical homeostasis;cellular divalent inorganic cation homeostasis;cellular homeostasis;cellular ion homeostasis;cellular macromolecule biosynthetic process;cellular macromolecule metabolic process;cellular metab…	binding;DNA binding;enzyme binding;kinase binding;mitogen-activated protein kinase binding;nucleic acid binding;protein binding;protein kinase binding	cell body;cell part;cell projection;cytoplasm;intracellular membrane-bounded organelle;intracellular organelle;intracellular organelle part;intracellular part;membrane;membrane-bounded organelle;neuronal cell body;nuclear part;nucleoplasm;nucleus;organelle;organelle part	Basal transcription factors	GTF2I	ACEVEDO_LIVER_CANCER_UP;ACEVEDO_LIVER_TUMOR_VS_NORMAL_ADJACENT_TISSUE_UP;ADDYA_ERYTHROID_DIFFERENTIATION_BY_HEMIN;BIOPOLYMER_METABOLIC_PROCESS;BLALOCK_ALZHEIMERS_DISEASE_UP;BMI1_DN.V1_DN;BRUINS_UVC_RESPONSE_VIA_TP53_GROUP_B;CACTTTG,MIR-520G,MIR-520H;CAGGTG_V$E12_Q6;CCATCCA,MIR-432;CELLULAR_COMPONENT_ASSEMBLY;CHIANG_LIVER_CANCER_SUBCLASS_UNANNOTATED_DN;chr7q11;CRX_NRL_DN.V1_DN;CTTGTAT,MIR-381;CTTT…	+	+									11	11	11	13.8	13.8	13.8	112.26	0	107.02	18067000000	51	2	38	0.867171	0.243443	1.13995	1.5371	0.397994	0.760348
23.3467	26.6568	22.9969	25.119	23.8704	26.9763	24.7621	22.8836	26.7574	26.4542	26.8087	28.0009	26.3834	29.0501			binding;cation binding;ion binding;metal ion binding;transition metal ion binding;zinc ion binding	cell part;intracellular		zf-B_box;zf-C3HC4	CACGTG_V$MYC_Q2;CAGCTG_V$AP4_Q5;CAGGTG_V$E12_Q6;chr1q21;CTTTGT_V$LEF1_Q2;GCANCTGNY_V$MYOD_Q6;GGGAGGRR_V$MAZ_Q6;GGGCGGR_V$SP1_Q6;GGGTGGRR_V$PAX4_03;GSE13306_TREG_VS_TCONV_LAMINA_PROPRIA_UP;GSE14308_NAIVE_CD4_TCELL_VS_INDUCED_TREG_DN;GSE14308_NAIVE_CD4_TCELL_VS_NATURAL_TREG_DN;GSE14308_TH1_VS_NAIVE_CD4_TCELL_UP;GSE14308_TH2_VS_NAIVE_CD4_TCELL_UP;GSE17721_POLYIC_VS_GARDIQUIMOD_16H_BMDM_UP;GSE24142_D…		+									9	9	9	15.2	15.2	15.2	83.431	0	105.76	17556000000	53	NaN	38	1.32351	0.125172	3.18835	2.41536	0.657616	0.657662
35.0797	33.6909	33.5073	29.4295	33.616	34.6964	34.1228	34.0576	32.93	33.6909	33.5773	32.9681	31.7581	32.2382		ARF protein signal transduction;biological regulation;cell differentiation;cellular developmental process;cellular process;cellular response to stimulus;developmental process;intracellular signal transduction;neuron differentiation;positive regulation of catalytic activity;positive regulation of GTPase activity;positive regulation of hydrolase activity;positive regulation of molecular function;Ra…	ARF guanyl-nucleotide exchange factor activity;binding;enzyme regulator activity;GTPase regulator activity;guanyl-nucleotide exchange factor activity;lipid binding;nucleoside-triphosphatase regulator activity;phospholipid binding;small GTPase regulator activity	cell junction;cell part;membrane	Endocytosis		AACTGGA,MIR-145;ACATTCC,MIR-1,MIR-206;ACEVEDO_METHYLATED_IN_LIVER_CANCER_DN;AGUIRRE_PANCREATIC_CANCER_COPY_NUMBER_DN;ATGCTGC,MIR-103,MIR-107;BASAKI_YBX1_TARGETS_DN;BHAT_ESR1_TARGETS_NOT_VIA_AKT1_DN;BHAT_ESR1_TARGETS_VIA_AKT1_DN;BLALOCK_ALZHEIMERS_DISEASE_DN;BONOME_OVARIAN_CANCER_POOR_SURVIVAL_UP;BONOME_OVARIAN_CANCER_SURVIVAL_OPTIMAL_DEBULKING;BONOME_OVARIAN_CANCER_SURVIVAL_SUBOPTIMAL_DEBULKING;B…		+				+					39	39	2	66.8	66.8	5.9	42.299	0	323.31	659840000000	731	NaN	38	2.22145	0.0698519	-1.80174	-3.64495	1.19459	0.64383
23.5572	22.889	23.9837	23.1778	24.7104	26.3774	25.8394	23.7857	25.9928	25.51	25.6554	25.8683	26.8323	29.6673		anatomical structure morphogenesis;biological regulation;cell cycle phase;cell cycle process;cell division;cell morphogenesis;cell surface receptor linked signaling pathway;cellular component morphogenesis;cellular component organization;cellular component organization at cellular level;cellular component organization or biogenesis;cellular component organization or biogenesis at cellular level;c…	adenyl nucleotide binding;adenyl ribonucleotide binding;ATP binding;binding;catalytic activity;kinase activity;nucleotide binding;phosphotransferase activity, alcohol group as acceptor;protein kinase activity;protein serine/threonine kinase activity;purine nucleotide binding;purine ribonucleoside triphosphate binding;purine ribonucleotide binding;ribonucleotide binding;transferase activity;transf…	cell part;cell projection;centrosome;chromosomal part;cilium;condensed chromosome kinetochore;cytoplasm;cytoplasmic part;cytoskeletal part;intracellular membrane-bounded organelle;intracellular non-membrane-bounded organelle;intracellular organelle;intracellular organelle part;intracellular part;kinetochore;macromolecular complex;membrane;membrane-bounded organelle;microtubule organizing center;n…	Hedgehog signaling pathway;Wnt signaling pathway	Pkinase	AAAYRNCTG_UNKNOWN;AACATTC,MIR-409-3P;AAGCCAT,MIR-135A,MIR-135B;ACCAAAG,MIR-9;ACCATTT,MIR-522;ACCTGTTG_UNKNOWN;AGCYRWTTC_UNKNOWN;ATGGYGGA_UNKNOWN;ATGTACA,MIR-493;BILD_SRC_ONCOGENIC_SIGNATURE;BIOCARTA_NFAT_PATHWAY;BIOCARTA_P35ALZHEIMERS_PATHWAY;BIOCARTA_P53HYPOXIA_PATHWAY;BIOCARTA_WNT_PATHWAY;BIOPOLYMER_METABOLIC_PROCESS;BIOPOLYMER_MODIFICATION;BLALOCK_ALZHEIMERS_DISEASE_UP;BLUM_RESPONSE_TO_SALIRAS…		+									7	6	1	21.4	19.3	6.2	38.914	0	224.51	19287000000	91	NaN	38	0.957542	0.195288	2.27772	1.78653	0.687719	0.646289
28.9656	24.2821	29.2692	29.8938	29.6958	29.546	31.7556	23.0191	29.9116	30.3224	29.8098	30.1719	28.4357	30.6058		anatomical structure development;cell development;cellular developmental process;cellular process;developmental process;megakaryocyte development	1-phosphatidylinositol-5-phosphate 4-kinase activity;adenyl nucleotide binding;adenyl ribonucleotide binding;ATP binding;binding;catalytic activity;inositol or phosphatidylinositol kinase activity;kinase activity;lipid kinase activity;nucleotide binding;phosphatidylinositol phosphate kinase activity;phosphotransferase activity, alcohol group as acceptor;purine nucleotide binding;purine ribonucleo…	cell part;cytoplasm;intracellular membrane-bounded organelle;intracellular organelle;intracellular part;membrane;membrane-bounded organelle;nucleus;organelle;plasma membrane	Inositol phosphate metabolism;Phosphatidylinositol signaling system;Regulation of actin cytoskeleton	PIP5K	AACTTT_UNKNOWN;BERNARD_PPAPDC1B_TARGETS_UP;BHAT_ESR1_TARGETS_NOT_VIA_AKT1_UP;BHAT_ESR1_TARGETS_VIA_AKT1_UP;BLALOCK_ALZHEIMERS_DISEASE_UP;CAGGTG_V$E12_Q6;CHEN_METABOLIC_SYNDROM_NETWORK;CREIGHTON_ENDOCRINE_THERAPY_RESISTANCE_1;CTGCAGY_UNKNOWN;CTTTAAR_UNKNOWN;CYCLIN_D1_KE_.V1_DN;DACOSTA_UV_RESPONSE_VIA_ERCC3_COMMON_DN;DACOSTA_UV_RESPONSE_VIA_ERCC3_DN;E2F1_UP.V1_UP;GGGCGGR_V$SP1_Q6;GSE10325_CD4_TCELL…		+									12	12	9	30.9	30.9	24.2	46.151	0	303.71	77525000000	152	NaN	38	0.21013	0.661327	1.23369	0.511572	0.151608	0.921711
28.1399	23.2015	27.138	25.7959	23.6299	28.6935	26.7769	22.0513	28.2883	28.8157	29.7454	28.9119	28.4804	25.6957	Ng2-Grip1-Glur2 complex	biological regulation;cell communication;cell surface receptor linked signaling pathway;cell-cell signaling;cellular process;cellular response to stimulus;establishment of localization;glutamate signaling pathway;ion transmembrane transport;ion transport;ionotropic glutamate receptor signaling pathway;neuron-neuron synaptic transmission;regulation of biological process;regulation of cellular proc…	alpha-amino-3-hydroxy-5-methyl-4-isoxazole propionate selective glutamate receptor activity;channel activity;excitatory extracellular ligand-gated ion channel activity;extracellular ligand-gated ion channel activity;extracellular-glutamate-gated ion channel activity;gated channel activity;glutamate receptor activity;ion channel activity;ion transmembrane transporter activity;ionotropic glutamate …	alpha-amino-3-hydroxy-5-methyl-4-isoxazolepropionic acid selective glutamate receptor complex;cell junction;cell part;cell projection;clathrin-coated vesicle;coated vesicle;cytoplasmic membrane-bounded vesicle;cytoplasmic part;cytoplasmic vesicle;dendrite;endoplasmic reticulum;endoplasmic reticulum membrane;endoplasmic reticulum part;integral to membrane;integral to plasma membrane;intracellular …	Amyotrophic lateral sclerosis (ALS);Long-term depression;Long-term potentiation;Neuroactive ligand-receptor interaction	ANF_receptor;Lig_chan;Lig_chan-Glu_bd	AAGCACA,MIR-218;ABBUD_LIF_SIGNALING_1_DN;BENPORATH_EED_TARGETS;BENPORATH_ES_WITH_H3K27ME3;BENPORATH_PRC2_TARGETS;BENPORATH_SUZ12_TARGETS;BLALOCK_ALZHEIMERS_DISEASE_DN;CATGTAA,MIR-496;CELL_CELL_SIGNALING;CHESLER_BRAIN_HIGHEST_EXPRESSION;chr4q32;CREIGHTON_ENDOCRINE_THERAPY_RESISTANCE_1;CTCCAAG,MIR-432;CTTTGTA,MIR-524;GCTTGAA,MIR-498;GLUTAMATE_RECEPTOR_ACTIVITY;GNF2_MAPT;GOBERT_OLIGODENDROCYTE_DIFFE…		+			excitatory						15	15	1	19.2	19.2	1.5	102.85	0	91.72	70965000000	78	NaN	38	0.560349	0.35732	2.40813	1.16552	0.50067	0.663823
25.6313	22.1281	25.7832	23.1571	23.4007	24.3113	24.9653	23.1684	26.4531	27.2992	26.6232	26.8673	27.4815	25.7289		biological regulation;catabolic process;cell maturation;cellular catabolic process;cellular developmental process;cellular macromolecule catabolic process;cellular macromolecule metabolic process;cellular metabolic process;cellular nitrogen compound metabolic process;cellular process;cellular process involved in reproduction;developmental maturation;developmental process;developmental process inv…	binding;mRNA binding;nucleic acid binding;nucleotide binding;poly(A) RNA binding;poly(U) RNA binding;poly-purine tract binding;poly-pyrimidine tract binding;protein binding;protein C-terminus binding;RNA binding;single-stranded RNA binding	adherens junction;anchoring junction;catalytic step 2 spliceosome;cell junction;cell part;cell-substrate adherens junction;cell-substrate junction;cytoplasm;cytoplasmic part;extracellular membrane-bounded organelle;extracellular organelle;extracellular region part;extracellular vesicular exosome;focal adhesion;intracellular membrane-bounded organelle;intracellular non-membrane-bounded organelle;i…	mRNA surveillance pathway;RNA degradation;RNA transport	PABP;RRM_1	AACTTT_UNKNOWN;ABRAMSON_INTERACT_WITH_AIRE;ACCGAGC,MIR-423;ACEVEDO_FGFR1_TARGETS_IN_PROSTATE_CANCER_MODEL_UP;ACTAYRNNNCCCR_UNKNOWN;ATTCTTT,MIR-186;BENPORATH_MYC_TARGETS_WITH_EBOX;BIOCARTA_EIF4_PATHWAY;BIOPOLYMER_METABOLIC_PROCESS;BLALOCK_ALZHEIMERS_DISEASE_UP;BORCZUK_MALIGNANT_MESOTHELIOMA_UP;BOYLAN_MULTIPLE_MYELOMA_C_D_UP;CACGTG_V$MYC_Q2;CAGCTG_V$AP4_Q5;CHANDRAN_METASTASIS_TOP50_UP;CHANDRAN_META…		+									18	18	13	31	31	22.6	70.67	0	281.79	39371000000	123	NaN	38	2.06372	0.0689818	2.73111	3.62693	0.0598649	0.959609
30.6091	32.1564	30.5092	23.4752	31.7219	33.2005	30.03	30.4008	32.1784	31.2939	32.1555	31.9177	31.9811	31.6568		acid secretion;actin cytoskeleton organization;actin filament-based process;activation of adenylate cyclase activity;activation of adenylate cyclase activity by dopamine receptor signaling pathway;activation of adenylate cyclase activity by G-protein signaling pathway;activation of phospholipase C activity;activation of phospholipase C activity by dopamine receptor signaling pathway;activation of…	adrenergic receptor binding;beta-2 adrenergic receptor binding;beta-catenin binding;binding;channel regulator activity;chloride channel regulator activity;dopamine receptor binding;enzyme binding;G-protein-coupled receptor binding;growth factor receptor binding;PDZ domain binding;phosphatase binding;protein binding;protein domain specific binding;protein self-association;receptor binding	apical part of cell;apical plasma membrane;brush border membrane;cell part;cell periphery;cell projection;cell projection membrane;cell projection part;centrosome;cytoplasm;cytoplasmic part;cytoskeletal part;endomembrane system;extracellular membrane-bounded organelle;extracellular organelle;extracellular region part;extracellular vesicular exosome;filopodium;intracellular membrane-bounded organe…		EBP50_C-term;PDZ	ACTIN_CYTOSKELETON;ACTWSNACTNY_UNKNOWN;BHAT_ESR1_TARGETS_NOT_VIA_AKT1_UP;BHAT_ESR1_TARGETS_VIA_AKT1_UP;BILD_E2F3_ONCOGENIC_SIGNATURE;BIOCARTA_CFTR_PATHWAY;BLUM_RESPONSE_TO_SALIRASIB_DN;BROWNE_HCMV_INFECTION_16HR_UP;CAGGTG_V$E12_Q6;CELLULAR_COMPONENT_ASSEMBLY;CHARAFE_BREAST_CANCER_LUMINAL_VS_BASAL_UP;CHARAFE_BREAST_CANCER_LUMINAL_VS_MESENCHYMAL_UP;chr17q24;COULOUARN_TEMPORAL_TGFB1_SIGNATURE_DN;CYT…		+				+					23	23	23	59.7	59.7	59.7	38.6	0	323.31	263320000000	267	NaN	38	0.240933	0.645783	0.513578	0.537829	0.026252	0.984914
30.5163	23.2766	25.7163	24.6345	23.785	26.8956	29.6413	23.1458	28.082	26.8038	26.9374	25.4026	28.0388	27.7939				cell part;cytoplasm;intracellular part;membrane;plasma membrane		PH	ACEVEDO_LIVER_CANCER_WITH_H3K27ME3_UP;ACEVEDO_LIVER_CANCER_WITH_H3K9ME3_UP;ACTGAAA,MIR-30A-3P,MIR-30E-3P;ANTIOXIDANT_ACTIVITY;BOYLAN_MULTIPLE_MYELOMA_D_DN;BOYLAN_MULTIPLE_MYELOMA_PCA3_DN;CAGCTG_V$AP4_Q5;chr6q25;DCA_UP.V1_DN;DELYS_THYROID_CANCER_DN;FLECHNER_PBL_KIDNEY_TRANSPLANT_OK_VS_DONOR_UP;GAZDA_DIAMOND_BLACKFAN_ANEMIA_MYELOID_UP;GSE10325_CD4_TCELL_VS_BCELL_UP;GSE10325_LUPUS_CD4_TCELL_VS_LUPUS…		+									4	4	4	11	11	11	46.281	0	9.6171	12001000000	48	NaN	38	0.2566	0.610207	1.21154	0.602604	0.0736502	0.946411
24.7192	27.1907	31.1311	24.0837	25.0382	24.8741	25.0795	21.4565	28.5465	29.6197	30.262	30.7706	31.4435	23.7542			binding;catalytic activity;cation binding;endonuclease activity;hydrolase activity;hydrolase activity, acting on ester bonds;ion binding;metal ion binding;nuclease activity;nucleic acid binding	cell part;extracellular membrane-bounded organelle;extracellular organelle;extracellular region part;extracellular vesicular exosome;membrane;membrane-bounded organelle;membrane-bounded vesicle;organelle;vesicle	Apoptosis		ACEVEDO_LIVER_CANCER_WITH_H3K27ME3_UP;ALCALAY_AML_BY_NPM1_LOCALIZATION_DN;BERTUCCI_MEDULLARY_VS_DUCTAL_BREAST_CANCER_DN;BONOME_OVARIAN_CANCER_SURVIVAL_OPTIMAL_DEBULKING;BRUINS_UVC_RESPONSE_LATE;BUYTAERT_PHOTODYNAMIC_THERAPY_STRESS_DN;CHEN_METABOLIC_SYNDROM_NETWORK;chr11q21;COLDREN_GEFITINIB_RESISTANCE_DN;CUI_TCF21_TARGETS_2_DN;DELYS_THYROID_CANCER_UP;DOANE_RESPONSE_TO_ANDROGEN_UP;DUTERTRE_ESTRADI…		+									11	11	11	26.7	26.7	26.7	55.262	0	195.01	110370000000	105	NaN	38	0.973904	0.182589	4.54402	1.88632	0.119077	0.92198
21.5285	24.0263	26.9309	24.3044	25.5886	25.8741	23.6849	23.0676	25.6013	23.2478	24.695	24.8126	26.7032	23.8369		amine biosynthetic process;amine metabolic process;amino acid salvage;aspartate family amino acid biosynthetic process;aspartate family amino acid metabolic process;biosynthetic process;carboxylic acid biosynthetic process;carboxylic acid metabolic process;cellular amine metabolic process;cellular amino acid biosynthetic process;cellular amino acid metabolic process;cellular biosynthetic process;…	binding;catalytic activity;identical protein binding;intramolecular oxidoreductase activity;intramolecular oxidoreductase activity, interconverting aldoses and ketoses;isomerase activity;protein binding;S-methyl-5-thioribose-1-phosphate isomerase activity	cell part;cytoplasm;intracellular non-membrane-bounded organelle;intracellular organelle;intracellular organelle part;intracellular part;non-membrane-bounded organelle;nuclear part;nucleolus;organelle;organelle part	Cysteine and methionine metabolism	IF-2B	BENPORATH_CYCLING_GENES;CHEMNITZ_RESPONSE_TO_PROSTAGLANDIN_E2_DN;CHICAS_RB1_TARGETS_SENESCENT;chr19p13;CSR_EARLY_UP.V1_DN;CYTOPLASM;GCM_NF2;GGGCGGR_V$SP1_Q6;GSE16522_ANTI_CD3CD28_STIM_VS_UNSTIM_NAIVE_CD8_TCELL_DN;GSE17721_CTRL_VS_CPG_24H_BMDM_DN;GSE17721_CTRL_VS_GARDIQUIMOD_4H_BMDM_UP;GSE17721_POLYIC_VS_GARDIQUIMOD_4H_BMDM_UP;GSE17974_0H_VS_1H_IN_VITRO_ACT_CD4_TCELL_UP;GSE17974_1H_VS_72H_UNTREATE…		+									6	6	6	18.7	18.7	18.7	39.41	0	47.626	3873300000	13	NaN	38.5	0.204519	0.683642	0.563754	0.477161	0.215997	0.875444
25.7931	23.4776	26.3565	24.9369	24.4599	25.5872	23.1695	21.9414	27.2013	27.1034	27.3111	27.1867	27.0991	28.0049		cellular component assembly;cellular component assembly at cellular level;cellular component organization;cellular component organization at cellular level;cellular component organization or biogenesis;cellular component organization or biogenesis at cellular level;cellular macromolecular complex assembly;cellular macromolecular complex subunit organization;cellular membrane organization;cellular…	adenyl nucleotide binding;adenyl ribonucleotide binding;ATP binding;binding;nucleotide binding;purine nucleotide binding;purine ribonucleoside triphosphate binding;purine ribonucleotide binding;ribonucleotide binding	cell part;cytoplasmic part;cytosol;extracellular membrane-bounded organelle;extracellular organelle;extracellular region part;extracellular vesicular exosome;intracellular membrane-bounded organelle;intracellular organelle;intracellular part;membrane-bounded organelle;membrane-bounded vesicle;mitochondrion;organelle;vesicle	Antigen processing and presentation	HSP70	AMUNDSON_RESPONSE_TO_ARSENITE;APPIERTO_RESPONSE_TO_FENRETINIDE_UP;BENPORATH_ES_1;BENPORATH_NANOG_TARGETS;BERENJENO_TRANSFORMED_BY_RHOA_UP;BERTUCCI_MEDULLARY_VS_DUCTAL_BREAST_CANCER_UP;BHATTACHARYA_EMBRYONIC_STEM_CELL;BORCZUK_MALIGNANT_MESOTHELIOMA_UP;BROWNE_HCMV_INFECTION_14HR_DN;BROWNE_HCMV_INFECTION_1HR_DN;BROWNE_HCMV_INFECTION_48HR_DN;BUYTAERT_PHOTODYNAMIC_THERAPY_STRESS_UP;CACGTG_V$MYC_Q2;CAS…	+	+									18	16	16	21.4	19.4	19.4	94.132	0	41.206	32694000000	58	1	39	1.88666	0.0739403	3.64071	3.41877	0.311868	0.850345
26.9316	25.9774	23.5206	25.8155	26.1859	24.6767	27.5823	22.8377	27.5766	26.0417	28.2065	28.8872	26.9579	25.1738		biological adhesion;biological regulation;cell adhesion;cell-cell adhesion;cell-matrix adhesion;cell-substrate adhesion;cellular component assembly;cellular component assembly at cellular level;cellular component organization;cellular component organization at cellular level;cellular component organization or biogenesis;cellular component organization or biogenesis at cellular level;cellular macr…	binding;cation binding;cell adhesion molecule binding;ion binding;metal ion binding;protein binding;receptor binding;structural molecule activity	blood microparticle;cell cortex;cell part;cell surface;cytoplasmic membrane-bounded vesicle;cytoplasmic part;cytoplasmic vesicle;external side of plasma membrane;extracellular membrane-bounded organelle;extracellular organelle;extracellular region part;extracellular space;extracellular vesicular exosome;fibrinogen complex;intracellular membrane-bounded organelle;intracellular organelle;intracellu…	Complement and coagulation cascades;Staphylococcus aureus infection	Fib_alpha;Fibrinogen_C	ABBUD_LIF_SIGNALING_1_UP;ALONSO_METASTASIS_EMT_UP;ALONSO_METASTASIS_UP;BIOCARTA_AMI_PATHWAY;BIOCARTA_EXTRINSIC_PATHWAY;BIOCARTA_FIBRINOLYSIS_PATHWAY;BIOCARTA_INTRINSIC_PATHWAY;BRUECKNER_TARGETS_OF_MIRLET7A3_UP;CAIRO_LIVER_DEVELOPMENT_DN;CAR_HPX;chr4q28;CREIGHTON_ENDOCRINE_THERAPY_RESISTANCE_4;DAUER_STAT3_TARGETS_UP;EGFR_UP.V1_UP;EXTRACELLULAR_REGION;EXTRACELLULAR_REGION_PART;EXTRACELLULAR_SPACE;F…	+	+									15	15	15	37.6	37.6	37.6	49.391	0	323.31	97852000000	132	1	39	0.504775	0.397121	1.68567	1.05213	0.0755169	0.948662
30.4534	30.4941	22.4878	23.8244	25.7938	26.5175	28.4538	30.9361	29.7863	30.2105	30.0225	30.4478	26.0685	26.5912		axon guidance;cell cycle phase;cell cycle process;cellular component assembly;cellular component assembly at cellular level;cellular component organization;cellular component organization at cellular level;cellular component organization or biogenesis;cellular component organization or biogenesis at cellular level;cellular macromolecular complex assembly;cellular macromolecular complex subunit or…	binding;catalytic activity;GTP binding;GTPase activity;guanyl nucleotide binding;guanyl ribonucleotide binding;hydrolase activity;hydrolase activity, acting on acid anhydrides;hydrolase activity, acting on acid anhydrides, in phosphorus-containing anhydrides;nucleoside-triphosphatase activity;nucleotide binding;peptide binding;purine nucleotide binding;purine ribonucleoside triphosphate binding;p…	axon;cell body;cell part;cell periphery;cell projection;cytoplasm;cytoskeletal part;cytoskeleton;dendrite;extracellular membrane-bounded organelle;extracellular organelle;extracellular region part;extracellular vesicular exosome;intracellular;intracellular membrane-bounded organelle;intracellular non-membrane-bounded organelle;intracellular organelle;intracellular organelle part;intracellular par…	Gap junction;Pathogenic Escherichia coli infection;Phagosome	Tubulin;Tubulin_C	ALONSO_METASTASIS_EMT_UP;ALONSO_METASTASIS_UP;AMIT_EGF_RESPONSE_480_HELA;BASAKI_YBX1_TARGETS_UP;BASSO_CD40_SIGNALING_DN;BLALOCK_ALZHEIMERS_DISEASE_DN;BLUM_RESPONSE_TO_SALIRASIB_DN;BURTON_ADIPOGENESIS_2;CAGTATT,MIR-200B,MIR-200C,MIR-429;CAMP_UP.V1_DN;CHICAS_RB1_TARGETS_CONFLUENT;chr16q24;DACOSTA_UV_RESPONSE_VIA_ERCC3_UP;DAZARD_RESPONSE_TO_UV_NHEK_UP;DAZARD_UV_RESPONSE_CLUSTER_G4;DODD_NASOPHARYNGEA…	+	+				+					20	8	6	50.2	24.7	19.6	50.418	0	196.62	77848000000	126	1	39	0.0430989	0.921389	-0.222814	-0.118202	0.764794	0.658595
34.206	33.0189	32.9373	31.0026	29.6755	34.8953	33.2745	33.3709	33.1812	34.1729	33.9499	34.0676	33.2017	32.727		actin cytoskeleton organization;actin filament bundle assembly;actin filament capping;actin filament organization;actin filament-based process;anatomical structure development;barbed-end actin filament capping;biological regulation;cellular component assembly;cellular component assembly at cellular level;cellular component organization;cellular component organization at cellular level;cellular co…	actin binding;actin filament binding;binding;cytoskeletal protein binding;identical protein binding;protein binding;protein dimerization activity;protein heterodimerization activity;protein homodimerization activity;spectrin binding;structural molecule activity	cell part;cytoplasmic membrane-bounded vesicle;cytoplasmic part;cytoplasmic vesicle;cytoskeletal part;F-actin capping protein complex;intracellular membrane-bounded organelle;intracellular organelle;intracellular organelle part;intracellular part;macromolecular complex;membrane;membrane-bounded organelle;membrane-bounded vesicle;organelle;organelle part;plasma membrane;protein complex;vesicle		Aldolase_II	ACTIN_BINDING;AKL_HTLV1_INFECTION_UP;BAE_BRCA1_TARGETS_DN;BENPORATH_ES_1;BRUINS_UVC_RESPONSE_VIA_TP53_GROUP_A;chr2p13;CTCAGGG,MIR-125B,MIR-125A;CTTTGCA,MIR-527;CYTOSKELETAL_PROTEIN_BINDING;DEBIASI_APOPTOSIS_BY_REOVIRUS_INFECTION_DN;DURCHDEWALD_SKIN_CARCINOGENESIS_DN;GACAATC,MIR-219;GCM_DDX11;GCM_SMO;GCM_USP6;GNF2_PRDX2;GNF2_TAL1;GSE11924_TH1_VS_TH17_CD4_TCELL_UP;GSE14026_TH1_VS_TH17_UP;GSE17721_C…	+	+				+					44	44	43	63.3	63.3	62.2	80.641	0	323.31	875890000000	857	2	39	0.147614	0.755779	0.528071	0.364115	0.368957	0.784594
24.1921	26.0794	27.3605	25.376	23.8821	28.3535	23.0722	24.6441	29.8609	29.2483	28.993	28.4688	27.5973	24.6914		biological regulation;positive regulation of catalytic activity;positive regulation of GTPase activity;positive regulation of hydrolase activity;positive regulation of molecular function;regulation of biological process;regulation of catabolic process;regulation of catalytic activity;regulation of cellular catabolic process;regulation of cellular metabolic process;regulation of cellular process;r…	binding;enzyme activator activity;enzyme binding;enzyme regulator activity;GTPase activator activity;GTPase binding;GTPase regulator activity;identical protein binding;nucleoside-triphosphatase regulator activity;protein binding;protein dimerization activity;protein homodimerization activity;Ras GTPase binding;small GTPase binding	cell part;cytoplasmic part;cytosol;Golgi apparatus part;Golgi membrane;intracellular organelle part;intracellular part;membrane;organelle membrane;organelle part		GoLoco;Rap_GAP	ACEVEDO_LIVER_CANCER_DN;ACEVEDO_LIVER_TUMOR_VS_NORMAL_ADJACENT_TISSUE_DN;ALFANO_MYC_TARGETS;BASAKI_YBX1_TARGETS_DN;BERNARD_PPAPDC1B_TARGETS_DN;CELL_FRACTION;chr1p36;CYTOPLASM;CYTOPLASMIC_PART;CYTOSOL;DURCHDEWALD_SKIN_CARCINOGENESIS_DN;ENK_UV_RESPONSE_EPIDERMIS_UP;ENZYME_ACTIVATOR_ACTIVITY;ENZYME_REGULATOR_ACTIVITY;FRASOR_RESPONSE_TO_ESTRADIOL_DN;GEORGES_CELL_CYCLE_MIR192_TARGETS;GEORGES_TARGETS_O…		+									12	12	3	21.3	21.3	5.9	73.432	0	113.4	43278000000	103	NaN	39	0.519888	0.387039	1.93119	1.08557	0.980221	0.6323
32.6087	31.811	29.35	30.347	29.3641	29.9709	33.387	32.2148	34.9576	34.8195	34.7262	34.6056	32.2163	31.7779	Parvulin-associated pre-rRNP complex	cellular component biogenesis;cellular component biogenesis at cellular level;cellular component organization or biogenesis;cellular component organization or biogenesis at cellular level;cellular process;ribonucleoprotein complex biogenesis;ribosome biogenesis		adherens junction;anchoring junction;cell junction;cell part;cell-substrate adherens junction;cell-substrate junction;cytoplasm;cytoplasmic part;cytosolic large ribosomal subunit;extracellular membrane-bounded organelle;extracellular organelle;extracellular region part;extracellular vesicular exosome;focal adhesion;intracellular membrane-bounded organelle;intracellular non-membrane-bounded organe…	Ribosome	Ribosomal_L7Ae	ACEVEDO_LIVER_CANCER_UP;ACEVEDO_NORMAL_TISSUE_ADJACENT_TO_LIVER_TUMOR_UP;BILANGES_SERUM_AND_RAPAMYCIN_SENSITIVE_GENES;BIOSYNTHETIC_PROCESS;BRUECKNER_TARGETS_OF_MIRLET7A3_DN;CELL_FRACTION;CELLULAR_BIOSYNTHETIC_PROCESS;CELLULAR_MACROMOLECULE_METABOLIC_PROCESS;CELLULAR_PROTEIN_METABOLIC_PROCESS;CHIANG_LIVER_CANCER_SUBCLASS_UNANNOTATED_DN;CHNG_MULTIPLE_MYELOMA_HYPERPLOID_UP;chr9q33;CREIGHTON_ENDOCRIN…		+									17	17	17	43.2	43.2	43.2	29.976	0	153.33	1338800000000	571	NaN	39	0.558261	0.366692	1.6324	1.136	1.0491	0.633448
33.375	31.8733	31.8133	31.0535	31.8095	30.0371	32.0562	31.1769	32.8183	33.375	33.62	33.9228	32.1771	31.2355	Parvulin-associated pre-rRNP complex	anatomical structure morphogenesis;biological regulation;biosynthetic process;cell chemotaxis;cell migration;cell motility;cellular biosynthetic process;cellular component movement;cellular macromolecule biosynthetic process;cellular macromolecule metabolic process;cellular metabolic process;cellular process;cellular protein metabolic process;cellular response to chemical stimulus;cellular respon…	binding;mRNA binding;nucleic acid binding;RNA binding;structural constituent of ribosome;structural molecule activity	adherens junction;anchoring junction;cell junction;cell part;cell-substrate adherens junction;cell-substrate junction;cytoplasm;cytosolic large ribosomal subunit;focal adhesion;intracellular membrane-bounded organelle;intracellular non-membrane-bounded organelle;intracellular organelle;intracellular organelle part;intracellular part;large ribosomal subunit;macromolecular complex;membrane;membrane…	Ribosome	Flt3_lig;Ribosomal_L13	ACEVEDO_LIVER_CANCER_UP;AGUIRRE_PANCREATIC_CANCER_COPY_NUMBER_UP;BARIS_THYROID_CANCER_DN;BENPORATH_CYCLING_GENES;BENPORATH_MYC_TARGETS_WITH_EBOX;BILANGES_SERUM_AND_RAPAMYCIN_SENSITIVE_GENES;BLALOCK_ALZHEIMERS_DISEASE_UP;CACGTG_V$MYC_Q2;CAVARD_LIVER_CANCER_MALIGNANT_VS_BENIGN;CHNG_MULTIPLE_MYELOMA_HYPERPLOID_UP;chr19q13;CYTOPLASM;CYTOPLASMIC_PART;DANG_BOUND_BY_MYC;DELACROIX_RARG_BOUND_MEF;FERNANDE…		+					+				13	13	13	40.4	40.4	40.4	23.464	0	23.767	717500000000	410	NaN	39	0.649385	0.329844	1.1752	1.24031	0.429527	0.722151
24.3233	29.1109	25.1595	25.4877	24.9057	26.9907	23.4307	23.0637	27.657	26.1411	27.1729	26.8274	25.8829	24.3792		biological regulation;cell cycle;cellular component assembly;cellular component assembly at cellular level;cellular component organization;cellular component organization at cellular level;cellular component organization or biogenesis;cellular component organization or biogenesis at cellular level;cellular macromolecular complex assembly;cellular macromolecular complex subunit organization;cellul…	alcohol binding;amine binding;binding;cation binding;identical protein binding;ion binding;lipid binding;phosphatidylcholine binding;phosphatidylinositol binding;phosphatidylinositol-4,5-bisphosphate binding;phospholipid binding;protein binding;protein dimerization activity;protein homodimerization activity;quaternary ammonium group binding	cell part;cytoplasmic membrane-bounded vesicle;cytoplasmic part;cytoplasmic vesicle;cytosol;early endosome;endosomal part;endosome;endosome membrane;ESCRT III complex;extracellular membrane-bounded organelle;extracellular organelle;extracellular region part;extracellular vesicular exosome;intracellular membrane-bounded organelle;intracellular organelle;intracellular organelle part;intracellular p…	Endocytosis	Snf7	BERTUCCI_MEDULLARY_VS_DUCTAL_BREAST_CANCER_DN;BRUINS_UVC_RESPONSE_VIA_TP53_GROUP_B;chr2p24;CREIGHTON_ENDOCRINE_THERAPY_RESISTANCE_5;DODD_NASOPHARYNGEAL_CARCINOMA_UP;FORTSCHEGGER_PHF8_TARGETS_DN;GGGCGGR_V$SP1_Q6;GSE13229_IMM_VS_MATURE_NKCELL_DN;GSE13738_RESTING_VS_BYSTANDER_ACTIVATED_CD4_TCELL_UP;GSE15930_NAIVE_VS_72H_IN_VITRO_STIM_IL12_CD8_TCELL_UP;GSE17721_0.5H_VS_4H_POLYIC_BMDM_DN;GSE17721_ALL_…		+					+				5	5	5	17	17	17	25.219	0	4.241	23223000000	68	NaN	39	0.391358	0.49153	1.09877	0.837638	0.701288	0.653807
24.0963	23.913	24.6547	24.7857	24.6057	25.9382	23.5085	23.1431	25.1721	24.8997	24.5619	24.4135	26.049	28.3709				cell part;integral to membrane;intrinsic to membrane;membrane part			AAGCAAT,MIR-137;AATGTGA,MIR-23A,MIR-23B;ACTGTGA,MIR-27A,MIR-27B;AGCACTT,MIR-93,MIR-302A,MIR-302B,MIR-302C,MIR-302D,MIR-372,MIR-373,MIR-520E,MIR-520A,MIR-526B,MIR-520B,MIR-520C,MIR-520D;AGUIRRE_PANCREATIC_CANCER_COPY_NUMBER_UP;AKT_UP_MTOR_DN.V1_DN;BENPORATH_NANOG_TARGETS;BENPORATH_SOX2_TARGETS;CACTGTG,MIR-128A,MIR-128B;CAMP_UP.V1_DN;CHIARETTI_ACUTE_LYMPHOBLASTIC_LEUKEMIA_ZAP70;chr17q21;CRX_NRL_DN.…		+									3	3	3	9.4	9.4	9.4	51.637	0	51.539	5560400000	61	NaN	39	0.784463	0.251156	1.97892	1.50502	0.530809	0.661701
24.6599	25.3308	24.6333	24.8252	23.9386	24.3634	28.3569	26.7348	26.2011	27.4552	26.7246	26.3103	27.0213	30.8173		biological regulation;cellular macromolecule metabolic process;cellular metabolic process;cellular nitrogen compound metabolic process;cellular process;cellular protein metabolic process;cellular response to stimulus;cellular response to stress;DNA metabolic process;DNA repair;error-free postreplication DNA repair;macromolecule metabolic process;macromolecule modification;metabolic process;nitrog…	acid-amino acid ligase activity;binding;catalytic activity;enzyme binding;ligase activity;ligase activity, forming carbon-nitrogen bonds;protein binding;small conjugating protein ligase activity;ubiquitin conjugating enzyme binding;ubiquitin protein ligase binding	cell part;cytoplasm;extracellular membrane-bounded organelle;extracellular organelle;extracellular region part;extracellular vesicular exosome;intracellular membrane-bounded organelle;intracellular organelle;intracellular part;macromolecular complex;membrane-bounded organelle;membrane-bounded vesicle;nucleus;organelle;protein complex;UBC13-UEV1A complex;ubiquitin conjugating enzyme complex;ubiqui…		Kua-UEV1_localn;UQ_con	ACTGTGA,MIR-27A,MIR-27B;ACTIVATION_OF_NF_KAPPAB_TRANSCRIPTION_FACTOR;AGGAAGC,MIR-516-3P;AGTCTTA,MIR-499;BIOPOLYMER_METABOLIC_PROCESS;BIOPOLYMER_MODIFICATION;BONCI_TARGETS_OF_MIR15A_AND_MIR16_1;CACCAGC,MIR-138;CELLULAR_MACROMOLECULE_METABOLIC_PROCESS;CELLULAR_PROTEIN_METABOLIC_PROCESS;chr20q13;CYTOPLASM;DANG_REGULATED_BY_MYC_DN;DNA_METABOLIC_PROCESS;DNA_REPAIR;GSE17721_0.5H_VS_4H_GARDIQUIMOD_BMDM_…		+									8	8	4	57.8	57.8	23.8	16.355	0	70.029	41513000000	85	NaN	39	0.600105	0.334949	2.2012	1.22518	0.362597	0.767582
28.2181	22.2861	25.2702	25.4854	25.2692	24.4554	26.2848	24.7629	30.1447	29.7323	30.132	30.2135	31.0939	30.9896		alcohol metabolic process;anatomical structure formation involved in morphogenesis;angiogenesis;apoptosis;biological adhesion;biological regulation;biosynthetic process;carbohydrate metabolic process;cell adhesion;cell communication;cell death;cell migration;cell motility;cell-cell signaling;cellular biosynthetic process;cellular carbohydrate metabolic process;cellular component movement;cellular…	binding;cytokine activity;identical protein binding;nucleic acid binding;protein binding;protein dimerization activity;protein homodimerization activity;receptor binding;RNA binding;tRNA binding	aminoacyl-tRNA synthetase multienzyme complex;cell part;cell surface;cytoplasm;cytoplasmic membrane-bounded vesicle;cytoplasmic part;cytoplasmic vesicle;cytosol;endoplasmic reticulum;extracellular region part;extracellular space;Golgi apparatus;intracellular membrane-bounded organelle;intracellular organelle;intracellular part;macromolecular complex;membrane;membrane-bounded organelle;membrane-bo…		tRNA_bind	AMINE_METABOLIC_PROCESS;AMINO_ACID_AND_DERIVATIVE_METABOLIC_PROCESS;AMINO_ACID_METABOLIC_PROCESS;BEHAVIOR;BILANGES_RAPAMYCIN_SENSITIVE_VIA_TSC1_AND_TSC2;BIOPOLYMER_METABOLIC_PROCESS;BIOSYNTHETIC_PROCESS;BOYAULT_LIVER_CANCER_SUBCLASS_G3_UP;BRUINS_UVC_RESPONSE_LATE;CARBOXYLIC_ACID_METABOLIC_PROCESS;CELL_CELL_SIGNALING;CELL_MIGRATION;CELL_PROLIFERATION_GO_0008283;CELLULAR_BIOSYNTHETIC_PROCESS;CELLUL…	+	+						+			13	13	13	39	39	39	33.997	0	270.68	104590000000	138	2	40	3.87968	0.0344	5.57259	8.87345	1.16079	0.663695
27.3562	25.8975	27.9572	24.3967	23.6295	26.3205	22.1203	21.7498	28.4376	26.5498	26.6674	26.4105	26.7106	25.4038		biological regulation;cellular component organization;cellular component organization or biogenesis;cellular membrane organization;cellular process;endocytosis;establishment of localization;establishment of localization in cell;Golgi vesicle transport;intracellular transport;lipid translocation;lipid transport;membrane invagination;membrane organization;organic substance transport;phospholipid tr…	adenyl nucleotide binding;adenyl ribonucleotide binding;ATP binding;ATPase activity;ATPase activity, coupled;ATPase activity, coupled to movement of substances;binding;catalytic activity;cation binding;hydrolase activity;hydrolase activity, acting on acid anhydrides;hydrolase activity, acting on acid anhydrides, in phosphorus-containing anhydrides;ion binding;lipid transporter activity;magnesium …	cell part;cytoplasmic part;early endosome;endosome;Golgi apparatus part;integral to membrane;intracellular membrane-bounded organelle;intracellular organelle;intracellular organelle part;intracellular part;intrinsic to membrane;membrane;membrane part;membrane-bounded organelle;organelle;organelle part;perinuclear region of cytoplasm;plasma membrane;recycling endosome;trans-Golgi network		E1-E2_ATPase;Hydrolase	BAELDE_DIABETIC_NEPHROPATHY_DN;BUCKANOVICH_T_LYMPHOCYTE_HOMING_ON_TUMOR_DN;CAMP_UP.V1_DN;chr20q13;GAUSSMANN_MLL_AF4_FUSION_TARGETS_G_UP;GNF2_AF1Q;GNF2_RTN1;GOZGIT_ESR1_TARGETS_DN;GRAESSMANN_APOPTOSIS_BY_DOXORUBICIN_DN;GSE14308_NAIVE_CD4_TCELL_VS_INDUCED_TREG_DN;GSE14350_TREG_VS_TEFF_IN_IL2RB_KO_UP;GSE1460_DP_THYMOCYTE_VS_THYMIC_STROMAL_CELL_DN;GSE15930_NAIVE_VS_24H_IN_VITRO_STIM_CD8_TCELL_UP;GSE1…		+									18	18	2	16.6	16.6	3.1	124.46	0	264.53	29645000000	102	NaN	40	1.06806	0.165357	2.71993	1.9825	0.648262	0.659614
26.5237	23.8634	27.3385	23.383	24.036	25.0189	26.1339	22.4019	30.1376	30.3613	29.2347	29.2881	27.1957	28.8298		anatomical structure morphogenesis;cation transport;cellular potassium ion transport;cellular process;developmental process;embryonic morphogenesis;establishment of localization;inner ear morphogenesis;ion transmembrane transport;ion transport;metal ion transport;monovalent inorganic cation transport;multicellular organismal process;multicellular organismal signaling;neurological system process;p…	ankyrin binding;binding;cation channel activity;cation transmembrane transporter activity;channel activity;cytoskeletal protein binding;delayed rectifier potassium channel activity;gated channel activity;ion channel activity;ion transmembrane transporter activity;passive transmembrane transporter activity;potassium channel activity;protein binding;substrate-specific channel activity;substrate-spe…	axon part;basal plasma membrane;cation channel complex;cell part;cell projection part;initial segment;integral to membrane;intrinsic to membrane;ion channel complex;macromolecular complex;membrane;membrane part;node of Ranvier;plasma membrane;plasma membrane part;potassium channel complex;protein complex;voltage-gated potassium channel complex		Ion_trans;KCNQ_channel;KCNQC3-Ank-G_bd	AACTTT_UNKNOWN;ABDELMOHSEN_ELAVL4_TARGETS;ANATOMICAL_STRUCTURE_DEVELOPMENT;ATM_DN.V1_DN;BLALOCK_ALZHEIMERS_DISEASE_DN;BRCA1_DN.V1_DN;BRUINS_UVC_RESPONSE_VIA_TP53_GROUP_C;BYSTRYKH_HEMATOPOIESIS_STEM_CELL_QTL_TRANS;CAGCTG_V$AP4_Q5;CAGGTG_V$E12_Q6;CAGTATT,MIR-200B,MIR-200C,MIR-429;CATION_CHANNEL_ACTIVITY;CATION_TRANSMEMBRANE_TRANSPORTER_ACTIVITY;CATION_TRANSPORT;CATRRAGC_UNKNOWN;CELL_CELL_SIGNALING;…		+									27	27	0	31.7	31.7	0	93.938	0	168.14	66694000000	176	NaN	40	1.8777	0.0752248	4.04022	3.43402	0.954649	0.664026
24.8419	23.9475	25.8481	24.9263	24.7042	25.4794	24.5043	22.929	25.412	26.1399	26.1293	26.9972	26.3923	24.2567		catabolic process;cellular catabolic process;cellular metabolic process;cellular process;metabolic process;phosphate-containing compound metabolic process;phosphorus metabolic process;polyphosphate catabolic process;polyphosphate metabolic process	catalytic activity;hydrolase activity;hydrolase activity, acting on ester bonds;inositol or phosphatidylinositol phosphatase activity;lipid phosphatase activity;phosphatase activity;phosphatidylinositol bisphosphate phosphatase activity;phosphatidylinositol phosphate 4-phosphatase activity;phosphatidylinositol-3,4-bisphosphate 4-phosphatase activity;phosphatidylinositol-4,5-bisphosphate 4-phospha…		Inositol phosphate metabolism;Phosphatidylinositol signaling system		BENPORATH_EED_TARGETS;BENPORATH_NANOG_TARGETS;chr2q11;CREIGHTON_ENDOCRINE_THERAPY_RESISTANCE_5;CTTTGT_V$LEF1_Q2;CUI_TCF21_TARGETS_2_DN;DODD_NASOPHARYNGEAL_CARCINOMA_DN;EHRLICH_ICF_SYNDROM_DN;FIRESTEIN_PROLIFERATION;GGGCGGR_V$SP1_Q6;GGGTGGRR_V$PAX4_03;GSE10325_CD4_TCELL_VS_BCELL_UP;GSE10463_CD40L_AND_VA347_VS_CD40L_IN_DC_UP;GSE10856_CTRL_VS_TNFRSF6B_IN_MACROPHAGE_UP;GSE11864_CSF1_PAM3CYS_VS_CSF1_I…		+					+				11	11	11	11.8	11.8	11.8	100.58	0	143.39	17111000000	58	NaN	40	0.752459	0.273364	1.47784	1.42062	0.00440532	0.995832
26.281	25.9907	26.1424	24.3816	24.045	27.0324	23.073	23.4143	28.3248	28.9744	28.5231	28.7081	28.6571	29.6631		anatomical structure development;biological regulation;biosynthetic process;cation homeostasis;cation transport;cell development;cellular biosynthetic process;cellular developmental process;cellular metabolic process;cellular nitrogen compound biosynthetic process;cellular nitrogen compound metabolic process;cellular process;cellular response to stimulus;chemical homeostasis;cofactor biosynthetic…	ATPase binding;binding;binding, bridging;cytoskeletal adaptor activity;cytoskeletal protein binding;enzyme binding;protein binding;protein binding, bridging;spectrin binding	axolemma;axon part;cell cortex part;cell part;cell projection membrane;cell projection part;contractile fiber part;cortical cytoskeleton;cytoplasmic part;cytoskeleton;endoplasmic reticulum;intracellular membrane-bounded organelle;intracellular non-membrane-bounded organelle;intracellular organelle;intracellular part;leading edge membrane;M band;membrane;membrane part;membrane-bounded organelle;ne…		Ank;Ank_2;Death;ZU5	ACEVEDO_METHYLATED_IN_LIVER_CANCER_DN;ACTGTGA,MIR-27A,MIR-27B;ALCALAY_AML_BY_NPM1_LOCALIZATION_DN;ANATOMICAL_STRUCTURE_DEVELOPMENT;ANATOMICAL_STRUCTURE_MORPHOGENESIS;ATGCTGC,MIR-103,MIR-107;BAKKER_FOXO3_TARGETS_DN;BROWNE_HCMV_INFECTION_48HR_DN;CACCAGC,MIR-138;CAGCTG_V$AP4_Q5;CAGGTG_V$E12_Q6;CCACACA,MIR-147;CHIBA_RESPONSE_TO_TSA_UP;chr8p21;CHYLA_CBFA2T3_TARGETS_DN;CTATGCA,MIR-153;CYTOSKELETAL_PROT…		+			generic						56	52	1	34.6	33.2	0.5	204.22	0	323.31	171680000000	359	NaN	40	2.06549	0.0688095	4.61825	3.83858	0.457061	0.7567
29.8074	24.7984	29.8986	24.9589	24.3089	27.9322	27.9987	21.8228	32.1299	33.19	33.2037	32.8102	30.8833	28.4625		biological regulation;cation transport;cellular process;establishment of localization;establishment of localization in cell;establishment of protein localization;Golgi to plasma membrane protein transport;Golgi to plasma membrane transport;Golgi vesicle docking;Golgi vesicle transport;intracellular protein transport;intracellular transport;intra-Golgi vesicle-mediated transport;ion transport;memb…	adenyl nucleotide binding;adenyl ribonucleotide binding;ATP binding;ATPase activity;ATPase activity, coupled;binding;catalytic activity;cation binding;enzyme binding;hydrolase activity;hydrolase activity, acting on acid anhydrides;hydrolase activity, acting on acid anhydrides, in phosphorus-containing anhydrides;ion binding;kinase binding;metal ion binding;nucleoside-triphosphatase activity;nucle…	cell part;cytoplasm;cytoplasmic part;extracellular membrane-bounded organelle;extracellular organelle;extracellular region part;extracellular vesicular exosome;Golgi apparatus part;Golgi stack;intracellular organelle part;intracellular part;lysosomal membrane;membrane;membrane-bounded organelle;membrane-bounded vesicle;myelin sheath;organelle;organelle membrane;organelle part;plasma membrane;vacu…	Vasopressin-regulated water reabsorption	AAA;CDC48_2;CDC48_N	ACEVEDO_LIVER_CANCER_WITH_H3K9ME3_DN;AGUIRRE_PANCREATIC_CANCER_COPY_NUMBER_UP;BERNARD_PPAPDC1B_TARGETS_DN;BILBAN_B_CLL_LPL_UP;BMI1_DN_MEL18_DN.V1_DN;BOYAULT_LIVER_CANCER_SUBCLASS_G3_UP;CAHOY_NEURONAL;chr17q21;CREIGHTON_ENDOCRINE_THERAPY_RESISTANCE_3;CTCAAGA,MIR-526B;CUI_TCF21_TARGETS_2_DN;FORTSCHEGGER_PHF8_TARGETS_DN;GAZDA_DIAMOND_BLACKFAN_ANEMIA_ERYTHROID_UP;GCCATNTTG_V$YY1_Q6;GCM_MAPK10;GEORGES…		+									40	40	39	42.6	42.6	42.6	82.613	0	323.31	602280000000	590	NaN	40	1.27336	0.127048	5.20302	2.40198	0.745378	0.663969
26.7134	22.0034	27.1713	24.6426	25.2091	25.1983	24.095	22.3203	29.8434	29.8034	29.6266	30.0527	29.9794	25.0028		biological regulation;regulation of biological process;regulation of biosynthetic process;regulation of cellular biosynthetic process;regulation of cellular macromolecule biosynthetic process;regulation of cellular metabolic process;regulation of cellular process;regulation of gene expression;regulation of macromolecule biosynthetic process;regulation of macromolecule metabolic process;regulation…	binding;DNA binding;nucleic acid binding	cell part;chromatin;chromosomal part;envelope;integral to membrane;intracellular membrane-bounded organelle;intracellular organelle;intracellular organelle part;intracellular part;intrinsic to membrane;membrane;membrane part;membrane-bounded organelle;nuclear envelope;nuclear inner membrane;nuclear membrane;nuclear part;nucleus;organelle;organelle envelope;organelle inner membrane;organelle membr…		LAP2alpha;LEM;Thymopoietin	AATGTGA,MIR-23A,MIR-23B;AMUNDSON_POOR_SURVIVAL_AFTER_GAMMA_RADIATION_2G;BENPORATH_CYCLING_GENES;BENPORATH_ES_1;BENPORATH_MYC_MAX_TARGETS;BERENJENO_TRANSFORMED_BY_RHOA_UP;BLUM_RESPONSE_TO_SALIRASIB_DN;BOQUEST_STEM_CELL_CULTURED_VS_FRESH_UP;BOYAULT_LIVER_CANCER_SUBCLASS_G123_UP;BROWNE_HCMV_INFECTION_18HR_UP;BROWNE_HCMV_INFECTION_20HR_UP;BYSTROEM_CORRELATED_WITH_IL5_DN;CAIRO_HEPATOBLASTOMA_CLASSES_U…		+									19	19	2	45.8	45.8	6.2	50.372	0	323.31	124350000000	210	NaN	40	1.29824	0.125261	4.13927	2.41559	0.350829	0.772182
24.4111	25.7988	25.4262	24.8576	24.6648	26.3945	23.3717	20.3755	31.3216	31.5807	31.2335	31.2236	31.73	30.5773		alcohol biosynthetic process;alcohol catabolic process;alcohol metabolic process;alditol catabolic process;alditol metabolic process;anatomical structure development;biosynthetic process;camera-type eye development;carbohydrate biosynthetic process;carbohydrate catabolic process;carbohydrate metabolic process;catabolic process;cellular biosynthetic process;cellular carbohydrate biosynthetic proce…	binding;calcium ion binding;catalytic activity;cation binding;glycerol-3-phosphate dehydrogenase activity;ion binding;metal ion binding;oxidoreductase activity;oxidoreductase activity, acting on CH-OH group of donors;oxidoreductase activity, acting on the CH-OH group of donors, quinone or similar compound as acceptor;sn-glycerol-3-phosphate:ubiquinone oxidoreductase activity;sn-glycerol-3-phospha…	cell part;cytoplasmic part;glycerol-3-phosphate dehydrogenase complex;intracellular membrane-bounded organelle;intracellular organelle;intracellular organelle part;intracellular part;macromolecular complex;membrane;membrane-bounded organelle;mitochondrial inner membrane;mitochondrial membrane;mitochondrial part;mitochondrion;organelle;organelle inner membrane;organelle membrane;organelle part;pro…	Glycerophospholipid metabolism	DAO;EF-hand_7	AACATTC,MIR-409-3P;ACATTCC,MIR-1,MIR-206;AKT_UP.V1_UP;AKT_UP_MTOR_DN.V1_UP;BERENJENO_TRANSFORMED_BY_RHOA_UP;BHAT_ESR1_TARGETS_VIA_AKT1_DN;BILANGES_RAPAMYCIN_SENSITIVE_GENES;BIOCARTA_ETC_PATHWAY;BROWNE_HCMV_INFECTION_12HR_UP;BROWNE_HCMV_INFECTION_48HR_UP;CALCIUM_ION_BINDING;CATION_BINDING;CHEN_PDGF_TARGETS;CHICAS_RB1_TARGETS_SENESCENT;chr2q24;CUI_TCF21_TARGETS_2_DN;DEURIG_T_CELL_PROLYMPHOCYTIC_LEU…		+									32	32	32	43.6	43.6	43.6	80.953	0	226.82	235180000000	318	NaN	40	2.34603	0.0624167	7.47536	4.59104	0.225592	0.891721
25.0193	23.2691	28.3078	24.0157	23.5408	24.0966	23.5987	20.5969	29.151	27.4568	27.3017	27.6963	27.6826	29.4239		actin cytoskeleton organization;actin cytoskeleton reorganization;actin filament-based process;anatomical structure morphogenesis;apoptosis;apoptosis in response to endoplasmic reticulum stress;axonogenesis;biological regulation;cell cycle;cell cycle phase;cell cycle process;cell death;cell differentiation;cell division;cell part morphogenesis;cell projection morphogenesis;cell projection organiz…	adenyl nucleotide binding;adenyl ribonucleotide binding;ATP binding;binding;catalytic activity;cation binding;enzyme binding;ion binding;kinase activity;kinase binding;magnesium ion binding;metal ion binding;nucleotide binding;phosphotransferase activity, alcohol group as acceptor;protein binding;protein kinase activity;protein kinase binding;protein serine/threonine kinase activity;purine nucleo…	cell part;centrosome;cytoplasm;cytoplasmic part;cytoskeletal part;endoplasmic reticulum;intracellular membrane-bounded organelle;intracellular non-membrane-bounded organelle;intracellular organelle;intracellular organelle part;intracellular part;membrane-bounded organelle;microtubule organizing center;non-membrane-bounded organelle;nucleus;organelle;organelle part;perinuclear region of cytoplasm		Pkinase	AAAYRNCTG_UNKNOWN;AAGWWRNYGGC_UNKNOWN;ADENYL_NUCLEOTIDE_BINDING;ADENYL_RIBONUCLEOTIDE_BINDING;ANATOMICAL_STRUCTURE_DEVELOPMENT;ANATOMICAL_STRUCTURE_MORPHOGENESIS;ATGTCAC,MIR-489;ATP_BINDING;BIOPOLYMER_METABOLIC_PROCESS;BIOPOLYMER_MODIFICATION;BROWNE_HCMV_INFECTION_48HR_DN;BRUINS_UVC_RESPONSE_VIA_TP53_GROUP_A;CAGCTG_V$AP4_Q5;CAMPS_COLON_CANCER_COPY_NUMBER_UP;CELL_DEVELOPMENT;CELLULAR_MACROMOLECULE…		+									19	16	3	32	28.6	6	81.733	0	119.1	33710000000	100	NaN	40	2.39038	0.0638367	5.30936	4.5779	0.132403	0.92021
27.58	28.2682	25.6581	29.4542	28.3548	28.0169	26.2869	28.5933	28.0264	30.4052	29.7262	29.4076	28.9271	30.4269		alcohol catabolic process;alcohol metabolic process;carbohydrate catabolic process;carbohydrate metabolic process;carbohydrate phosphorylation;catabolic process;cellular carbohydrate catabolic process;cellular carbohydrate metabolic process;cellular metabolic process;cellular process;fructose 6-phosphate metabolic process;fructose metabolic process;generation of precursor metabolites and energy;g…	6-phosphofructokinase activity;adenyl nucleotide binding;adenyl ribonucleotide binding;ATP binding;binding;carbohydrate kinase activity;catalytic activity;cation binding;ion binding;kinase activity;metal ion binding;nucleotide binding;phosphofructokinase activity;phosphotransferase activity, alcohol group as acceptor;protein binding;protein complex binding;purine nucleotide binding;purine ribonuc…	6-phosphofructokinase complex;cell part;cytoplasmic part;cytosol;cytosolic part;extracellular membrane-bounded organelle;extracellular organelle;extracellular region part;extracellular vesicular exosome;intracellular membrane-bounded organelle;intracellular organelle;intracellular part;macromolecular complex;membrane;membrane-bounded organelle;membrane-bounded vesicle;nucleus;organelle;protein co…	Fructose and mannose metabolism;Galactose metabolism;Glycolysis / Gluconeogenesis;Methane metabolism;Pentose phosphate pathway	PFK	ABBUD_LIF_SIGNALING_2_UP;AKT_UP.V1_UP;ALCALA_APOPTOSIS;BIOCARTA_PTDINS_PATHWAY;BROWNE_HCMV_INFECTION_48HR_UP;BRUNO_HEMATOPOIESIS;CARBOHYDRATE_KINASE_ACTIVITY;CASORELLI_ACUTE_PROMYELOCYTIC_LEUKEMIA_DN;CHANG_CORE_SERUM_RESPONSE_UP;CHARAFE_BREAST_CANCER_BASAL_VS_MESENCHYMAL_DN;CHARAFE_BREAST_CANCER_LUMINAL_VS_MESENCHYMAL_DN;CHEN_METABOLIC_SYNDROM_NETWORK;CHIARADONNA_NEOPLASTIC_TRANSFORMATION_KRAS_DN…		+									19	17	16	26.8	24.5	22.1	85.454	0	127.46	82291000000	185	NaN	40	1.24427	0.149981	1.77424	2.16318	0.0855515	0.946853
23.1033	22.7313	28.2502	32.7029	29.7765	31.8724	32.8051	23.5985	23.9345	25.5812	25.6511	25.3803	29.7454	27.2728		anatomical structure development;astrocyte development;astrocyte differentiation;axon ensheathment;biological regulation;cell development;cell differentiation;cellular developmental process;cellular process;cellular response to chemical stimulus;cellular response to drug;cellular response to stimulus;cellular response to stress;developmental process;ensheathment of neurons;glial cell development;…	binding;enzyme regulator activity;GTPase regulator activity;guanyl-nucleotide exchange factor activity;nucleic acid binding;nucleoside-triphosphatase regulator activity;RNA binding;translation factor activity, nucleic acid binding;translation initiation factor activity	cell part;cytoplasm;cytoplasmic part;eukaryotic translation initiation factor 2B complex;intracellular membrane-bounded organelle;intracellular organelle;intracellular part;macromolecular complex;membrane-bounded organelle;nucleus;organelle;protein complex	RNA transport	Hexapep;W2	AACTTT_UNKNOWN;ANATOMICAL_STRUCTURE_DEVELOPMENT;BIOCARTA_EIF2_PATHWAY;BIOCARTA_IGF1MTOR_PATHWAY;BIOCARTA_VEGF_PATHWAY;BIOSYNTHETIC_PROCESS;BLALOCK_ALZHEIMERS_DISEASE_UP;CAGTATT,MIR-200B,MIR-200C,MIR-429;CASORELLI_ACUTE_PROMYELOCYTIC_LEUKEMIA_DN;CELL_CELL_SIGNALING;CELL_DEVELOPMENT;CELLULAR_BIOSYNTHETIC_PROCESS;CELLULAR_COMPONENT_ASSEMBLY;CELLULAR_MACROMOLECULE_METABOLIC_PROCESS;CELLULAR_PROTEIN_M…		+									8	8	8	14.6	14.6	14.6	80.085	0	33.387	28861000000	77	NaN	40	0.320859	0.539203	-2.04692	-0.73935	0.806292	0.65054
24.3903	29.3994	25.3801	23.3906	24.424	23.9835	25.1127	21.9545	28.1948	28.8816	28.545	29.3671	29.0749	23.5498		biological regulation;regulation of biological process;regulation of cell motility;regulation of cellular component movement;regulation of cellular process;regulation of localization;regulation of locomotion		axon;cell part;cell projection;extracellular membrane-bounded organelle;extracellular organelle;extracellular region part;extracellular vesicular exosome;integral to membrane;intrinsic to membrane;membrane;membrane part;membrane-bounded organelle;membrane-bounded vesicle;myelin sheath;neuron projection;organelle;plasma membrane;synapse;vesicle		V-set	BCAT_BILD_ET_AL_UP;CAGGTG_V$E12_Q6;CHEN_LIVER_METABOLISM_QTL_CIS;CHEN_METABOLIC_SYNDROM_NETWORK;chr1q23;CUI_TCF21_TARGETS_2_UP;ESC_V6.5_UP_EARLY.V1_UP;GCANCTGNY_V$MYOD_Q6;GGGAGGRR_V$MAZ_Q6;GRAESSMANN_APOPTOSIS_BY_DOXORUBICIN_UP;GSE11057_NAIVE_CD4_VS_PBMC_CD4_TCELL_UP;GSE14769_UNSTIM_VS_20MIN_LPS_BMDM_DN;GSE15750_DAY6_VS_DAY10_EFF_CD8_TCELL_DN;GSE17721_0.5H_VS_8H_POLYIC_BMDM_DN;GSE17721_CTRL_VS_CP…		+			generic	+				+	14	14	14	25.4	25.4	25.4	65.01	0	212.94	49890000000	105	NaN	40	0.963855	0.187194	3.46189	1.84596	0.252273	0.83613
28.3703	23.7997	30.2239	24.3816	23.806	27.8143	28.725	26.7176	30.0362	30.1226	29.4224	29.0519	27.9891	28.3146		anatomical structure development;biological regulation;brain development;cell differentiation;cell surface receptor linked signaling pathway;cellular developmental process;cellular process;cellular response to stimulus;developmental process;negative regulation of biological process;negative regulation of cell communication;negative regulation of cell proliferation;negative regulation of cellular …		cell part;cell projection part;centrosome;cytoplasm;cytoplasmic part;cytoskeletal part;extracellular membrane-bounded organelle;extracellular organelle;extracellular region part;extracellular vesicular exosome;Golgi apparatus;growth cone;intracellular membrane-bounded organelle;intracellular non-membrane-bounded organelle;intracellular organelle;intracellular organelle part;intracellular part;mem…		Ndr	AACWWCAANK_UNKNOWN;ACAACTT,MIR-382;ACEVEDO_LIVER_CANCER_DN;ACEVEDO_LIVER_TUMOR_VS_NORMAL_ADJACENT_TISSUE_DN;AGCTCCT,MIR-28;ALK_DN.V1_DN;BMI1_DN.V1_DN;BOCHKIS_FOXA2_TARGETS;BOQUEST_STEM_CELL_CULTURED_VS_FRESH_UP;BOSCO_EPITHELIAL_DIFFERENTIATION_MODULE;CAIRO_HEPATOBLASTOMA_DN;CAMP_UP.V1_UP;CATTGTYY_V$SOX9_B1;CHEBOTAEV_GR_TARGETS_UP;CHEN_METABOLIC_SYNDROM_NETWORK;chr14q11;CTAWWWATA_V$RSRFC4_Q2;CTTTG…		+									9	9	9	24.3	24.3	24.3	40.789	0	323.31	95344000000	112	NaN	40	0.604692	0.339095	1.68615	1.21189	1.66926	0.618815
23.2594	23.6065	25.3132	26.5383	27.1861	25.5016	29.6282	27.351	30.4711	30.7206	29.7339	30.2013	29.2253	26.6468		biosynthetic process;cellular biosynthetic process;cellular macromolecule biosynthetic process;cellular macromolecule metabolic process;cellular metabolic process;cellular process;cellular protein metabolic process;macromolecule biosynthetic process;macromolecule metabolic process;metabolic process;primary metabolic process;protein metabolic process;translation	structural constituent of ribosome;structural molecule activity	cell part;cytoplasmic part;intracellular non-membrane-bounded organelle;intracellular organelle;intracellular part;macromolecular complex;non-membrane-bounded organelle;organelle;ribonucleoprotein complex;ribosome	Ribosome	Ribosomal_L29	ABE_INNER_EAR;BENPORATH_MYC_MAX_TARGETS;BILANGES_RAPAMYCIN_SENSITIVE_GENES;BIOSYNTHETIC_PROCESS;CELLULAR_BIOSYNTHETIC_PROCESS;CELLULAR_MACROMOLECULE_METABOLIC_PROCESS;CELLULAR_PROTEIN_METABOLIC_PROCESS;CHNG_MULTIPLE_MYELOMA_HYPERPLOID_UP;chr9q34;DAIRKEE_TERT_TARGETS_UP;ENK_UV_RESPONSE_KERATINOCYTE_UP;FLECHNER_PBL_KIDNEY_TRANSPLANT_OK_VS_DONOR_UP;GCM_NPM1;GCM_TPT1;GNF2_EIF3S6;GNF2_FBL;GNF2_GLTSCR2…	+	+									8	8	8	43.1	43.1	43.1	14.552	0	214.27	144280000000	100	1	41	0.414725	0.467857	1.27438	0.885789	0.666133	0.666539
24.2134	22.9746	25.4561	24.6112	23.9547	28.5578	28.6197	22.5423	30.2063	29.7546	30.0364	30.4998	30.7943	26.4665		biological regulation;biosynthetic process;cellular biosynthetic process;cellular component assembly;cellular component assembly at cellular level;cellular component organization;cellular component organization at cellular level;cellular component organization or biogenesis;cellular component organization or biogenesis at cellular level;cellular macromolecular complex assembly;cellular macromolec…	binding;nucleic acid binding;ribonucleoprotein binding;ribosome binding;RNA binding;translation factor activity, nucleic acid binding;translation initiation factor activity;tRNA binding	blood microparticle;cell part;cytoplasm;cytoplasmic part;eukaryotic translation initiation factor 2 complex;extracellular region part;extracellular space;intracellular part;macromolecular complex;protein complex		eIF2A	ACCATTT,MIR-522;ACEVEDO_LIVER_TUMOR_VS_NORMAL_ADJACENT_TISSUE_UP;BENPORATH_NANOG_TARGETS;BIOSYNTHETIC_PROCESS;CAFFAREL_RESPONSE_TO_THC_24HR_5_UP;CAIRO_PML_TARGETS_BOUND_BY_MYC_UP;CELLULAR_BIOSYNTHETIC_PROCESS;CELLULAR_COMPONENT_ASSEMBLY;CELLULAR_MACROMOLECULE_METABOLIC_PROCESS;CELLULAR_PROTEIN_METABOLIC_PROCESS;chr3q25;CYTOPLASM;CYTOPLASMIC_PART;FEVR_CTNNB1_TARGETS_DN;GCNP_SHH_UP_LATE.V1_UP;GGGAG…	+	+									14	14	14	30.3	30.3	30.3	64.403	0	133.74	79236000000	134	1	41	0.724076	0.265573	3.33492	1.45456	0.205437	0.87906
29.5515	24.8655	27.0212	28.1992	24.7173	24.3679	26.1576	26.1792	28.3922	28.7964	28.504	28.738	27.7061	28.6275		metabolic process	active transmembrane transporter activity;ATPase activity;ATPase activity, coupled;ATPase activity, coupled to movement of substances;ATPase activity, coupled to transmembrane movement of ions;ATPase activity, coupled to transmembrane movement of ions, phosphorylative mechanism;ATPase activity, coupled to transmembrane movement of substances;catalytic activity;cation transmembrane transporter act…	cell part;cytoplasmic membrane-bounded vesicle;cytoplasmic part;cytoplasmic vesicle;cytoplasmic vesicle part;integral to membrane;integral to organelle membrane;integral to synaptic vesicle membrane;intracellular membrane-bounded organelle;intracellular organelle;intracellular organelle part;intracellular part;intrinsic to membrane;intrinsic to organelle membrane;macromolecular complex;melanosome…	Collecting duct acid secretion;Epithelial cell signaling in Helicobacter pylori infection;Oxidative phosphorylation;Phagosome;Rheumatoid arthritis;Vibrio cholerae infection		BILANGES_RAPAMYCIN_SENSITIVE_VIA_TSC1_AND_TSC2;BLALOCK_ALZHEIMERS_DISEASE_DN;BRUINS_UVC_RESPONSE_LATE;chr6p21;DANG_BOUND_BY_MYC;FIGUEROA_AML_METHYLATION_CLUSTER_4_UP;GCGNNANTTCC_UNKNOWN;GGGCGGR_V$SP1_Q6;GNF2_DNM1;GOBERT_OLIGODENDROCYTE_DIFFERENTIATION_DN;GSE13493_CD4INTCD8POS_VS_CD8POS_THYMOCYTE_DN;GSE17721_CPG_VS_GARDIQUIMOD_8H_BMDM_DN;GSE17721_LPS_VS_CPG_16H_BMDM_UP;GSE17721_POLYIC_VS_GARDIQUIM…	+	+			generic	+				+	10	10	10	66.1	66.1	66.1	13.651	0	323.31	37506000000	183	1	41	2.31272	0.0627222	3.00167	4.14109	0.233205	0.88092
27.0208	26.0128	23.4301	27.2752	25.5829	24.4743	26.1716	26.5048	27.3697	26.3501	26.94	26.5735	24.4731	27.5884		cotranslational protein targeting to membrane;establishment of localization;establishment of localization in cell;establishment of protein localization;establishment of protein localization in endoplasmic reticulum;establishment of protein localization to organelle;intracellular protein transport;intracellular transport;protein targeting;protein targeting to ER;protein targeting to membrane;prote…	7S RNA binding;binding;endoplasmic reticulum signal peptide binding;nucleic acid binding;peptide binding;ribonucleoprotein binding;RNA binding;signal recognition particle binding;signal sequence binding	adherens junction;anchoring junction;cell junction;cell part;cell-substrate adherens junction;cell-substrate junction;cytoplasm;cytoplasmic part;endoplasmic reticulum;focal adhesion;intracellular membrane-bounded organelle;intracellular non-membrane-bounded organelle;intracellular organelle;intracellular organelle part;intracellular part;macromolecular complex;membrane-bounded organelle;non-membr…	Protein export		BENPORATH_MYC_MAX_TARGETS;chr17q25;CREIGHTON_ENDOCRINE_THERAPY_RESISTANCE_2;CYTOPLASM;CYTOPLASMIC_PART;DANG_BOUND_BY_MYC;ENDOPLASMIC_RETICULUM;GGGCGGR_V$SP1_Q6;GSE11864_UNTREATED_VS_CSF1_IFNG_IN_MAC_DN;GSE11864_UNTREATED_VS_CSF1_IFNG_PAM3CYS_IN_MAC_DN;GSE12366_GC_BCELL_VS_PLASMA_CELL_DN;GSE13229_IMM_VS_MATURE_NKCELL_DN;GSE14350_IL2RB_KO_VS_WT_TEFF_DN;GSE1448_CTRL_VS_ANTI_VBETA5_DP_THYMOCYTE_UP;GS…		+									15	15	15	25.4	25.4	25.4	70.573	0	52.249	24424000000	75	NaN	41	0.225437	0.661314	0.528266	0.512247	0.282064	0.830491
22.2047	23.6939	24.3063	24.5257	24.3631	24.1242	23.0574	23.1056	26.0601	26.807	26.7956	26.7734	26.0046	26.083		activation of caspase activity;apoptosis;apoptosis in response to endoplasmic reticulum stress;apoptotic mitochondrial changes;biological regulation;cell death;cell differentiation;cell redox homeostasis;cellular component assembly;cellular component assembly at cellular level;cellular component biogenesis;cellular component organization;cellular component organization at cellular level;cellular …	binding;catalytic activity;coenzyme binding;cofactor binding;DNA binding;electron-transferring-flavoprotein dehydrogenase activity;FAD binding;flavin adenine dinucleotide binding;NAD(P)H oxidase activity;nucleic acid binding;oxidoreductase activity;oxidoreductase activity, acting on NADH or NADPH;oxidoreductase activity, acting on NADH or NADPH, oxygen as acceptor;oxidoreductase activity, acting …	cell part;cytoplasm;cytoplasmic part;cytosol;intracellular membrane-bounded organelle;intracellular organelle;intracellular organelle part;intracellular part;membrane;membrane-bounded organelle;membrane-enclosed lumen;mitochondrial inner membrane;mitochondrial intermembrane space;mitochondrial membrane;mitochondrial outer membrane;mitochondrial part;mitochondrion;nucleus;organelle;organelle envel…	Apoptosis	AIF_C;Pyr_redox;Pyr_redox_2	APOPTOSIS_GO;APOPTOTIC_NUCLEAR_CHANGES;APOPTOTIC_PROGRAM;BENPORATH_MYC_MAX_TARGETS;BIOCARTA_CERAMIDE_PATHWAY;BIOCARTA_MITOCHONDRIA_PATHWAY;BIOPOLYMER_CATABOLIC_PROCESS;BIOPOLYMER_METABOLIC_PROCESS;BRUINS_UVC_RESPONSE_LATE;BURTON_ADIPOGENESIS_5;CASORELLI_ACUTE_PROMYELOCYTIC_LEUKEMIA_DN;CATABOLIC_PROCESS;CCAATNNSNNNGCG_UNKNOWN;CELL_DEVELOPMENT;CELL_STRUCTURE_DISASSEMBLY_DURING_APOPTOSIS;CELLULAR_CA…		+									16	16	16	30.6	30.6	30.6	66.765	0	72.02	17279000000	82	NaN	41	2.67731	0.0574286	2.62444	4.76884	0.314496	0.838656
23.6416	23.9328	29.4556	26.182	23.7131	28.5127	26.7279	20.7154	29.5002	30.2596	29.4067	30.0112	26.6609	25.1786		androgen receptor signaling pathway;biological regulation;cell motility;cellular component movement;cellular localization;cellular macromolecule localization;cellular macromolecule metabolic process;cellular metabolic process;cellular process;cellular protein localization;cellular protein metabolic process;cellular response to stimulus;cellular response to stress;detection of stimulus;DNA damage …	adenyl nucleotide binding;adenyl ribonucleotide binding;ATP binding;binding;C3HC4-type RING finger domain binding;cation binding;chaperone binding;enzyme binding;G-protein-coupled receptor binding;heat shock protein binding;Hsp70 protein binding;ion binding;lipoprotein particle receptor binding;low-density lipoprotein particle receptor binding;metal ion binding;nucleotide binding;protein binding;…	cell part;cytoplasmic part;cytosol;endoplasmic reticulum;extracellular membrane-bounded organelle;extracellular organelle;extracellular region part;extracellular vesicular exosome;intracellular membrane-bounded organelle;intracellular organelle;intracellular part;macromolecular complex;membrane;membrane-bounded organelle;membrane-bounded vesicle;mitochondrion;nucleus;organelle;perinuclear region …	Protein processing in endoplasmic reticulum	CTDII;DnaJ;DnaJ_CXXCXGXG	AACTTT_UNKNOWN;ACEVEDO_LIVER_CANCER_DN;ACEVEDO_NORMAL_TISSUE_ADJACENT_TO_LIVER_TUMOR_DN;AMUNDSON_RESPONSE_TO_ARSENITE;APRELIKOVA_BRCA1_TARGETS;BAELDE_DIABETIC_NEPHROPATHY_DN;BLALOCK_ALZHEIMERS_DISEASE_DN;BLALOCK_ALZHEIMERS_DISEASE_INCIPIENT_DN;BORCZUK_MALIGNANT_MESOTHELIOMA_UP;BROWNE_HCMV_INFECTION_20HR_UP;BROWNE_HCMV_INFECTION_8HR_UP;BUYTAERT_PHOTODYNAMIC_THERAPY_STRESS_UP;CAFFAREL_RESPONSE_TO_T…		+									12	12	12	39.5	39.5	39.5	44.868	0	84.084	68434000000	85	NaN	41	0.442167	0.435794	2.36626	0.96354	0.772204	0.654434
27.0513	24.3277	26.7917	26.0643	25.7103	23.9964	25.3068	26.5979	30.7918	29.6534	30.1276	29.8037	28.8374	25.662		biological regulation;cellular process;cellular response to stimulus;intracellular signal transduction;positive regulation of catalytic activity;positive regulation of GTPase activity;positive regulation of hydrolase activity;positive regulation of molecular function;regulation of biological process;regulation of catabolic process;regulation of catalytic activity;regulation of cellular catabolic …	enzyme activator activity;enzyme regulator activity;GTPase activator activity;GTPase regulator activity;nucleoside-triphosphatase regulator activity	cell leading edge;cell part;cell projection;cytoplasm;extracellular membrane-bounded organelle;extracellular organelle;extracellular region part;extracellular vesicular exosome;intracellular part;membrane;membrane-bounded organelle;membrane-bounded vesicle;organelle;plasma membrane;ruffle;vesicle		CRAL_TRIO_2;RhoGAP	ACCAATC,MIR-509;ACTGCCT,MIR-34B;BENPORATH_NANOG_TARGETS;BENPORATH_SOX2_TARGETS;BIOCARTA_RHO_PATHWAY;BLALOCK_ALZHEIMERS_DISEASE_UP;BROWNE_HCMV_INFECTION_18HR_DN;CACTGCC,MIR-34A,MIR-34C,MIR-449;CHANDRAN_METASTASIS_UP;CHICAS_RB1_TARGETS_CONFLUENT;chr11p11;DAVIES_MULTIPLE_MYELOMA_VS_MGUS_DN;FLECHNER_PBL_KIDNEY_TRANSPLANT_OK_VS_DONOR_UP;FORTSCHEGGER_PHF8_TARGETS_DN;GCACTTT,MIR-17-5P,MIR-20A,MIR-106A,M…		+									11	11	11	29.4	29.4	29.4	50.41	0	56.175	87915000000	98	NaN	41	1.10152	0.162582	2.69819	2.03362	0.740981	0.660913
33.3645	32.56	32.7701	30.7017	32.7295	29.3163	32.9403	30.1913	32.5248	33.1231	33.1146	32.6945	30.8678	30.4777		amine metabolic process;biological regulation;carboxylic acid metabolic process;cellular amine metabolic process;cellular amino acid metabolic process;cellular ketone metabolic process;cellular macromolecule metabolic process;cellular metabolic process;cellular modified amino acid metabolic process;cellular nitrogen compound metabolic process;cellular process;coenzyme metabolic process;cofactor m…	catalytic activity;hydrolase activity	cell part;cytoplasmic part;cytosol;endoplasmic reticulum;extracellular membrane-bounded organelle;extracellular organelle;extracellular region part;extracellular vesicular exosome;intracellular membrane-bounded organelle;intracellular organelle;intracellular part;membrane-bounded organelle;membrane-bounded vesicle;organelle;vesicle	Cysteine and methionine metabolism	AdoHcyase;AdoHcyase_NAD	ATTCTTT,MIR-186;BENPORATH_MYC_MAX_TARGETS;BRUINS_UVC_RESPONSE_LATE;CAGGTG_V$E12_Q6;CAMP_UP.V1_UP;CCACACA,MIR-147;chr1p13;CTTTGA_V$LEF1_Q2;CTTTGT_V$LEF1_Q2;DANG_BOUND_BY_MYC;DIAZ_CHRONIC_MEYLOGENOUS_LEUKEMIA_UP;DORSAM_HOXA9_TARGETS_UP;FEVR_CTNNB1_TARGETS_DN;FLECHNER_BIOPSY_KIDNEY_TRANSPLANT_OK_VS_DONOR_UP;FLECHNER_BIOPSY_KIDNEY_TRANSPLANT_REJECTED_VS_OK_DN;FULCHER_INFLAMMATORY_RESPONSE_LECTIN_VS_L…		+									24	24	13	36	36	18.5	58.951	0	323.31	619890000000	674	NaN	41	0.0143928	0.971498	0.0522814	0.0396911	1.03933	0.635897
29.583	23.0937	25.7619	23.3853	23.8365	28.3557	23.8008	24.7679	31.9799	32.1437	32.023	31.0295	31.061	27.58		actin crosslink formation;actin cytoskeleton organization;actin filament bundle assembly;actin filament organization;actin filament-based process;anatomical structure development;biological regulation;cell projection organization;cell surface receptor linked signaling pathway;cellular component assembly;cellular component assembly at cellular level;cellular component organization;cellular compone…	binding;binding, bridging;cytoskeletal adaptor activity;cytoskeletal protein binding;identical protein binding;proline-rich region binding;protein binding;protein binding, bridging	actin cytoskeleton;cell part;cell projection;cytoplasm;cytoplasmic part;cytoskeleton;cytosol;extracellular membrane-bounded organelle;extracellular organelle;extracellular region part;extracellular vesicular exosome;filopodium;intracellular non-membrane-bounded organelle;intracellular organelle;intracellular organelle part;intracellular part;membrane;membrane-bounded organelle;membrane-bounded ve…	Adherens junction;Regulation of actin cytoskeleton	IMD;SH3_9	AGGAAGC,MIR-516-3P;ANATOMICAL_STRUCTURE_DEVELOPMENT;ANATOMICAL_STRUCTURE_MORPHOGENESIS;AXONOGENESIS;BANDRES_RESPONSE_TO_CARMUSTIN_MGMT_48HR_DN;BENPORATH_CYCLING_GENES;BENPORATH_EED_TARGETS;BIOCARTA_RHO_PATHWAY;BONOME_OVARIAN_CANCER_SURVIVAL_SUBOPTIMAL_DEBULKING;CACCAGC,MIR-138;CAGCTG_V$AP4_Q5;CAGGGTC,MIR-504;CCAGGGG,MIR-331;CCTGTGA,MIR-513;CELL_DEVELOPMENT;CELL_SURFACE_RECEPTOR_LINKED_SIGNAL_TRAN…		+					+				25	25	25	53.8	53.8	53.8	57.595	0	323.31	168760000000	218	NaN	41	1.48927	0.0954215	4.69994	2.7632	0.868748	0.633923
29.3089	31.3801	31.4454	30.0742	29.3978	30.1621	30.0861	31.3675	31.2056	30.8115	30.9741	31.7067	30.3179	30.9265		anatomical structure development;axon guidance;biological regulation;biosynthetic process;cell cycle checkpoint;cell cycle process;cellular biosynthetic process;cellular component assembly;cellular component assembly at cellular level;cellular component organization;cellular component organization at cellular level;cellular component organization or biogenesis;cellular component organization or b…	structural constituent of ribosome;structural molecule activity	cell part;cytosolic large ribosomal subunit;extracellular membrane-bounded organelle;extracellular organelle;extracellular region part;extracellular vesicular exosome;intracellular organelle part;intracellular part;large ribosomal subunit;macromolecular complex;membrane;membrane-bounded organelle;membrane-bounded vesicle;organelle;organelle part;ribonucleoprotein complex;vesicle	Ribosome	Ribosomal_L24e	BACOLOD_RESISTANCE_TO_ALKYLATING_AGENTS_DN;BHATTACHARYA_EMBRYONIC_STEM_CELL;BILANGES_SERUM_AND_RAPAMYCIN_SENSITIVE_GENES;BIOSYNTHETIC_PROCESS;CAGGTA_V$AREB6_01;CAIRO_HEPATOBLASTOMA_CLASSES_UP;CELLULAR_BIOSYNTHETIC_PROCESS;CELLULAR_MACROMOLECULE_METABOLIC_PROCESS;CELLULAR_PROTEIN_METABOLIC_PROCESS;CHNG_MULTIPLE_MYELOMA_HYPERPLOID_UP;chr3q12;GATGKMRGCG_UNKNOWN;GGGAGGRR_V$MAZ_Q6;GNF2_DAP3;GNF2_EIF3S…		+					+				13	13	13	45.9	45.9	45.9	17.779	0	31.238	228240000000	276	NaN	41	0.568016	0.395207	0.730327	1.05918	0.0105565	0.994427
25.8628	23.2259	23.8901	27.5696	24.9271	24.5732	23.904	23.0518	26.1407	26.5819	27.0717	27.7618	27.2967	24.4211		anatomical structure development;cell differentiation;cellular developmental process;cellular process;developmental process;digestive tract development;ectodermal cell differentiation;embryonic digestive tract development;embryonic ectodermal digestive tract development;embryonic organ development;establishment of localization;establishment of protein localization;organ development;protein transp…	binding;protein binding;SNARE binding;syntaxin binding	cell part;cytoplasmic part;endosomal part;endosome membrane;Golgi apparatus;intracellular membrane-bounded organelle;intracellular organelle;intracellular organelle part;intracellular part;membrane;membrane-bounded organelle;organelle;organelle membrane;organelle part;perinuclear region of cytoplasm		Vps52	BENPORATH_MYC_MAX_TARGETS;BENPORATH_NANOG_TARGETS;BENPORATH_NOS_TARGETS;BENPORATH_OCT4_TARGETS;BENPORATH_SOX2_TARGETS;BOGNI_TREATMENT_RELATED_MYELOID_LEUKEMIA_DN;BYSTRYKH_HEMATOPOIESIS_STEM_CELL_AND_BRAIN_QTL_CIS;BYSTRYKH_HEMATOPOIESIS_STEM_CELL_QTL_CIS;CHESLER_BRAIN_HIGHEST_GENETIC_VARIANCE;CHESLER_BRAIN_QTL_CIS;chr6p21;DANG_BOUND_BY_MYC;DCA_UP.V1_DN;FEVR_CTNNB1_TARGETS_UP;FIGUEROA_AML_METHYLATI…		+									12	12	12	19.5	19.5	19.5	82.043	0	115.4	20272000000	54	NaN	41	1.19747	0.150358	2.37917	2.16042	0.0328282	0.972178
22.8507	24.9296	27.4721	24.6148	23.6471	24.7348	23.3328	21.1466	27.1146	27.1033	27.4068	27.0728	24.8528	24.7183		biological regulation;biosynthetic process;cellular biosynthetic process;cellular macromolecule biosynthetic process;cellular macromolecule metabolic process;cellular metabolic process;cellular nitrogen compound metabolic process;cellular process;cellular response to stimulus;cellular response to stress;developmental process;DNA conformation change;DNA duplex unwinding;DNA geometric change;DNA me…	adenyl nucleotide binding;adenyl ribonucleotide binding;ATP binding;ATPase activity;ATPase activity, coupled;ATP-dependent helicase activity;ATP-dependent RNA helicase activity;binding;catalytic activity;chromatin binding;DNA binding;DNA/RNA helicase activity;double-stranded RNA binding;exonuclease activity;helicase activity;hydrolase activity;hydrolase activity, acting on acid anhydrides;hydrola…	cell part;cleavage body;cytoplasm;cytoplasmic part;intracellular membrane-bounded organelle;intracellular non-membrane-bounded organelle;intracellular organelle;intracellular organelle part;intracellular part;macromolecular complex;membrane;membrane-bounded organelle;non-membrane-bounded organelle;nuclear body;nuclear part;nucleolus;nucleoplasm;nucleoplasm part;nucleus;organelle;organelle part;pr…		DEAD;Helicase_C;SPRY	AGTCTTA,MIR-499;APRELIKOVA_BRCA1_TARGETS;BENPORATH_MYC_MAX_TARGETS;BLALOCK_ALZHEIMERS_DISEASE_DN;CAIRO_HEPATOBLASTOMA_CLASSES_UP;chr2p24;DANG_BOUND_BY_MYC;DER_IFN_BETA_RESPONSE_UP;DIAZ_CHRONIC_MEYLOGENOUS_LEUKEMIA_UP;FAELT_B_CLL_WITH_VH_REARRANGEMENTS_DN;FAELT_B_CLL_WITH_VH3_21_DN;FEVR_CTNNB1_TARGETS_DN;GARY_CD5_TARGETS_DN;GRADE_COLON_AND_RECTAL_CANCER_UP;GSE11864_UNTREATED_VS_CSF1_IFNG_IN_MAC_DN…		+									11	11	11	15.1	15.1	15.1	82.499	0	144.65	20663000000	62	NaN	41	1.06315	0.170394	2.33264	1.9513	1.01211	0.62381
23.1254	24.0886	23.9699	23.3994	24.1475	23.9858	23.9883	26.7603	24.2259	24.2787	23.1171	24.5823	24.5313	26.2342		cellular macromolecule metabolic process;cellular metabolic process;cellular nitrogen compound metabolic process;cellular process;macromolecule metabolic process;metabolic process;mRNA cleavage;mRNA metabolic process;mRNA processing;nitrogen compound metabolic process;nucleic acid metabolic process;nucleic acid phosphodiester bond hydrolysis;nucleobase-containing compound metabolic process;primar…	binding;mRNA binding;nucleic acid binding;RNA binding	cell part;intracellular membrane-bounded organelle;intracellular organelle;intracellular organelle part;intracellular part;membrane-bounded organelle;nuclear part;nucleoplasm;nucleus;organelle;organelle part	mRNA surveillance pathway	Suf	AAAYRNCTG_UNKNOWN;AACTGGA,MIR-145;ACACTAC,MIR-142-3P;ATTACAT,MIR-380-3P;BASAKI_YBX1_TARGETS_UP;BENPORATH_MYC_MAX_TARGETS;BENPORATH_NANOG_TARGETS;BILD_SRC_ONCOGENIC_SIGNATURE;BIOPOLYMER_METABOLIC_PROCESS;BRUINS_UVC_RESPONSE_EARLY_LATE;BUYTAERT_PHOTODYNAMIC_THERAPY_STRESS_UP;CHICAS_RB1_TARGETS_SENESCENT;chr11p13;CTCTATG,MIR-368;CTTGTAT,MIR-381;DANG_BOUND_BY_MYC;DODD_NASOPHARYNGEAL_CARCINOMA_DN;FORT…		+									4	4	4	7	7	7	82.876	0	25.445	1255500000	15	NaN	41	0.161837	0.74495	0.39546	0.383275	0.854497	0.652505
24.4574	23.3284	22.6924	28.6057	24.2488	24.5281	27.7087	21.3599	25.1914	24.2651	23.9686	24.3838	25.3661	28.4345				cell junction;cell part;cell-cell junction;integral to membrane;intrinsic to membrane;membrane;membrane part;plasma membrane		Claudin_2	AACTTT_UNKNOWN;ACTGAAA,MIR-30A-3P,MIR-30E-3P;BASAKI_YBX1_TARGETS_DN;BONOME_OVARIAN_CANCER_SURVIVAL_SUBOPTIMAL_DEBULKING;CACGTG_V$MYC_Q2;CAGCAGG,MIR-370;CAGCTTT,MIR-320;CAIRO_LIVER_DEVELOPMENT_UP;CATGTAA,MIR-496;CCATCCA,MIR-432;CCAWWNAAGG_V$SRF_Q4;CHICAS_RB1_TARGETS_CONFLUENT;chrxp11;COLINA_TARGETS_OF_4EBP1_AND_4EBP2;CTTTGT_V$LEF1_Q2;DAVICIONI_MOLECULAR_ARMS_VS_ERMS_UP;DAVICIONI_PAX_FOXO1_SIGNATUR…		+									1	1	1	6.1	6.1	6.1	19.994	0	5.1459	6598000000	33	NaN	41	0.371404	0.49826	1.60009	0.823126	0.551128	0.661672
23.4924	24.497	23.3443	27.1378	25.2474	26.3554	31.3781	23.1726	24.2748	24.1723	24.2768	24.9428	23.9115	26.6137		biological regulation;cellular component biogenesis;cellular component biogenesis at cellular level;cellular component organization or biogenesis;cellular component organization or biogenesis at cellular level;cellular process;establishment of localization;establishment of localization in cell;establishment of protein localization;intracellular protein transport;intracellular transport;nuclear im…	binding;enzyme binding;GTPase binding;histone binding;protein binding;protein transporter activity;Ran GTPase binding;Ras GTPase binding;small GTPase binding;substrate-specific transporter activity;transporter activity	cell part;cytoplasm;intracellular membrane-bounded organelle;intracellular organelle;intracellular part;membrane;membrane-bounded organelle;nucleus;organelle		IBN_N	ACEVEDO_LIVER_CANCER_UP;ACEVEDO_LIVER_TUMOR_VS_NORMAL_ADJACENT_TISSUE_UP;chr1q31;CTTTGT_V$LEF1_Q2;CYTOPLASM;DODD_NASOPHARYNGEAL_CARCINOMA_DN;ENZYME_BINDING;GCM_DFFA;GCM_GSPT1;GCM_GSTA4;GCM_MLL;GCM_MYST2;GCM_NCAM1;GCM_RAB10;GCM_RAN;GCM_RBM8A;GCM_UBE2N;GGGCGGR_V$SP1_Q6;GSE11864_UNTREATED_VS_CSF1_IFNG_IN_MAC_DN;GSE11864_UNTREATED_VS_CSF1_IN_MAC_DN;GSE11864_UNTREATED_VS_CSF1_PAM3CYS_IN_MAC_DN;GSE1192…		+									2	2	2	2.9	2.9	2.9	116.05	0	58.111	6815800000	57	NaN	41.5	0.258688	0.608021	-1.38239	-0.610371	0.508193	0.670902
27.456	22.8658	25.0224	23.5088	25.5616	25.5508	23.1426	23.9621	27.7675	28.1257	27.8133	27.4455	27.7814	25.212		actin cytoskeleton organization;actin cytoskeleton reorganization;actin filament organization;actin filament polymerization;actin filament-based process;actin polymerization or depolymerization;anatomical structure morphogenesis;biological regulation;cell junction assembly;cell junction organization;cell motility;cell part morphogenesis;cell projection assembly;cell projection morphogenesis;cell …		actin filament;adherens junction;anchoring junction;cation channel complex;cell cortex;cell cortex part;cell junction;cell part;cell projection;cell projection part;cell-substrate adherens junction;cell-substrate junction;coated pit;cortical cytoskeleton;cytoplasm;cytoplasmic part;cytoskeletal part;cytoskeleton;cytosol;dendritic spine;extracellular membrane-bounded organelle;extracellular organel…	Bacterial invasion of epithelial cells;Pathogenic Escherichia coli infection;Shigellosis;Tight junction	HS1_rep;SH3_9	AMUNDSON_POOR_SURVIVAL_AFTER_GAMMA_RADIATION_2G;BIOCARTA_AGR_PATHWAY;BORCZUK_MALIGNANT_MESOTHELIOMA_DN;BOYLAN_MULTIPLE_MYELOMA_C_D_DN;BURTON_ADIPOGENESIS_7;CAHOY_ASTROGLIAL;CELL_CORTEX;CELL_FRACTION;CELL_PROJECTION;CHIN_BREAST_CANCER_COPY_NUMBER_UP;chr11q13;CLIMENT_BREAST_CANCER_COPY_NUMBER_UP;CYTOPLASM;CYTOPLASMIC_PART;CYTOSKELETON;DELACROIX_RARG_BOUND_MEF;DELYS_THYROID_CANCER_UP;DING_LUNG_CANCE…	+	+									14	14	14	26	26	26	61.249	0	81.599	26327000000	62	1	42	1.15739	0.157029	2.25871	2.08908	0.598661	0.653695
28.8018	23.0765	23.2783	25.5066	24.3207	26.1846	27.3605	26.4448	28.7519	27.5196	27.9163	27.9937	29.5518	29.8008		anatomical structure homeostasis;biological regulation;cell cycle process;cellular component organization;cellular component organization at cellular level;cellular component organization or biogenesis;cellular component organization or biogenesis at cellular level;cellular homeostasis;cellular process;cognition;cytokinetic cell separation;cytokinetic process;endosome organization;establishment o…	binding;protein binding;protein domain specific binding	cell part;cytoplasm;cytoplasmic part;cytosol;endosomal part;endosome membrane;ESCRT III complex;extracellular membrane-bounded organelle;extracellular organelle;extracellular region part;extracellular vesicular exosome;intracellular;intracellular membrane-bounded organelle;intracellular organelle;intracellular organelle part;intracellular part;late endosome membrane;macromolecular complex;membran…	Endocytosis	Snf7	AACATTC,MIR-409-3P;ACAWYAAAG_UNKNOWN;ACEVEDO_LIVER_CANCER_UP;ATTACAT,MIR-380-3P;BMI1_DN.V1_DN;CAGGTG_V$E12_Q6;CAGNYGKNAAA_UNKNOWN;chr3p12;CTGRYYYNATT_UNKNOWN;CTTTGT_V$LEF1_Q2;GATTGGY_V$NFY_Q6_01;GSE1460_NAIVE_CD4_TCELL_CORD_BLOOD_VS_THYMIC_STROMAL_CELL_DN;GSE22886_NAIVE_VS_IGG_IGA_MEMORY_BCELL_UP;GSE26928_NAIVE_VS_CXCR5_POS_CD4_TCELL_DN;GSE29615_CTRL_VS_DAY3_LAIV_IFLU_VACCINE_PBMC_UP;GSE29618_PDC…	+	+									9	9	8	37.6	37.6	34.3	23.934	0	24.281	49222000000	135	1	42	1.72084	0.0816649	3.03777	3.06685	0.71607	0.66
31.4118	27.805	30.9401	32.9261	28.2254	31.0219	31.6488	27.2097	33.1351	32.9176	33.4568	32.9914	32.9056	32.726	Rab27a-melanophilin-myosin-Va complex;Rab27A-Melanophilin-MyosinVa complex;Rab27a-Mlph-Myo5a complex	actin filament-based movement;actin filament-based process;anatomical structure development;anatomical structure morphogenesis;axon ensheathment;biological regulation;biosynthetic process;carbohydrate homeostasis;carboxylic acid biosynthetic process;carboxylic acid metabolic process;cell communication;cell development;cell differentiation;cell morphogenesis;cell proliferation;cell-cell signaling;…	actin binding;adenyl nucleotide binding;adenyl ribonucleotide binding;ATP binding;binding;calcium ion binding;calmodulin binding;catalytic activity;cation binding;cytoskeletal protein binding;enzyme binding;GTPase binding;hydrolase activity;hydrolase activity, acting on acid anhydrides;hydrolase activity, acting on acid anhydrides, in phosphorus-containing anhydrides;ion binding;metal ion binding…	actin filament;actomyosin;apical cortex;cell body;cell cortex part;cell part;cell projection;cell projection part;cilium;cytoplasm;cytoplasmic membrane-bounded vesicle;cytoplasmic part;cytoplasmic vesicle;cytoskeletal part;cytosol;early endosome;endoplasmic reticulum;endosome;extracellular membrane-bounded organelle;extracellular organelle;extracellular region part;extracellular vesicular exosome…		DIL;IQ;Myosin_head;SID-1_RNA_chan	AACTGGA,MIR-145;ACATATC,MIR-190;ACEVEDO_LIVER_CANCER_DN;ACEVEDO_METHYLATED_IN_LIVER_CANCER_DN;ACOSTA_PROLIFERATION_INDEPENDENT_MYC_TARGETS_DN;AKT_UP.V1_UP;AKT_UP_MTOR_DN.V1_UP;BENPORATH_EED_TARGETS;BENPORATH_ES_WITH_H3K27ME3;BENPORATH_PRC2_TARGETS;BENPORATH_SUZ12_TARGETS;BIDUS_METASTASIS_DN;BILANGES_SERUM_SENSITIVE_GENES;BLUM_RESPONSE_TO_SALIRASIB_UP;BRUINS_UVC_RESPONSE_LATE;BRUINS_UVC_RESPONSE_V…	+	+			generic						112	112	103	47.9	47.9	44.4	212.33	0	323.31	1287800000000	1513	7	42	1.33482	0.12484	3.34791	2.44268	0.778067	0.65311
25.0924	24.8016	23.2361	24.5476	25.385	22.1378	23.7194	21.5706	23.5723	24.6943	24.7954	23.2586	24.2357	25.0882	Lingo1-Rtn4r-Tnfrsf19 complex	anatomical structure development;biological regulation;cell development;cell projection organization;cellular component organization;cellular component organization at cellular level;cellular component organization or biogenesis;cellular component organization or biogenesis at cellular level;cellular developmental process;cellular process;cellular response to stimulus;central nervous system neuro…	binding;epidermal growth factor receptor binding;growth factor receptor binding;protein binding;receptor binding	cell part;integral to membrane;intrinsic to membrane;membrane;membrane part;plasma membrane		I-set;LRR_1;LRR_8	BENPORATH_NANOG_TARGETS;BENPORATH_NOS_TARGETS;BENPORATH_OCT4_TARGETS;BENPORATH_SOX2_TARGETS;CACTTTG,MIR-520G,MIR-520H;chr15q24;CREIGHTON_ENDOCRINE_THERAPY_RESISTANCE_2;CTACCTC,LET-7A,LET-7B,LET-7C,LET-7D,LET-7E,LET-7F,MIR-98,LET-7G,LET-7I;CTTTGT_V$LEF1_Q2;CTTTGTA,MIR-524;GGGCGGR_V$SP1_Q6;GSE17721_CTRL_VS_CPG_24H_BMDM_UP;GSE17721_CTRL_VS_CPG_6H_BMDM_DN;GSE17721_CTRL_VS_GARDIQUIMOD_0.5H_BMDM_DN;GSE…		+									2	2	2	4.1	4.1	4.1	69.1	0	3.3144	1524300000	3	NaN	42	0.385426	0.498737	0.990979	0.821042	0.0861809	0.946921
23.3141	23.6196	23.8035	26.4848	23.6922	23.5495	22.7676	26.3843	25.8851	25.9473	25.9814	26.1171	26.1856	26.8305		cellular component organization;cellular component organization or biogenesis;cellular membrane organization;cellular process;endocytosis;establishment of localization;lipid transport;membrane invagination;membrane organization;organic substance transport;transport;vesicle-mediated transport	alcohol binding;amine binding;binding;calcium ion binding;calcium-dependent phospholipid binding;cation binding;identical protein binding;ion binding;lipid binding;metal ion binding;phosphatidylcholine binding;phosphatidylethanolamine binding;phosphatidylinositol binding;phospholipid binding;protein binding;quaternary ammonium group binding	cell part;cytoplasmic part;endoplasmic reticulum part;extrinsic to internal side of plasma membrane;extrinsic to membrane;extrinsic to plasma membrane;integral to membrane;integral to plasma membrane;intracellular organelle part;intracellular part;intrinsic to endoplasmic reticulum membrane;intrinsic to membrane;intrinsic to organelle membrane;intrinsic to plasma membrane;membrane;membrane part;o…		C2	ACCAAAG,MIR-9;ATGCTGG,MIR-338;BROWN_MYELOID_CELL_DEVELOPMENT_UP;CATGTAA,MIR-496;CHARAFE_BREAST_CANCER_LUMINAL_VS_BASAL_DN;chr7q36;GABRIELY_MIR21_TARGETS;GRADE_COLON_CANCER_UP;GSE10239_KLRG1INT_VS_KLRG1HIGH_EFF_CD8_TCELL_DN;GSE10239_MEMORY_VS_KLRG1INT_EFF_CD8_TCELL_UP;GSE14350_TREG_VS_TEFF_IN_IL2RB_KO_UP;GSE2706_R848_VS_LPS_8H_STIM_DC_DN;GSE2706_R848_VS_R848_AND_LPS_8H_STIM_DC_DN;GSE27786_CD4_VS_C…		+									8	8	8	11.5	11.5	11.5	94.138	0	79.099	10094000000	42	NaN	42	1.20683	0.150183	2.27934	2.16612	0.895719	0.663293
27.6765	24.6713	27.3326	25.2405	23.5712	29.1141	30.2336	24.021	27.8831	27.5196	27.5176	27.1004	27.9878	29.1702		actin cytoskeleton organization;actin filament-based process;anatomical structure formation involved in morphogenesis;biological regulation;biosynthetic process;cell projection assembly;cell projection organization;cellular biosynthetic process;cellular component assembly;cellular component assembly at cellular level;cellular component assembly involved in morphogenesis;cellular component organiz…	binding;cation binding;ion binding;metal ion binding;transition metal ion binding;zinc ion binding	actin filament bundle;actomyosin;cell part;cell projection;cytoplasm;cytoskeletal part;intracellular organelle part;intracellular part;lamellipodium;organelle part;stress fiber	Axon guidance	LIM;VHP	AAGCACA,MIR-218;ACEVEDO_LIVER_CANCER_UP;AMIT_SERUM_RESPONSE_240_MCF10A;ATF2_S_UP.V1_UP;ATF2_UP.V1_UP;BMI1_DN_MEL18_DN.V1_UP;BOQUEST_STEM_CELL_DN;CAGGTA_V$AREB6_01;CAGGTG_V$E12_Q6;CAIRO_HEPATOBLASTOMA_DN;CATTGTYY_V$SOX9_B1;CCTGCTG,MIR-214;chr5q33;CONCANNON_APOPTOSIS_BY_EPOXOMICIN_UP;CUI_TCF21_TARGETS_2_DN;DACOSTA_UV_RESPONSE_VIA_ERCC3_DN;DOANE_RESPONSE_TO_ANDROGEN_DN;DODD_NASOPHARYNGEAL_CARCINOMA_…		+									16	15	15	23.5	23.5	23.5	77.63	0	113.17	46798000000	146	NaN	42	0.262474	0.603534	1.35116	0.617035	0.295582	0.830775
23.802	24.4435	23.6554	26.042	24.4282	25.5914	24.0498	20.887	28.9939	28.3706	28.1537	29.4215	29.0256	25.2695		anatomical structure development;autophagy;axon ensheathment;biological regulation;biosynthetic process;catabolic process;cell cycle;cell cycle phase;cell cycle process;cell division;cell surface receptor linked signaling pathway;cellular biosynthetic process;cellular catabolic process;cellular component organization;cellular component organization at cellular level;cellular component organizatio…	beta-tubulin binding;binding;catalytic activity;cation binding;chromatin binding;coenzyme binding;cofactor binding;cytoskeletal protein binding;deacetylase activity;enzyme binding;histone acetyltransferase binding;histone deacetylase activity;histone deacetylase binding;hydrolase activity;hydrolase activity, acting on carbon-nitrogen (but not peptide) bonds;hydrolase activity, acting on carbon-ni…	axon part;cell junction;cell part;cell projection part;cell-cell junction;centriole;centrosome;chromatin;chromosomal part;chromosome;cytoplasm;cytoplasmic part;cytoskeletal part;cytosol;growth cone;heterochromatin;intracellular membrane-bounded organelle;intracellular non-membrane-bounded organelle;intracellular organelle;intracellular organelle part;intracellular part;juxtaparanode region of axo…		SIR2	ACTAYRNNNCCCR_UNKNOWN;AGUIRRE_PANCREATIC_CANCER_COPY_NUMBER_UP;ANATOMICAL_STRUCTURE_DEVELOPMENT;BERENJENO_TRANSFORMED_BY_RHOA_DN;BIOPOLYMER_METABOLIC_PROCESS;BIOPOLYMER_MODIFICATION;BLALOCK_ALZHEIMERS_DISEASE_UP;BURTON_ADIPOGENESIS_9;CAHOY_OLIGODENDROCUTIC;CATION_BINDING;CELLULAR_MACROMOLECULE_METABOLIC_PROCESS;CELLULAR_PROTEIN_METABOLIC_PROCESS;chr19q13;CHROMATIN_MODIFICATION;CHROMOSOME_ORGANIZA…		+									12	12	12	30.8	30.8	30.8	43.256	0	323.31	98945000000	117	NaN	42	1.2974	0.12512	4.16643	2.41509	0.1683	0.898624
23.8683	24.4598	23.9042	27.6395	22.658	24.5691	24.8122	22.8841	28.1472	24.5595	24.1181	25.5569	27.7443	24.8655		anatomical structure development;biological regulation;brain development;developmental process;negative regulation of biological process;negative regulation of cell communication;negative regulation of cell migration;negative regulation of cell motility;negative regulation of cell proliferation;negative regulation of cellular component movement;negative regulation of cellular process;negative reg…		basolateral plasma membrane;cell part;cytoplasm;intracellular part;membrane part;plasma membrane part		Ndr	AAGCACA,MIR-218;AAGCCAT,MIR-135A,MIR-135B;ACTGTAG,MIR-139;AKT_UP_MTOR_DN.V1_DN;ATM_DN.V1_UP;BCAT_BILD_ET_AL_UP;BLALOCK_ALZHEIMERS_DISEASE_DN;BRUINS_UVC_RESPONSE_VIA_TP53_GROUP_B;BURTON_ADIPOGENESIS_9;CAGGTA_V$AREB6_01;CAGGTG_V$E12_Q6;CAMP_UP.V1_DN;CHIARADONNA_NEOPLASTIC_TRANSFORMATION_CDC25_DN;CHIARADONNA_NEOPLASTIC_TRANSFORMATION_KRAS_DN;chr16q21;DELYS_THYROID_CANCER_DN;E2F1_UP.V1_DN;FORTSCHEGGE…		+									2	2	2	7.1	7.1	7.1	24.949	0	5.7447	8292300000	14	NaN	43	1.19338	0.151236	2.32471	2.14957	0.104412	0.936067
26.4007	23.4507	28.6078	24.0761	24.0228	28.3943	30.094	21.8574	28.5013	27.9746	27.7013	27.7144	27.4645	28.0411		biological regulation;catabolic process;cellular catabolic process;cellular macromolecule catabolic process;cellular macromolecule metabolic process;cellular metabolic process;cellular nitrogen compound metabolic process;cellular process;cellular response to stimulus;cellular response to stress;DNA metabolic process;DNA repair;double-strand break repair;macromolecule catabolic process;macromolecu…	binding;cation binding;chromatin binding;core promoter binding;DNA binding;ion binding;metal ion binding;nucleic acid binding;nucleic acid binding transcription factor activity;protein binding;protein binding transcription factor activity;regulatory region DNA binding;regulatory region nucleic acid binding;repressing transcription factor binding;RNA polymerase II repressing transcription factor b…	cell part;chromatin remodeling complex;cytoplasm;cytoskeletal part;envelope;histone deacetylase complex;intracellular membrane-bounded organelle;intracellular organelle;intracellular organelle part;intracellular part;macromolecular complex;membrane-bounded organelle;microtubule;nuclear envelope;nuclear part;nucleoplasm;nucleoplasm part;nucleus;NuRD complex;organelle;organelle envelope;organelle p…		BAH;ELM2;GATA	AMIT_EGF_RESPONSE_480_HELA;BIOCARTA_MTA3_PATHWAY;BLALOCK_ALZHEIMERS_DISEASE_UP;BROWNE_HCMV_INFECTION_48HR_DN;CAIRO_HEPATOBLASTOMA_CLASSES_UP;chr14q32;DIAZ_CHRONIC_MEYLOGENOUS_LEUKEMIA_UP;GARY_CD5_TARGETS_UP;GCNP_SHH_UP_EARLY.V1_UP;GSE11864_UNTREATED_VS_CSF1_IN_MAC_UP;GSE12845_IGD_POS_BLOOD_VS_NAIVE_TONSIL_BCELL_DN;GSE13306_RA_VS_UNTREATED_TCONV_UP;GSE13411_IGM_MEMORY_BCELL_VS_PLASMA_CELL_UP;GSE14…		+									23	18	2	38.3	32.7	2.7	79.189	0	268.06	51869000000	111	NaN	43	0.302574	0.558022	1.6479	0.698896	0.481219	0.764077
23.7418	24.1748	23.6368	29.0593	23.4486	25.5977	22.8233	21.7222	23.8984	23.1362	21.1517	23.2432	25.3399	27.6569		biosynthetic process;cellular biosynthetic process;cellular lipid metabolic process;cellular metabolic process;cellular process;ceramide biosynthetic process;ceramide metabolic process;lipid biosynthetic process;lipid metabolic process;membrane lipid biosynthetic process;membrane lipid metabolic process;metabolic process;primary metabolic process;sphingoid biosynthetic process;sphingoid metabolic…	catalytic activity;N-acyltransferase activity;sphingosine N-acyltransferase activity;transferase activity;transferase activity, transferring acyl groups;transferase activity, transferring acyl groups other than amino-acyl groups	cell part;cytoplasmic part;endoplasmic reticulum membrane;endoplasmic reticulum part;integral to membrane;intracellular membrane-bounded organelle;intracellular organelle;intracellular organelle part;intracellular part;intrinsic to membrane;membrane;membrane part;membrane-bounded organelle;organelle;organelle membrane;organelle part		TRAM_LAG1_CLN8	ATGCACG,MIR-517B;BHAT_ESR1_TARGETS_VIA_AKT1_UP;BIOSYNTHETIC_PROCESS;CAMPS_COLON_CANCER_COPY_NUMBER_UP;CCTGCTG,MIR-214;CELL_FRACTION;CELLULAR_LIPID_METABOLIC_PROCESS;CERAMIDE_METABOLIC_PROCESS;CHENG_IMPRINTED_BY_ESTRADIOL;chr19p12;CTTTGT_V$LEF1_Q2;DOUGLAS_BMI1_TARGETS_UP;GSE18791_CTRL_VS_NEWCASTLE_VIRUS_DC_14H_DN;GTCNYYATGR_UNKNOWN;GTTRYCATRR_UNKNOWN;LIPID_BIOSYNTHETIC_PROCESS;LIPID_METABOLIC_PROC…		+									2	2	2	6.9	6.9	6.9	40.1	0	11.544	7290400000	27	NaN	43	0.657548	0.307768	2.01539	1.31027	0.820841	0.635085
34.1739	33.3625	32.3937	30.832	29.913	31.3179	33.2844	33.1122	33.9992	34.3683	34.0943	34.5082	31.484	30.4381		axon guidance;cellular component organization;cellular component organization at cellular level;cellular component organization or biogenesis;cellular component organization or biogenesis at cellular level;cellular process;chemotaxis;cytoskeleton organization;locomotion;microtubule cytoskeleton organization;microtubule-based process;organelle organization;response to chemical stimulus;response to…	catalytic activity;hydrolase activity;hydrolase activity, acting on carbon-nitrogen (but not peptide) bonds	cell body;cell part;cell projection;cytoplasm;dendrite;intracellular part;neuron projection;neuronal cell body		Amidohydro_1	ACEVEDO_LIVER_CANCER_WITH_H3K27ME3_DN;AMUNDSON_GAMMA_RADIATION_RESISTANCE;ANATOMICAL_STRUCTURE_DEVELOPMENT;ARGGGTTAA_UNKNOWN;BENPORATH_ES_1;BENPORATH_ES_WITH_H3K27ME3;BENPORATH_SUZ12_TARGETS;BLALOCK_ALZHEIMERS_DISEASE_DN;BROWNE_HCMV_INFECTION_48HR_DN;BRUINS_UVC_RESPONSE_VIA_TP53_GROUP_D;CACGTG_V$MYC_Q2;CAGGTG_V$E12_Q6;CATTGTYY_V$SOX9_B1;chr4p16;CTTTGT_V$LEF1_Q2;CTTTGTA,MIR-524;CYCLIN_D1_KE_.V1_DN…		+				+					34	34	5	56.6	56.6	7.1	74.22	0	323.31	1214700000000	825	NaN	43	0.0596172	0.895361	0.236531	0.158535	0.754038	0.659765
21.7802	23.9229	24.1767	24.1984	25.3981	24.3837	22.2814	22.5563	27.4422	27.4051	27.6245	26.7776	26.4898	26.0498		cellular process;establishment of localization;transmembrane transport;transport		cell part;cytoplasmic part;extracellular membrane-bounded organelle;extracellular organelle;extracellular region part;extracellular vesicular exosome;integral to membrane;intracellular membrane-bounded organelle;intracellular organelle;intracellular organelle part;intracellular part;intrinsic to membrane;membrane;membrane part;membrane-bounded organelle;membrane-bounded vesicle;mitochondrial inne…		Mito_carr	ACAGGGT,MIR-10A,MIR-10B;ACEVEDO_NORMAL_TISSUE_ADJACENT_TO_LIVER_TUMOR_DN;BLALOCK_ALZHEIMERS_DISEASE_UP;BORCZUK_MALIGNANT_MESOTHELIOMA_UP;BRACHAT_RESPONSE_TO_CAMPTOTHECIN_DN;BRACHAT_RESPONSE_TO_METHOTREXATE_DN;BROWNE_HCMV_INFECTION_48HR_DN;BURTON_ADIPOGENESIS_6;CARBOXYLIC_ACID_TRANSMEMBRANE_TRANSPORTER_ACTIVITY;CARBOXYLIC_ACID_TRANSPORT;CASORELLI_ACUTE_PROMYELOCYTIC_LEUKEMIA_DN;CCAGGGG,MIR-331;CEL…		+									7	7	7	21.5	21.5	21.5	33.931	0	14.809	38011000000	75	NaN	43	1.56902	0.0950298	2.78418	2.78615	2.04153	0.477455
25.6196	23.3313	24.6764	23.9022	24.4156	25.0152	22.4287	26.5658	30.909	29.279	31.0147	31.0497	27.6119	23.9184		adipose tissue development;anatomical structure development;brain development;cellular component assembly;cellular component organization;cellular component organization or biogenesis;developmental process;liver development;macromolecular complex assembly;macromolecular complex subunit organization;metanephric proximal convoluted tubule development;organ development;protein complex assembly;prote…	acetyl-CoA C-acetyltransferase activity;acetyl-CoA C-acyltransferase activity;acetyltransferase activity;binding;C-acetyltransferase activity;C-acyltransferase activity;catalytic activity;cation binding;coenzyme binding;cofactor binding;ion binding;metal ion binding;transferase activity;transferase activity, transferring acyl groups;transferase activity, transferring acyl groups other than amino-…	cell part;cytoplasmic part;extracellular membrane-bounded organelle;extracellular organelle;extracellular region part;extracellular vesicular exosome;intracellular membrane-bounded organelle;intracellular organelle;intracellular organelle lumen;intracellular organelle part;intracellular part;membrane;membrane-bounded organelle;membrane-bounded vesicle;membrane-enclosed lumen;mitochondrial inner m…	Benzoate degradation;Butanoate metabolism;Carbon fixation pathways in prokaryotes;Fatty acid metabolism;Glyoxylate and dicarboxylate metabolism;Lysine degradation;Propanoate metabolism;Pyruvate metabolism;Synthesis and degradation of ketone bodies;Terpenoid backbone biosynthesis;Tryptophan metabolism;Two-component system;Valine, leucine and isoleucine degradation	Thiolase_C;Thiolase_N	ACETYLTRANSFERASE_ACTIVITY;ACEVEDO_LIVER_CANCER_DN;ALCALAY_AML_BY_NPM1_LOCALIZATION_DN;BLALOCK_ALZHEIMERS_DISEASE_DN;BOYAULT_LIVER_CANCER_SUBCLASS_G3_DN;CAIRO_HEPATOBLASTOMA_DN;CASORELLI_ACUTE_PROMYELOCYTIC_LEUKEMIA_DN;chr11q22;CYTOPLASM;CYTOPLASMIC_PART;DEURIG_T_CELL_PROLYMPHOCYTIC_LEUKEMIA_DN;DIAZ_CHRONIC_MEYLOGENOUS_LEUKEMIA_UP;DURCHDEWALD_SKIN_CARCINOGENESIS_UP;ENK_UV_RESPONSE_EPIDERMIS_DN;FL…		+									18	18	18	42	42	42	44.816	0	323.31	133210000000	185	NaN	43	0.690948	0.282582	2.9203	1.39183	0.603231	0.65568
24.1729	29.1966	28.666	24.284	23.9296	24.5838	23.8201	22.3847	29.7285	30.6462	29.8943	30.4745	28.9224	23.7339		anatomical structure development;cell proliferation;cellular process;cellular process involved in reproduction;chordate embryonic development;developmental process;developmental process involved in reproduction;embryo development;embryo development ending in birth or egg hatching;gonad development;in utero embryonic development;male germ cell proliferation;male gonad development;organ development…	binding;cation binding;ion binding;metal ion binding;nucleic acid binding;RNA binding;translation factor activity, nucleic acid binding;translation initiation factor activity	cell part;cytoplasm;intracellular part	RNA transport	eIF-5_eIF-2B	AACTTT_UNKNOWN;ACTGTGA,MIR-27A,MIR-27B;AMUNDSON_RESPONSE_TO_ARSENITE;ATTCTTT,MIR-186;BARIS_THYROID_CANCER_UP;BIOCARTA_EIF_PATHWAY;BIOCARTA_EIF2_PATHWAY;BIOCARTA_IGF1MTOR_PATHWAY;BIOCARTA_RNA_PATHWAY;BIOCARTA_VEGF_PATHWAY;BLUM_RESPONSE_TO_SALIRASIB_UP;BOQUEST_STEM_CELL_CULTURED_VS_FRESH_UP;CAAGGAT,MIR-362;CACTGTG,MIR-128A,MIR-128B;CAIRO_HEPATOBLASTOMA_CLASSES_UP;CASORELLI_ACUTE_PROMYELOCYTIC_LEUKE…		+					+				11	11	11	32.3	32.3	32.3	38.092	0	111.7	77465000000	93	NaN	43	1.12935	0.152343	4.03074	2.13138	0.506029	0.656524
27.9071	22.1497	26.0871	23.0783	23.8327	27.889	27.7071	23.7786	27.6112	26.5365	27.0388	26.1084	28.7366	30.7064		establishment of localization;establishment of localization in cell;establishment of protein localization;intracellular transport;protein transport;transport	binding;protein binding;R-SMAD binding;SMAD binding	cell part;cytoplasm;intracellular membrane-bounded organelle;intracellular organelle;intracellular organelle part;intracellular part;membrane-bounded organelle;nuclear part;nucleoplasm;nucleus;organelle;organelle part		Ran_BP1	AMIT_EGF_RESPONSE_60_MCF10A;BENPORATH_MYC_MAX_TARGETS;BLALOCK_ALZHEIMERS_DISEASE_UP;BONOME_OVARIAN_CANCER_SURVIVAL_SUBOPTIMAL_DEBULKING;chr19p13;DANG_BOUND_BY_MYC;DOANE_RESPONSE_TO_ANDROGEN_DN;EBAUER_TARGETS_OF_PAX3_FOXO1_FUSION_UP;ENZYME_BINDING;GGCACAT,MIR-455;GINESTIER_BREAST_CANCER_ZNF217_AMPLIFIED_DN;GSE12845_IGD_POS_BLOOD_VS_NAIVE_TONSIL_BCELL_UP;GSE14000_4H_VS_16H_LPS_DC_TRANSLATED_RNA_DN;…		+									14	14	14	32.6	32.6	32.6	52.572	0	257.75	24909000000	109	NaN	43	0.735478	0.264825	2.71524	1.45852	0.459256	0.692845
23.6604	25.1031	24.746	23.3148	24.338	27.7313	22.9907	24.5738	26.8478	27.0924	26.5331	27.4958	24.3036	28.871	Vps29-Vps35-Vps26a complex	cellular macromolecule metabolic process;cellular metabolic process;cellular process;cellular protein metabolic process;endosome transport;establishment of localization;establishment of localization in cell;establishment of protein localization;intracellular protein transport;intracellular transport;macromolecule metabolic process;metabolic process;primary metabolic process;protein maturation;pro…	protein transporter activity;substrate-specific transporter activity;transporter activity	cell part;cytoplasmic part;cytosol;early endosome;endosome;extracellular membrane-bounded organelle;extracellular organelle;extracellular region part;extracellular vesicular exosome;integral to membrane;intracellular membrane-bounded organelle;intracellular organelle;intracellular organelle part;intracellular part;intrinsic to membrane;late endosome;lysosomal membrane;macromolecular complex;membr…		Vps35	ACEVEDO_LIVER_CANCER_UP;ACEVEDO_LIVER_TUMOR_VS_NORMAL_ADJACENT_TISSUE_UP;BENPORATH_NANOG_TARGETS;BENPORATH_SOX2_TARGETS;BYSTRYKH_HEMATOPOIESIS_STEM_CELL_QTL_TRANS;CCTGTGA,MIR-513;CHNG_MULTIPLE_MYELOMA_HYPERPLOID_DN;chr16q12;CYTOPLASM;CYTOPLASMIC_PART;CYTOSOL;ENDOSOME;FORTSCHEGGER_PHF8_TARGETS_DN;GATTGGY_V$NFY_Q6_01;GGGCGGR_V$SP1_Q6;GRADE_COLON_CANCER_UP;GSE11864_CSF1_IFNG_VS_CSF1_IFNG_PAM3CYS_IN_…		+									12	12	12	14.8	14.8	14.8	91.712	0	323.31	29797000000	77	NaN	43	0.551224	0.365963	1.98167	1.13863	0.0159782	0.991534
24.0991	22.5402	26.5005	29.5269	25.276	23.3428	22.7401	22.8711	27.6075	25.4206	26.2998	27.2664	28.2853	27.2584		alcohol metabolic process;amine metabolic process;biosynthetic process;CDP-choline pathway;cellular amine metabolic process;cellular biogenic amine metabolic process;cellular biosynthetic process;cellular lipid metabolic process;cellular metabolic process;cellular nitrogen compound metabolic process;cellular process;ethanolamine-containing compound metabolic process;glycerolipid biosynthetic proc…	binding;catalytic activity;choline-phosphate cytidylyltransferase activity;cytidylyltransferase activity;lipid binding;nucleotidyltransferase activity;transferase activity;transferase activity, transferring phosphorus-containing groups	cell part;cytoplasmic part;cytosol;endoplasmic reticulum membrane;endoplasmic reticulum part;glycogen granule;intracellular organelle part;intracellular part;membrane;membrane part;organelle membrane;organelle part	Glycerophospholipid metabolism;Phosphonate and phosphinate metabolism	CTP_transf_2	BANDRES_RESPONSE_TO_CARMUSTIN_MGMT_48HR_DN;BENPORATH_MYC_MAX_TARGETS;BYSTRYKH_HEMATOPOIESIS_STEM_CELL_QTL_TRANS;CELL_FRACTION;chr3q;CONCANNON_APOPTOSIS_BY_EPOXOMICIN_UP;CREIGHTON_ENDOCRINE_THERAPY_RESISTANCE_5;DANG_BOUND_BY_MYC;DOUGLAS_BMI1_TARGETS_DN;GARGALOVIC_RESPONSE_TO_OXIDIZED_PHOSPHOLIPIDS_BLUE_UP;GCGNNANTTCC_UNKNOWN;GGCNRNWCTTYS_UNKNOWN;GSE10094_LCMV_VS_LISTERIA_IND_EFF_CD4_TCELL_DN;GSE10…	+	+									11	11	7	37.6	37.6	24	41.666	0	137.02	29273000000	88	1	44	2.52647	0.056093	4.04585	4.75341	0.738206	0.645585
29.2026	25.4936	28.0629	30.4816	24.464	30.7593	28.8405	24.5329	31.7771	31.485	31.5492	31.4201	32.0654	31.0812		actin filament capping;biological regulation;cellular component organization;cellular component organization or biogenesis;negative regulation of actin filament depolymerization;negative regulation of actin filament polymerization;negative regulation of biological process;negative regulation of cellular component organization;negative regulation of cellular process;negative regulation of cytoskel…	binding;calcium ion binding;cation binding;cytoskeletal protein binding;ion binding;metal ion binding;protein binding;protein dimerization activity;protein heterodimerization activity;spectrin binding	adherens junction;anchoring junction;axon part;cell cortex part;cell junction;cell part;cell projection part;cell-cell adherens junction;cell-cell junction;contractile fiber part;cortical cytoskeleton;cuticular plate;cytoplasmic part;cytoskeletal part;cytoskeleton;extracellular membrane-bounded organelle;extracellular organelle;extracellular region part;extracellular vesicular exosome;fascia adhe…		EF-hand_7;EFhand_Ca_insen;SH3_1;Spectrin	ACEVEDO_LIVER_TUMOR_VS_NORMAL_ADJACENT_TISSUE_UP;ACEVEDO_NORMAL_TISSUE_ADJACENT_TO_LIVER_TUMOR_DN;ACTIN_BINDING;ACTIN_CYTOSKELETON;APRELIKOVA_BRCA1_TARGETS;BARRIER_CANCER_RELAPSE_NORMAL_SAMPLE_DN;BERENJENO_TRANSFORMED_BY_RHOA_DN;BILD_MYC_ONCOGENIC_SIGNATURE;BIOCARTA_DEATH_PATHWAY;BIOCARTA_FAS_PATHWAY;BIOCARTA_HIVNEF_PATHWAY;BIOCARTA_TNFR1_PATHWAY;BIOCARTA_UCALPAIN_PATHWAY;BURTON_ADIPOGENESIS_8;CA…	+	+				+					201	2	2	67.8	0.7	0.7	285.15	0	3.5621	228200000000	108	9	44	1.16726	0.146195	4.37303	2.2033	0.0966338	0.946992
32.0255	28.671	34.3143	30.0836	29.2417	33.3766	32.7408	32.4351	35.6995	36.5644	36.2118	36.5681	34.6249	34.693		actin cytoskeleton organization;actin filament capping;actin filament-based process;anatomical structure development;biological regulation;biosynthetic process;cellular biosynthetic process;cellular component organization;cellular component organization at cellular level;cellular component organization or biogenesis;cellular component organization or biogenesis at cellular level;cellular membrane…	binding;calcium ion binding;cation binding;cytoskeletal protein binding;ion binding;metal ion binding;protein binding;protein dimerization activity;protein heterodimerization activity;spectrin binding	adherens junction;anchoring junction;axon part;cell cortex part;cell junction;cell part;cell projection part;cell-cell adherens junction;cell-cell junction;contractile fiber part;cortical cytoskeleton;cuticular plate;cytoplasmic part;cytoskeletal part;cytoskeleton;extracellular membrane-bounded organelle;extracellular organelle;extracellular region part;extracellular vesicular exosome;fascia adhe…		EF-hand_7;EFhand_Ca_insen;SH3_1;Spectrin	ACEVEDO_LIVER_TUMOR_VS_NORMAL_ADJACENT_TISSUE_UP;ACEVEDO_NORMAL_TISSUE_ADJACENT_TO_LIVER_TUMOR_DN;ACTIN_BINDING;ACTIN_CYTOSKELETON;ACTIN_CYTOSKELETON_ORGANIZATION_AND_BIOGENESIS;ACTIN_FILAMENT_BASED_PROCESS;ACTIN_FILAMENT_BINDING;ACTIN_FILAMENT_ORGANIZATION;APRELIKOVA_BRCA1_TARGETS;BARRIER_CANCER_RELAPSE_NORMAL_SAMPLE_DN;BERENJENO_TRANSFORMED_BY_RHOA_DN;BILD_MYC_ONCOGENIC_SIGNATURE;BIOCARTA_DEATH…	+	+				+					201	201	2	67.8	67.8	0.7	285.34	0	323.31	3336600000000	3728	10	44	1.39639	0.113987	3.34678	2.54418	0.559497	0.656404
30.2679	33.6339	30.8584	31.0179	23.9607	27.5192	31.6599	31.0428	30.4787	31.7142	30.8921	31.0814	29.5189	30.008	SNARE complex (Stx4, Vamp2, Snap23);SNARE complex (Vamp2, Snap25, Stx1a, Cplx1);SNARE complex (Vamp2, Snap25, Stx1a, Cplx2)	biological regulation;calcium ion-dependent exocytosis;cell activation;cell activation involved in immune response;cellular component assembly;cellular component organization;cellular component organization at cellular level;cellular component organization or biogenesis;cellular component organization or biogenesis at cellular level;cellular membrane fusion;cellular membrane organization;cellular…	binding;calcium-dependent protein binding;calmodulin binding;lipid binding;phospholipid binding;protein binding;SNAP receptor activity;SNARE binding;syntaxin binding;syntaxin-1 binding	cell junction;cell part;cell projection part;clathrin coated vesicle membrane;clathrin-coated vesicle;coated vesicle;coated vesicle membrane;cytoplasmic membrane-bounded vesicle;cytoplasmic part;cytoplasmic vesicle;cytoplasmic vesicle membrane;cytoplasmic vesicle part;extracellular membrane-bounded organelle;extracellular organelle;extracellular region part;extracellular vesicular exosome;Golgi a…	Salivary secretion;SNARE interactions in vesicular transport;Vasopressin-regulated water reabsorption	Synaptobrevin	AAGWWRNYGGC_UNKNOWN;ACATTCC,MIR-1,MIR-206;ACTGAAA,MIR-30A-3P,MIR-30E-3P;ACTGCCT,MIR-34B;AGCTCCT,MIR-28;AGGAGTG,MIR-483;AMBROSINI_FLAVOPIRIDOL_TREATMENT_TP53;ATGCTGG,MIR-338;ATGTACA,MIR-493;BENPORATH_MYC_TARGETS_WITH_EBOX;BLALOCK_ALZHEIMERS_DISEASE_DN;BRUINS_UVC_RESPONSE_VIA_TP53_GROUP_A;CACTGCC,MIR-34A,MIR-34C,MIR-449;CAGGTG_V$E12_Q6;CHAUHAN_RESPONSE_TO_METHOXYESTRADIOL_DN;chr17p13;CTATGCA,MIR-15…		+			generic	+				+	11	11	4	70.7	70.7	39.7	12.691	0	323.31	251150000000	413	NaN	44	0.324303	0.539588	1.6571	0.739476	0.633665	0.663168
21.7624	22.8783	21.936	23.7901	24.3367	23.7221	24.1932	23.6646	31.042	32.0768	31.619	31.902	26.7579	23.1241		biological adhesion;biological regulation;cell adhesion;cell-matrix adhesion;cell-substrate adhesion;cellular component organization;cellular component organization at cellular level;cellular component organization or biogenesis;cellular component organization or biogenesis at cellular level;cellular process;extracellular matrix organization;extracellular structure organization;glomerular basemen…	binding;calcium ion binding;cation binding;collagen binding;extracellular matrix binding;glycoprotein binding;ion binding;laminin binding;laminin-1 binding;metal ion binding;protein binding;proteoglycan binding	basal lamina;basement membrane;cell part;cell periphery;extracellular matrix;extracellular matrix part;extracellular membrane-bounded organelle;extracellular organelle;extracellular region;extracellular region part;extracellular vesicular exosome;membrane-bounded organelle;membrane-bounded vesicle;organelle;proteinaceous extracellular matrix;vesicle		cEGF;EGF_3;EGF_CA;G2F;Ldl_recept_b;NIDO;Thyroglobulin_1	AKT_UP.V1_DN;AKT_UP_MTOR_DN.V1_DN;APPIERTO_RESPONSE_TO_FENRETINIDE_UP;BERENJENO_TRANSFORMED_BY_RHOA_UP;BLALOCK_ALZHEIMERS_DISEASE_UP;BONOME_OVARIAN_CANCER_SURVIVAL_SUBOPTIMAL_DEBULKING;BORLAK_LIVER_CANCER_EGF_UP;BRUINS_UVC_RESPONSE_LATE;BURTON_ADIPOGENESIS_3;BUYTAERT_PHOTODYNAMIC_THERAPY_STRESS_DN;CACGTG_V$MYC_Q2;CAIRO_LIVER_DEVELOPMENT_DN;CASORELLI_APL_SECONDARY_VS_DE_NOVO_UP;CHEN_LVAD_SUPPORT_O…		+									34	34	33	25.4	25.4	25.4	136.54	0	323.31	404850000000	371	NaN	44	0.731342	0.263648	3.28217	1.46543	0.776122	0.6464
26.1678	25.5209	23.8307	24.4377	23.3257	27.1729	23.2854	23.511	26.2277	28.3544	26.0821	25.6798	24.8944	29.0498	Parvulin-associated pre-rRNP complex	biological regulation;negative regulation of catalytic activity;negative regulation of hydrolase activity;negative regulation of molecular function;negative regulation of phosphatase activity;regulation of biological process;regulation of catalytic activity;regulation of cellular metabolic process;regulation of cellular process;regulation of dephosphorylation;regulation of hydrolase activity;regu…	binding;nucleic acid binding;nucleotide binding;RNA binding	cell part;chromosome;condensed chromosome;condensed nuclear chromosome;cytoplasm;intracellular membrane-bounded organelle;intracellular non-membrane-bounded organelle;intracellular organelle;intracellular organelle part;intracellular part;membrane-bounded organelle;non-membrane-bounded organelle;nuclear chromosome;nuclear part;nucleolus;nucleoplasm;nucleus;organelle;organelle part		hNIFK_binding;RRM_1			+									9	9	9	30.6	30.6	30.6	36.265	0	78.953	18711000000	47	NaN	44	0.673685	0.297384	2.21756	1.34377	0.0834345	0.945988
24.3483	23.1776	24.4861	24.3907	24.9181	26.7762	25.8177	23.8538	24.0475	24.8957	24.6268	24.7198	25.754	25.1554		anatomical structure formation involved in morphogenesis;axoneme assembly;biological regulation;body fluid secretion;cell motility;cell projection assembly;cell projection organization;cell surface receptor linked signaling pathway;cellular component assembly;cellular component assembly at cellular level;cellular component assembly involved in morphogenesis;cellular component movement;cellular co…	acid-amino acid ligase activity;binding;catalytic activity;cation binding;ion binding;ligase activity;ligase activity, forming carbon-nitrogen bonds;metal ion binding;small conjugating protein ligase activity;transition metal ion binding;translation factor activity, non-nucleic acid binding;translation regulator activity;ubiquitin-protein ligase activity;zinc ion binding	cell junction;cell part;cell projection;cell projection part;cytoplasm;cytoplasmic part;cytoskeletal part;dendritic spine;intracellular organelle part;intracellular part;membrane;neuron projection;neuron spine;organelle part;perikaryon;perinuclear region of cytoplasm;plasma membrane;postsynaptic density;postsynaptic membrane;synapse part;synaptic membrane		Neuralized			+									2	2	2	3.5	3.5	3.5	61.777	0.00079302	2.4273	808700000	1	NaN	44	0.0592083	0.90123	-0.131707	-0.149642	0.813479	0.648326
27.3853	23.1563	22.5674	24.6419	24.469	27.1619	25.0531	23.6891	28.3009	27.0306	27.7268	27.6251	29.2923	26.5938		cellular component organization;cellular component organization or biogenesis;cellular membrane organization;cellular process;endocytosis;establishment of localization;membrane invagination;membrane organization;transport;vesicle-mediated transport	binding;identical protein binding;lipid binding;nucleotide binding;protein binding	cell cortex;cell part;coated pit;cytoplasm;cytoplasmic membrane-bounded vesicle;cytoplasmic part;cytoplasmic vesicle;cytoskeleton;intracellular membrane-bounded organelle;intracellular non-membrane-bounded organelle;intracellular organelle;intracellular organelle part;intracellular part;lysosome;lytic vacuole;membrane;membrane part;membrane-bounded organelle;membrane-bounded vesicle;non-membrane-…		FCH;SH3_1;Transposase_22	ACCAAAG,MIR-9;BAELDE_DIABETIC_NEPHROPATHY_DN;BLALOCK_ALZHEIMERS_DISEASE_INCIPIENT_UP;BLALOCK_ALZHEIMERS_DISEASE_UP;BOYAULT_LIVER_CANCER_SUBCLASS_G1_UP;BRUINS_UVC_RESPONSE_VIA_TP53_GROUP_A;BRUINS_UVC_RESPONSE_VIA_TP53_GROUP_B;chr9q34;CREIGHTON_ENDOCRINE_THERAPY_RESISTANCE_5;CTCTGGA,MIR-520A,MIR-525;DUNNE_TARGETS_OF_AML1_MTG8_FUSION_UP;E2F1_UP.V1_UP;GABRIELY_MIR21_TARGETS;GARCIA_TARGETS_OF_FLI1_AND…	+	+									16	16	16	26.6	26.6	26.6	71.343	0	40.259	34842000000	98	1.5	45	1.26199	0.136753	2.74374	2.28855	0.0603179	0.958172
28.874	22.6208	24.113	24.4216	24.3458	28.0644	23.1451	23.7817	27.3204	26.9229	27.3949	26.6747	28.0982	25.1734	Profilin 2 complex;Wave-2 complex;Wave-2 complex (Rac-activated)	axon extension;biological regulation;cell growth;cell projection assembly;cell projection organization;cellular component assembly;cellular component assembly at cellular level;cellular component organization;cellular component organization at cellular level;cellular component organization or biogenesis;cellular component organization or biogenesis at cellular level;cellular process;cellular resp…	actin binding;actin filament binding;binding;cytoskeletal protein binding;enzyme binding;GTPase binding;profilin binding;protein binding;protein complex binding;Rac GTPase binding;Ras GTPase binding;Rho GTPase binding;small GTPase binding	adherens junction;anchoring junction;cell junction;cell part;cell projection;cell-substrate adherens junction;cell-substrate junction;cytoplasmic part;extracellular membrane-bounded organelle;extracellular organelle;extracellular region part;extracellular vesicular exosome;focal adhesion;intracellular part;lamellipodium;macromolecular complex;membrane-bounded organelle;membrane-bounded vesicle;mR…	Regulation of actin cytoskeleton	DUF1394;FragX_IP	ABBUD_LIF_SIGNALING_1_DN;ACTIN_BINDING;ACTIN_FILAMENT_BINDING;ANATOMICAL_STRUCTURE_DEVELOPMENT;ANATOMICAL_STRUCTURE_MORPHOGENESIS;AXONOGENESIS;BENPORATH_SUZ12_TARGETS;CELL_DEVELOPMENT;CELL_FRACTION;CELL_PROJECTION;CELL_PROJECTION_BIOGENESIS;CELLULAR_MORPHOGENESIS_DURING_DIFFERENTIATION;CHEN_METABOLIC_SYNDROM_NETWORK;chr15q11;CTTTGT_V$LEF1_Q2;CYTOPLASM;CYTOPLASMIC_PART;CYTOSKELETAL_PROTEIN_BINDING…		+			generic						27	13	13	21.1	11.6	11.6	145.24	0	235.76	39296000000	96	NaN	45	0.558589	0.363628	1.81449	1.14452	0.262466	0.840676
24.0799	24.1776	24.3633	24.8074	24.2223	28.4426	27.0255	24.1761	27.343	24.0758	24.1308	26.3883	28.1335	30.763		biological regulation;cation transport;cellular chemical homeostasis;cellular homeostasis;cellular ion homeostasis;cellular potassium ion transport;cellular process;chemical homeostasis;establishment of localization;homeostatic process;ion homeostasis;ion transmembrane transport;ion transport;membrane hyperpolarization;metal ion transport;monovalent inorganic cation transport;potassium ion transm…	cation channel activity;cation transmembrane transporter activity;channel activity;delayed rectifier potassium channel activity;gated channel activity;ion channel activity;ion transmembrane transporter activity;passive transmembrane transporter activity;potassium channel activity;substrate-specific channel activity;substrate-specific transmembrane transporter activity;substrate-specific transport…	axon part;cation channel complex;cell part;cell projection part;initial segment;integral to membrane;intrinsic to membrane;ion channel complex;macromolecular complex;membrane;membrane part;node of Ranvier;plasma membrane;plasma membrane part;potassium channel complex;protein complex;voltage-gated potassium channel complex		Ion_trans;KCNQ_channel;KCNQC3-Ank-G_bd	ACCTGTTG_UNKNOWN;BENPORATH_EED_TARGETS;BENPORATH_ES_WITH_H3K27ME3;BENPORATH_PRC2_TARGETS;BENPORATH_SUZ12_TARGETS;CAGGTG_V$E12_Q6;CATION_CHANNEL_ACTIVITY;CATION_TRANSMEMBRANE_TRANSPORTER_ACTIVITY;CATION_TRANSPORT;CELL_CELL_SIGNALING;chr8q24;CLIMENT_BREAST_CANCER_COPY_NUMBER_UP;CTTTGTA,MIR-524;DELYS_THYROID_CANCER_UP;ENK_UV_RESPONSE_KERATINOCYTE_UP;ESTABLISHMENT_OF_LOCALIZATION;GATED_CHANNEL_ACTIVI…		+									6	6	6	7.3	7.3	7.3	96.85	0	35.034	41151000000	33	NaN	45	0.710326	0.276362	2.4616	1.41052	0.907868	0.671299
23.1141	23.9431	23.5176	29.096	24.6079	28.4942	23.7281	22.198	28.4965	28.5204	29.2445	29.0272	29.1182	27.6688		biological regulation;cell differentiation;cellular component assembly;cellular component assembly at cellular level;cellular component organization;cellular component organization at cellular level;cellular component organization or biogenesis;cellular component organization or biogenesis at cellular level;cellular developmental process;cellular macromolecular complex assembly;cellular macromole…	binding;cytoskeletal protein binding;enzyme binding;identical protein binding;protein binding;RNA polymerase binding;tau protein binding	axon;axon part;axon terminus;cell part;cell projection;cell projection part;cerebellar mossy fiber;clathrin-coated vesicle;coated vesicle;contractile fiber part;cytoplasm;cytoplasmic membrane-bounded vesicle;cytoplasmic part;cytoplasmic vesicle;cytoskeletal part;I band;initial segment;intracellular membrane-bounded organelle;intracellular organelle;intracellular organelle part;intracellular part;…		BAR;SH3_9	ACTIN_CYTOSKELETON;AMBROSINI_FLAVOPIRIDOL_TREATMENT_TP53;AMIT_EGF_RESPONSE_480_HELA;ASTON_MAJOR_DEPRESSIVE_DISORDER_DN;BASSO_B_LYMPHOCYTE_NETWORK;BEGUM_TARGETS_OF_PAX3_FOXO1_FUSION_DN;BIDUS_METASTASIS_DN;BIOCARTA_NDKDYNAMIN_PATHWAY;BLALOCK_ALZHEIMERS_DISEASE_UP;BROWN_MYELOID_CELL_DEVELOPMENT_DN;CELL_PROLIFERATION_GO_0008283;CHARAFE_BREAST_CANCER_LUMINAL_VS_BASAL_DN;CHARAFE_BREAST_CANCER_LUMINAL_V…	+	+			generic						17	17	16	26.4	26.4	25	64.469	0	233.56	59402000000	119	2	45.5	1.18514	0.147097	3.8477	2.21766	0.101216	0.942279
31.7905	29.6764	31.6324	28.3785	27.8689	31.8799	33.3128	28.8899	31.6078	32.9772	32.5706	32.5078	32.3995	31.205		axon target recognition;biological adhesion;biological regulation;cell activation;cell activation involved in immune response;cell adhesion;cell communication;cell killing;cell-cell adhesion;cell-cell signaling;cellular component organization;cellular component organization at cellular level;cellular component organization or biogenesis;cellular component organization or biogenesis at cellular le…	binding;protein binding;SNARE binding;syntaxin binding;syntaxin-1 binding;syntaxin-3 binding	apical plasma membrane;azurophil granule;cell part;cytolytic granule;cytoplasm;cytoplasmic membrane-bounded vesicle;cytoplasmic part;cytoplasmic vesicle;cytosol;extracellular membrane-bounded organelle;extracellular organelle;extracellular region part;extracellular vesicular exosome;intracellular membrane-bounded organelle;intracellular organelle;intracellular organelle part;intracellular part;ly…		Sec1	AAGCACA,MIR-218;ATF2_S_UP.V1_DN;ATF2_UP.V1_DN;BANDRES_RESPONSE_TO_CARMUSTIN_MGMT_24HR_DN;BCAT_BILD_ET_AL_UP;BENPORATH_NANOG_TARGETS;BENPORATH_SOX2_TARGETS;BILD_E2F3_ONCOGENIC_SIGNATURE;BLALOCK_ALZHEIMERS_DISEASE_DN;BONOME_OVARIAN_CANCER_SURVIVAL_SUBOPTIMAL_DEBULKING;BOYLAN_MULTIPLE_MYELOMA_C_D_UP;BYSTRYKH_HEMATOPOIESIS_STEM_CELL_QTL_TRANS;CACGTG_V$MYC_Q2;CAGGTG_V$E12_Q6;CAGTGTT,MIR-141,MIR-200A;C…		+			generic						38	38	3	55.7	55.7	2.9	67.568	0	323.31	654360000000	787	NaN	45.5	0.442471	0.442921	1.54955	0.943805	0.234705	0.875108
25.788	23.6387	24.24	22.7495	26.0636	24.5202	27.1168	21.4992	25.6414	25.3234	25.404	25.6544	24.8239	27.4613			binding;enzyme binding;phosphatase binding;protein binding	cell part;membrane		KLRAQ;TTKRSYEDQ	ATGGYGGA_UNKNOWN;ATGTTTC,MIR-494;CAGGTG_V$E12_Q6;CAHOY_OLIGODENDROCUTIC;chr2p16;CTGCAGY_UNKNOWN;GCACTTT,MIR-17-5P,MIR-20A,MIR-106A,MIR-106B,MIR-20B,MIR-519D;GCCATNTTG_V$YY1_Q6;GGGAGGRR_V$MAZ_Q6;GGGCGGR_V$SP1_Q6;GOBERT_OLIGODENDROCYTE_DIFFERENTIATION_DN;GSE11864_UNTREATED_VS_CSF1_IN_MAC_DN;GSE11924_TFH_VS_TH17_CD4_TCELL_UP;GSE11924_TFH_VS_TH2_CD4_TCELL_UP;GSE11924_TH1_VS_TH17_CD4_TCELL_DN;GSE13306…	+	+									12	12	12	15.6	15.6	15.6	88.337	0	107.6	8403900000	35	6	46	0.30935	0.558552	1.17989	0.699594	0.266819	0.841327
24.9004	24.5403	26.0195	23.3203	24.4887	30.8938	27.0004	25.1381	31.0736	29.5851	30.9314	30.2349	30.6786	32.0679		anatomical structure morphogenesis;biological regulation;cell part morphogenesis;cell projection morphogenesis;cell projection organization;cellular component assembly;cellular component assembly at cellular level;cellular component morphogenesis;cellular component organization;cellular component organization at cellular level;cellular component organization or biogenesis;cellular component organ…	enzyme regulator activity;GTPase regulator activity;guanyl-nucleotide exchange factor activity;nucleoside-triphosphatase regulator activity;Rac guanyl-nucleotide exchange factor activity;Ras guanyl-nucleotide exchange factor activity;Rho guanyl-nucleotide exchange factor activity;small GTPase regulator activity	cell junction;cell part;cell projection;cell projection part;cytoplasm;cytoplasmic part;cytoskeleton;cytosol;dendrite;dendritic spine;extrinsic to internal side of plasma membrane;extrinsic to membrane;extrinsic to plasma membrane;filopodium;intracellular non-membrane-bounded organelle;intracellular organelle;intracellular part;membrane part;neuron projection;neuron spine;non-membrane-bounded org…		FA;FERM_C;FERM_M;FERM_N;PH;RhoGEF	AAAGGGA,MIR-204,MIR-211;AACTTT_UNKNOWN;ACCAAAG,MIR-9;ATACCTC,MIR-202;AZARE_NEOPLASTIC_TRANSFORMATION_BY_STAT3_UP;BHAT_ESR1_TARGETS_NOT_VIA_AKT1_UP;BHAT_ESR1_TARGETS_VIA_AKT1_UP;BROWNE_HCMV_INFECTION_20HR_DN;BRUINS_UVC_RESPONSE_LATE;CACGTG_V$MYC_Q2;CHICAS_RB1_TARGETS_CONFLUENT;chr13q32;CTGCAGY_UNKNOWN;CTTTGT_V$LEF1_Q2;CYTOSKELETON;DOANE_RESPONSE_TO_ANDROGEN_UP;DOUGLAS_BMI1_TARGETS_UP;DUTERTRE_ESTR…		+			generic						19	19	18	18.3	18.3	17.7	118.87	0	84.524	111460000000	151	NaN	46	1.17278	0.1465	4.11355	2.20547	0.252846	0.853797
27.5779	22.9191	24.6999	23.9892	24.436	28.047	28.109	21.9858	29.5175	28.6978	27.9226	29.651	29.6854	32.7223		behavior;biological adhesion;biological regulation;cell adhesion;cell-cell adhesion;cellular process;exploration behavior;locomotory behavior;locomotory exploration behavior;regulation of biological process;regulation of cell development;regulation of cell differentiation;regulation of cellular process;regulation of developmental process;regulation of multicellular organismal development;regulati…		anchored to membrane;cell body;cell junction;cell part;cell projection;cell surface;cell-cell junction;intrinsic to membrane;membrane;membrane part;neuron projection;neuronal cell body;plasma membrane		I-set	AAANWWTGC_UNKNOWN;AACTTT_UNKNOWN;ANATOMICAL_STRUCTURE_DEVELOPMENT;BMI1_DN.V1_UP;BMI1_DN_MEL18_DN.V1_UP;CHANDRAN_METASTASIS_DN;CHICAS_RB1_TARGETS_GROWING;chr3q13;GOBERT_OLIGODENDROCYTE_DIFFERENTIATION_DN;GSE1460_NAIVE_CD4_TCELL_CORD_BLOOD_VS_THYMIC_STROMAL_CELL_DN;GSE18791_CTRL_VS_NEWCASTLE_VIRUS_DC_1H_UP;GSE18791_UNSTIM_VS_NEWCATSLE_VIRUS_DC_1H_UP;GSE22886_TH1_VS_TH2_12H_ACT_UP;GSE22886_TH1_VS_TH…		+									9	9	9	25.2	25.2	25.2	38.086	0	18.262	62727000000	61	NaN	46	1.30232	0.124214	5.04181	2.44809	0.817912	0.648486
24.9945	22.7213	22.8164	22.7931	24.1808	24.5695	23.2358	23.6128	26.1564	27.4691	26.1374	26.6285	26.8266	24.8741		biological regulation;cation homeostasis;cellular cation homeostasis;cellular chemical homeostasis;cellular homeostasis;cellular ion homeostasis;cellular iron ion homeostasis;cellular metal ion homeostasis;cellular process;chemical homeostasis;establishment of localization;homeostatic process;ion homeostasis;iron ion homeostasis;metal ion homeostasis;regulation of biological quality;transmembrane…	active transmembrane transporter activity;adenyl nucleotide binding;adenyl ribonucleotide binding;ATP binding;ATPase activity;ATPase activity, coupled;ATPase activity, coupled to movement of substances;ATPase activity, coupled to transmembrane movement of substances;binding;catalytic activity;hydrolase activity;hydrolase activity, acting on acid anhydrides;hydrolase activity, acting on acid anhyd…	cell part;cytoplasmic part;integral to membrane;intracellular membrane-bounded organelle;intracellular organelle;intracellular organelle part;intracellular part;intrinsic to membrane;membrane;membrane part;membrane-bounded organelle;mitochondrial inner membrane;mitochondrial membrane;mitochondrial part;mitochondrion;organelle;organelle inner membrane;organelle membrane;organelle part	ABC transporters	ABC_membrane;ABC_tran	ACATTCC,MIR-1,MIR-206;ACEVEDO_LIVER_TUMOR_VS_NORMAL_ADJACENT_TISSUE_DN;ACTIVE_TRANSMEMBRANE_TRANSPORTER_ACTIVITY;ADENYL_NUCLEOTIDE_BINDING;ADENYL_RIBONUCLEOTIDE_BINDING;ATP_BINDING;ATPASE_ACTIVITY;ATPASE_ACTIVITY_COUPLED;ATPASE_ACTIVITY_COUPLED_TO_MOVEMENT_OF_SUBSTANCES;BENPORATH_NANOG_TARGETS;BENPORATH_SOX2_TARGETS;BROWNE_HCMV_INFECTION_48HR_UP;CAGGTG_V$E12_Q6;chrxq12;COFACTOR_TRANSPORTER_ACTIVI…		+									12	12	12	16.8	16.8	16.8	82.58	0	43.551	16951000000	52	NaN	46	1.77605	0.0824813	2.21004	3.0435	0.248614	0.856942
33.6993	28.0968	30.1868	27.5233	24.3516	30.3666	24.7818	27.4579	33.5405	31.9979	32.5225	32.6289	32.1312	31.1271	B23-NPM3 complex;Lebercilin complex (Lca5, Ncl, Npm1, Ywhae, HSPA1A/B, Dctn1, Dctn2);SWAP complex	aging;biological regulation;cell aging;cell cycle process;cell growth;cell volume homeostasis;cellular component assembly;cellular component assembly at cellular level;cellular component biogenesis;cellular component biogenesis at cellular level;cellular component organization;cellular component organization at cellular level;cellular component organization or biogenesis;cellular component organi…	binding;DNA binding;enzyme binding;enzyme inhibitor activity;enzyme regulator activity;histone binding;identical protein binding;kinase binding;kinase inhibitor activity;kinase regulator activity;NF-kappaB binding;nucleic acid binding;protein binding;protein binding transcription factor activity;protein dimerization activity;protein heterodimerization activity;protein homodimerization activity;pr…	adherens junction;anchoring junction;cell junction;cell part;cell-substrate adherens junction;cell-substrate junction;centrosome;cytoplasm;cytoplasmic part;cytoskeletal part;cytosol;focal adhesion;granular component;intracellular membrane-bounded organelle;intracellular non-membrane-bounded organelle;intracellular organelle;intracellular organelle part;intracellular part;large ribosomal subunit;m…			ACTIVATION_OF_NF_KAPPAB_TRANSCRIPTION_FACTOR;AGING;AMUNDSON_RESPONSE_TO_ARSENITE;ANTI_APOPTOSIS;APOPTOSIS_GO;BAE_BRCA1_TARGETS_DN;BENPORATH_ES_1;BHATTACHARYA_EMBRYONIC_STEM_CELL;BILD_MYC_ONCOGENIC_SIGNATURE;BROWN_MYELOID_CELL_DEVELOPMENT_DN;BRUINS_UVC_RESPONSE_LATE;CACGTG_V$MYC_Q2;CAGTATT,MIR-200B,MIR-200C,MIR-429;CAIRO_HEPATOBLASTOMA_CLASSES_UP;CAIRO_PML_TARGETS_BOUND_BY_MYC_UP;CASORELLI_ACUTE_P…		+									20	20	20	58.2	58.2	58.2	32.56	0	217.09	469810000000	299	NaN	46	1.56955	0.0886445	5.22293	2.92368	0.500434	0.691608
25.8251	23.9881	25.3309	24.6437	24.3989	23.0487	28.3671	22.3591	27.1806	26.6686	26.184	25.8392	28.6545	26.3551		biological regulation;positive regulation of biological process;positive regulation of biosynthetic process;positive regulation of cellular biosynthetic process;positive regulation of cellular metabolic process;positive regulation of cellular process;positive regulation of cellular protein metabolic process;positive regulation of macromolecule biosynthetic process;positive regulation of macromole…		cell part;cytoplasm;cytoplasmic part;cytosol;intracellular non-membrane-bounded organelle;intracellular organelle;intracellular organelle part;intracellular part;macromolecular complex;membrane;non-membrane-bounded organelle;nuclear part;nucleolus;organelle;organelle part;polysomal ribosome;ribonucleoprotein complex;ribosome;RNA granule;stress granule		La	AACTGGA,MIR-145;AAGCACA,MIR-218;ACEVEDO_METHYLATED_IN_LIVER_CANCER_DN;AGGCACT,MIR-515-3P;BILD_CTNNB1_ONCOGENIC_SIGNATURE;BOYAULT_LIVER_CANCER_SUBCLASS_G123_UP;CASORELLI_ACUTE_PROMYELOCYTIC_LEUKEMIA_DN;CCATCCA,MIR-432;CHARAFE_BREAST_CANCER_LUMINAL_VS_BASAL_UP;chr10p15;DACOSTA_UV_RESPONSE_VIA_ERCC3_COMMON_DN;DACOSTA_UV_RESPONSE_VIA_ERCC3_DN;DER_IFN_ALPHA_RESPONSE_DN;DER_IFN_GAMMA_RESPONSE_DN;DURCHD…		+									9	9	9	13	13	13	81.626	0	28.671	12922000000	44	NaN	46	0.644499	0.308832	2.40614	1.30321	0.10765	0.936925
24.9691	23.2774	25.7853	24.6393	25.417	28.526	25.5928	22.3282	25.5563	27.3566	27.5838	27.4139	25.8023	25.8627		biological regulation;cation homeostasis;chemical homeostasis;homeostatic process;ion homeostasis;iron ion homeostasis;regulation of biological quality	carboxylic acid transmembrane transporter activity;citrate transmembrane transporter activity;ion transmembrane transporter activity;organic acid transmembrane transporter activity;substrate-specific transmembrane transporter activity;substrate-specific transporter activity;transmembrane transporter activity;transporter activity;tricarboxylic acid transmembrane transporter activity	cell part;cytoplasmic part;integral to membrane;intracellular membrane-bounded organelle;intracellular organelle;intracellular organelle part;intracellular part;intrinsic to membrane;membrane;membrane part;membrane-bounded organelle;mitochondrial inner membrane;mitochondrial membrane;mitochondrial part;mitochondrion;organelle;organelle inner membrane;organelle membrane;organelle part		Mtc	AACTTT_UNKNOWN;ACEVEDO_LIVER_CANCER_DN;ACTAYRNNNCCCR_UNKNOWN;chr2p13;CTGAGCC,MIR-24;GATTGGY_V$NFY_Q6_01;GCCNNNWTAAR_UNKNOWN;GSE13306_RA_VS_UNTREATED_TREG_UP;GSE17974_0H_VS_4H_IN_VITRO_ACT_CD4_TCELL_UP;GSE17974_CTRL_VS_ACT_IL4_AND_ANTI_IL12_0.5H_CD4_TCELL_UP;GSE17974_CTRL_VS_ACT_IL4_AND_ANTI_IL12_1H_CD4_TCELL_UP;GSE26495_NAIVE_VS_PD1HIGH_CD8_TCELL_UP;GSE36392_EOSINOPHIL_VS_NEUTROPHIL_IL25_TREATED_…		+									14	14	14	53.3	53.3	53.3	32.783	0	323.31	60511000000	129	NaN	46	0.227772	0.646297	0.89363	0.537878	0.222088	0.875473
24.5949	25.0468	26.1477	26.2231	25.6893	24.0814	23.2439	22.2897	23.6435	23.7538	24.5135	24.5216	24.8961	29.106		autophagy;biological regulation;catabolic process;cell differentiation;cellular catabolic process;cellular developmental process;cellular metabolic process;cellular process;cellular response to stimulus;defense response;developmental process;epithelial cell differentiation;immune response;immune system process;inflammatory response;innate immune response;metabolic process;phosphate-containing com…	binding;enzyme binding;kinase binding;protein binding;receptor binding;Toll-like receptor binding	cell part;cytoplasmic part;extracellular membrane-bounded organelle;extracellular organelle;extracellular region part;extracellular vesicular exosome;intracellular organelle part;intracellular part;membrane-bounded organelle;membrane-bounded vesicle;nuclear body;nuclear part;nucleoplasm part;organelle;organelle part;perinuclear region of cytoplasm;vesicle	Toll-like receptor signaling pathway	C2;CUE	ACEVEDO_LIVER_CANCER_DN;BIOCARTA_GSK3_PATHWAY;BIOCARTA_IL1R_PATHWAY;BIOCARTA_TOLL_PATHWAY;BRUINS_UVC_RESPONSE_LATE;CAGCTG_V$AP4_Q5;CELL_CELL_SIGNALING;chr11p;CREIGHTON_AKT1_SIGNALING_VIA_MTOR_UP;DODD_NASOPHARYNGEAL_CARCINOMA_UP;ENK_UV_RESPONSE_EPIDERMIS_UP;FEVR_CTNNB1_TARGETS_UP;GCM_MAPK10;GSE10094_LCMV_VS_LISTERIA_IND_EFF_CD4_TCELL_UP;GSE13411_NAIVE_BCELL_VS_PLASMA_CELL_DN;GSE14308_TH2_VS_NATURA…		+									3	3	3	19.3	19.3	19.3	30.345	0	68.579	2442300000	10	NaN	46	0.751121	0.261914	2.3485	1.47101	0.668852	0.64896
21.9774	23.2584	25.0149	25.9292	24.0002	24.3071	27.1449	28.4742	28.0989	29.4714	29.0197	29.31	26.601	25.5198		biological regulation;cellular process;cellular response to stimulus;cellular response to stress;establishment of localization;establishment of localization in cell;establishment of protein localization;exocytosis;negative regulation of biological process;negative regulation of cellular component organization;negative regulation of cellular process;negative regulation of endocytosis;negative regu…		cell junction;cell part;clathrin coated vesicle membrane;clathrin-coated vesicle;coated vesicle;coated vesicle membrane;cytoplasmic membrane-bounded vesicle;cytoplasmic part;cytoplasmic vesicle;cytoplasmic vesicle membrane;cytoplasmic vesicle part;endosomal part;endosome membrane;Golgi apparatus part;Golgi membrane;integral to membrane;intracellular membrane-bounded organelle;intracellular organe…		SCAMP	AAGCACA,MIR-218;AMBROSINI_FLAVOPIRIDOL_TREATMENT_TP53;ASTON_MAJOR_DEPRESSIVE_DISORDER_DN;BRUINS_UVC_RESPONSE_LATE;CAGCTG_V$AP4_Q5;CAGGTG_V$E12_Q6;CHNG_MULTIPLE_MYELOMA_HYPERPLOID_UP;chr15q23;CHYLA_CBFA2T3_TARGETS_UP;CTTTGTA,MIR-524;DURAND_STROMA_MAX_DN;GCM_CALM1;GCM_MAP4K4;GCM_MAPK10;GCM_SIRT2;GGGTGGRR_V$PAX4_03;GRADE_COLON_AND_RECTAL_CANCER_DN;GSE11924_TH2_VS_TH17_CD4_TCELL_UP;GSE13411_IGM_MEMOR…		+			generic						5	5	5	29.8	29.8	29.8	26.068	0	70.269	42312000000	168	NaN	46	0.300998	0.566495	1.16201	0.683858	0.649198	0.658418
26.0176	23.9558	23.6653	23.4918	24.0861	29.1933	23.3134	22.8417	28.1831	27.3654	27.0994	25.6966	27.1489	27.0315	Kif3-cadherin-catenin complex;Nephrin-cadherin complex (Nphs1, Ctnnd1, Cdh3, Cd2ap);Nephrin-cadherin complex (Nphs1, Ctnnd1, ZO-1, Cd2ap);Xin-Cdh2-Ctnnb1-Ctnnd1 complex	anatomical structure morphogenesis;biological adhesion;biological regulation;biosynthetic process;cell adhesion;cell differentiation;cell differentiation involved in salivary gland development;cell surface receptor linked signaling pathway;cell-cell adhesion;cellular biosynthetic process;cellular developmental process;cellular macromolecule biosynthetic process;cellular macromolecule metabolic pr…	binding;cadherin binding;cell adhesion molecule binding;enzyme binding;phosphatase binding;protein binding;protein domain specific binding;protein phosphatase binding;receptor binding	adherens junction;anchoring junction;cell junction;cell part;cell projection;cell-cell adherens junction;cell-cell junction;cytoplasm;cytoplasmic part;cytosol;extracellular membrane-bounded organelle;extracellular organelle;extracellular region part;extracellular vesicular exosome;intracellular membrane-bounded organelle;intracellular organelle;intracellular part;lamellipodium;membrane;membrane-b…	Adherens junction;Leukocyte transendothelial migration	Arm	AACATTC,MIR-409-3P;AACTGGA,MIR-145;AACTTT_UNKNOWN;ALCALAY_AML_BY_NPM1_LOCALIZATION_UP;ALFANO_MYC_TARGETS;ATGTACA,MIR-493;BENPORATH_CYCLING_GENES;BERENJENO_TRANSFORMED_BY_RHOA_DN;BURTON_ADIPOGENESIS_9;BYSTRYKH_HEMATOPOIESIS_STEM_CELL_QTL_TRANS;CAGGTG_V$E12_Q6;CCAWYNNGAAR_UNKNOWN;CCTGTGA,MIR-513;CHIARETTI_ACUTE_LYMPHOBLASTIC_LEUKEMIA_ZAP70;chr11q12;COULOUARN_TEMPORAL_TGFB1_SIGNATURE_DN;CREIGHTON_EN…	+	+									18	17	1	19.1	18.3	1.3	104.92	0	87.653	22683000000	74	1	46.5	0.436152	0.443252	1.76705	0.940155	0.745738	0.646994
25.9758	25.5889	25.1895	23.5298	23.9247	26.3677	24.2746	22.1499	25.6754	25.4955	26.3892	25.2364	26.3604	27.4294		alcohol metabolic process;cholesterol metabolic process;establishment of localization;lipid metabolic process;lipid transport;metabolic process;organic substance transport;primary metabolic process;small molecule metabolic process;steroid metabolic process;sterol metabolic process;transport		cell part;cytoplasm;extracellular region part;high-density lipoprotein particle;intracellular membrane-bounded organelle;intracellular organelle;intracellular part;macromolecular complex;membrane-bounded organelle;nucleus;organelle;plasma lipoprotein particle;protein-lipid complex		KH_1	ACTTTAT,MIR-142-5P;ALCOHOL_METABOLIC_PROCESS;AMUNDSON_POOR_SURVIVAL_AFTER_GAMMA_RADIATION_2G;CAGGTG_V$E12_Q6;CAIRO_HEPATOBLASTOMA_CLASSES_UP;CAMP_UP.V1_UP;CCACACA,MIR-147;CCTGCTG,MIR-214;CELLULAR_LIPID_METABOLIC_PROCESS;chr2q37;CTGYNNCTYTAA_UNKNOWN;CTTTAAR_UNKNOWN;FUJII_YBX1_TARGETS_DN;GGGCGGR_V$SP1_Q6;GOZGIT_ESR1_TARGETS_DN;GRADE_COLON_CANCER_UP;GRUETZMANN_PANCREATIC_CANCER_DN;GSE12366_GC_BCELL_…	+	+									14	14	14	12.4	12.4	12.4	141.74	0	159.12	14589000000	58	4	46.5	0.922975	0.203359	2.16287	1.72673	0.286087	0.83258
31.5594	28.6275	30.1797	25.425	26.9972	27.8491	30.6626	28.2895	31.6806	31.8721	31.9313	31.4053	30.571	28.7766		behavior;biological regulation;cell communication;cell-cell signaling;cellular macromolecule metabolic process;cellular metabolic process;cellular process;cellular protein metabolic process;cellular response to stimulus;chemosensory behavior;cognition;developmental process;innervation;intracellular signal transduction;learning or memory;macromolecule metabolic process;macromolecule modification;m…	adenyl nucleotide binding;adenyl ribonucleotide binding;ATP binding;binding;calcium-dependent protein kinase activity;calcium-dependent protein kinase C activity;calcium-dependent protein serine/threonine kinase activity;catalytic activity;cation binding;ion binding;kinase activity;metal ion binding;nucleotide binding;phosphotransferase activity, alcohol group as acceptor;protein kinase activity;…	cell junction;cell part;cell projection;cell-cell junction;cytoplasm;cytoplasmic part;cytosol;dendrite;intracellular membrane-bounded organelle;intracellular organelle;intracellular part;membrane;membrane-bounded organelle;neuron projection;nucleus;organelle;perinuclear region of cytoplasm;plasma membrane;synapse part;synaptic membrane	African trypanosomiasis;Aldosterone-regulated sodium reabsorption;Amoebiasis;Calcium signaling pathway;Endocrine and other factor-regulated calcium reabsorption;ErbB signaling pathway;Fc gamma R-mediated phagocytosis;Focal adhesion;Gap junction;Gastric acid secretion;Glioma;Leukocyte transendothelial migration;Long-term depression;Long-term potentiation;MAPK signaling pathway;MAPK signaling pathw…	C1_1;C2;Pkinase;Pkinase_C	AAAYRNCTG_UNKNOWN;AACTTT_UNKNOWN;BIOCARTA_KERATINOCYTE_PATHWAY;BIOPOLYMER_CATABOLIC_PROCESS;BIOPOLYMER_METABOLIC_PROCESS;BIOPOLYMER_MODIFICATION;CACGTG_V$MYC_Q2;CAGCTG_V$AP4_Q5;CAGGTG_V$E12_Q6;CATABOLIC_PROCESS;CELLULAR_MACROMOLECULE_METABOLIC_PROCESS;CELLULAR_PROTEIN_METABOLIC_PROCESS;chr19q13;CTTTAAR_UNKNOWN;DNA_DEPENDENT_DNA_REPLICATION;DNA_METABOLIC_PROCESS;DNA_REPAIR;DNA_REPLICATION;FIRESTEI…		+			generic						25	25	24	38.2	38.2	35.9	78.357	0	323.31	586450000000	538	NaN	46.5	0.762704	0.264728	1.80138	1.46106	0.946938	0.672215
23.7978	25.8372	28.8891	24.5013	24.6654	30.1079	26.815	28.042	30.305	29.8176	29.9666	29.843	29.5971	31.0549		biological regulation;biosynthetic process;cellular biosynthetic process;cellular macromolecule biosynthetic process;cellular macromolecule metabolic process;cellular metabolic process;cellular process;cellular protein metabolic process;cellular response to stimulus;cellular response to stress;macromolecule biosynthetic process;macromolecule metabolic process;macromolecule modification;metabolic …	binding;nucleic acid binding;ribonucleoprotein binding;ribosome binding;RNA binding;translation factor activity, nucleic acid binding;translation initiation factor activity	cell part;cytoplasm;cytoplasmic part;eukaryotic 48S preinitiation complex;eukaryotic translation initiation factor 2 complex;eukaryotic translation initiation factor 2B complex;extracellular membrane-bounded organelle;extracellular organelle;extracellular region part;extracellular vesicular exosome;intracellular membrane-bounded organelle;intracellular non-membrane-bounded organelle;intracellular…	Hepatitis C;Measles;Protein processing in endoplasmic reticulum;RNA transport	EIF_2_alpha;S1	ACEVEDO_LIVER_TUMOR_VS_NORMAL_ADJACENT_TISSUE_DN;APRELIKOVA_BRCA1_TARGETS;ASTIER_INTEGRIN_SIGNALING;BASSO_B_LYMPHOCYTE_NETWORK;BENPORATH_MYC_MAX_TARGETS;BENPORATH_OCT4_TARGETS;BERENJENO_TRANSFORMED_BY_RHOA_UP;BHAT_ESR1_TARGETS_VIA_AKT1_UP;BHATI_G2M_ARREST_BY_2METHOXYESTRADIOL_UP;BIOCARTA_CHEMICAL_PATHWAY;BIOCARTA_EIF_PATHWAY;BIOCARTA_EIF2_PATHWAY;BIOCARTA_IGF1MTOR_PATHWAY;BIOCARTA_RNA_PATHWAY;BIO…	+	+									11	11	11	42.5	42.5	42.5	36.108	0	127.58	88124000000	104	1	47	0.975337	0.187694	2.75745	1.83916	0.102855	0.942246
24.9391	23.6102	22.7368	24.5364	22.9494	23.4718	23.4324	23.0449	23.4737	25.1339	23.4241	23.2949	24.995	24.2668		anatomical structure morphogenesis;axis elongation;axon regeneration;axonogenesis;biological adhesion;biological regulation;branch elongation of an epithelium;bud outgrowth involved in lung branching;cell adhesion;cell communication;cell differentiation;cell part morphogenesis;cell projection morphogenesis;cell projection organization;cell-cell signaling;cellular component morphogenesis;cellular …	binding;fibronectin binding;protein binding;syndecan binding	adherens junction;anchoring junction;basement membrane;cell junction;cell part;cell-substrate adherens junction;cell-substrate junction;extracellular matrix;extracellular matrix part;extracellular region;extracellular region part;extracellular space;focal adhesion;interstitial matrix;membrane;proteinaceous extracellular matrix	ECM-receptor interaction;Focal adhesion	EGF_2;Fibrinogen_C;fn3;hEGF	AMIT_SERUM_RESPONSE_60_MCF10A;AZARE_NEOPLASTIC_TRANSFORMATION_BY_STAT3_DN;AZARE_STAT3_TARGETS;BEGUM_TARGETS_OF_PAX3_FOXO1_FUSION_DN;BENPORATH_NANOG_TARGETS;BENPORATH_NOS_TARGETS;BENPORATH_OCT4_TARGETS;BENPORATH_SOX2_TARGETS;BERENJENO_TRANSFORMED_BY_RHOA_REVERSIBLY_DN;BERENJENO_TRANSFORMED_BY_RHOA_UP;BHAT_ESR1_TARGETS_VIA_AKT1_DN;BILD_E2F3_ONCOGENIC_SIGNATURE;BLALOCK_ALZHEIMERS_DISEASE_INCIPIENT_U…	+	+			generic						23	23	23	12.3	12.3	12.3	231.8	0	130.27	28029000000	83	1	47	1.09019	0.19664	0.960925	1.77601	0.0828474	0.946074
31.6104	23.8989	26.6483	23.5153	24.4903	26.8986	28.7258	26.6807	32.8177	32.4456	32.6163	32.0461	31.6996	29.6581	Cask-Dlg1 complex;Dlg3-Lin7-SAP97 complex;Lin2/CASK-SAP97 complex;SAP97-Cav-3-Kv1.5 complex	actin cytoskeleton organization;actin filament organization;actin filament-based process;activation of protein kinase activity;adaptive immune response;adaptive immune response based on somatic recombination of immune receptors built from immunoglobulin superfamily domains;amyloid precursor protein metabolic process;anatomical structure development;anatomical structure morphogenesis;biological ad…	binding;catalytic activity;channel regulator activity;enzyme binding;glutamate receptor binding;guanylate kinase activity;ion channel binding;ionotropic glutamate receptor binding;kinase activity;kinase binding;L27 domain binding;mitogen-activated protein kinase kinase binding;nucleobase-containing compound kinase activity;nucleotide kinase activity;phosphatase binding;phosphotransferase activity…	adherens junction;anchoring junction;axon part;basal lamina;basolateral plasma membrane;cell junction;cell part;cell projection membrane;cell projection part;cell-cell adherens junction;cell-cell junction;cytoplasm;cytoplasmic part;cytoskeletal part;endoplasmic reticulum;endoplasmic reticulum membrane;endoplasmic reticulum part;extracellular matrix part;extracellular membrane-bounded organelle;ex…	T cell receptor signaling pathway	Guanylate_kin;L27_1;MAGUK_N_PEST;PDZ;PDZ_assoc;SH3_1	ACTIN_CYTOSKELETON_ORGANIZATION_AND_BIOGENESIS;ACTIN_FILAMENT_BASED_PROCESS;ACTIN_FILAMENT_ORGANIZATION;ANATOMICAL_STRUCTURE_DEVELOPMENT;ANATOMICAL_STRUCTURE_MORPHOGENESIS;APRELIKOVA_BRCA1_TARGETS;BASOLATERAL_PLASMA_MEMBRANE;BOHN_PRIMARY_IMMUNODEFICIENCY_SYNDROM_UP;BROWNE_HCMV_INFECTION_12HR_UP;BROWNE_HCMV_INFECTION_16HR_UP;BROWNE_HCMV_INFECTION_8HR_UP;CAGGTG_V$E12_Q6;CCTNTMAGA_UNKNOWN;CELL_CELL_…		+			excitatory						32	22	22	40.2	27.9	27.9	91.622	0	323.31	301050000000	284	NaN	47	1.85134	0.0734412	4.43572	3.41032	0.926236	0.643619
30.3085	28.9449	28.8479	23.8204	24.3087	31.7605	31.3554	29.863	31.944	32.7263	32.5039	31.6243	29.9741	30.4656		biological regulation;calcium ion-dependent exocytosis of neurotransmitter;cellular component organization;cellular component organization at cellular level;cellular component organization or biogenesis;cellular component organization or biogenesis at cellular level;cellular membrane fusion;cellular membrane organization;cellular process;establishment of localization;establishment of localization…	binding;calcium ion binding;calcium-dependent phospholipid binding;cation binding;clathrin binding;ion binding;lipid binding;metal ion binding;phospholipid binding;protein binding;SNARE binding;syntaxin binding	cell part;cytoplasmic membrane-bounded vesicle;cytoplasmic part;cytoplasmic vesicle;dense core granule;extracellular membrane-bounded organelle;extracellular organelle;extracellular region part;extracellular vesicular exosome;intracellular membrane-bounded organelle;intracellular organelle;intracellular part;lysosome;lytic vacuole;membrane;membrane-bounded organelle;membrane-bounded vesicle;organ…		C2	AAAGGAT,MIR-501;ACTTTAT,MIR-142-5P;BENPORATH_ES_WITH_H3K27ME3;CAGGTG_V$E12_Q6;CCAGGGG,MIR-331;CHARAFE_BREAST_CANCER_LUMINAL_VS_MESENCHYMAL_UP;chr11q12;CTACCTC,LET-7A,LET-7B,LET-7C,LET-7D,LET-7E,LET-7F,MIR-98,LET-7G,LET-7I;CTTTGCA,MIR-527;FEVR_CTNNB1_TARGETS_UP;GATAAGR_V$GATA_C;GGGAGGRR_V$MAZ_Q6;GSE15930_STIM_VS_STIM_AND_IFNAB_24H_CD8_T_CELL_DN;GSE15930_STIM_VS_STIM_AND_IL-12_24H_CD8_T_CELL_DN;GSE…		+									23	23	3	41.1	41.1	9.9	63.098	0	323.31	224190000000	305	NaN	47	0.267925	0.599418	1.3661	0.627791	1.45968	0.579048
23.2457	23.661	24.0218	24.9457	23.501	24.581	23.4071	23.7896	27.9444	27.9585	29.5994	27.2496	27.8448	23.7288		anatomical structure development;biological regulation;cell cycle phase;cell cycle process;cell development;cellular component disassembly;cellular component disassembly at cellular level;cellular component organization;cellular component organization at cellular level;cellular component organization or biogenesis;cellular component organization or biogenesis at cellular level;cellular developmen…	adenyl nucleotide binding;adenyl ribonucleotide binding;ATP binding;binding;enzyme binding;glycolipid binding;lipid binding;nucleotide binding;protein binding;purine nucleotide binding;purine ribonucleoside triphosphate binding;purine ribonucleotide binding;ribonucleotide binding;unfolded protein binding	blood microparticle;cell part;cell surface;chromosomal part;cytoplasmic part;cytosol;extracellular membrane-bounded organelle;extracellular organelle;extracellular region part;extracellular vesicular exosome;germ cell nucleus;intracellular membrane-bounded organelle;intracellular organelle;intracellular organelle part;intracellular part;male germ cell nucleus;membrane;membrane-bounded organelle;m…	Antigen processing and presentation;Endocytosis;MAPK signaling pathway;Measles;Protein processing in endoplasmic reticulum;Spliceosome;Toxoplasmosis	HSP70	AAAYWAACM_V$HFH4_01;ACAACTT,MIR-382;ASTON_MAJOR_DEPRESSIVE_DISORDER_DN;BAELDE_DIABETIC_NEPHROPATHY_DN;BENPORATH_MYC_MAX_TARGETS;BERENJENO_TRANSFORMED_BY_RHOA_DN;BLUM_RESPONSE_TO_SALIRASIB_DN;BROWNE_HCMV_INFECTION_16HR_UP;BROWNE_HCMV_INFECTION_20HR_UP;BROWNE_HCMV_INFECTION_48HR_UP;CAFFAREL_RESPONSE_TO_THC_8HR_5_DN;CAFFAREL_RESPONSE_TO_THC_DN;CAIRO_HEPATOBLASTOMA_UP;CEBALLOS_TARGETS_OF_TP53_AND_MYC…		+					+				35	19	16	55.8	34.3	31.9	69.641	0	323.31	168200000000	338	NaN	47	1.09746	0.162172	2.4547	2.01227	0.730026	0.65843
23.3815	24.0819	25.1023	30.511	24.1194	25.083	23.5747	25.084	27.4679	25.2828	27.185	26.2608	25.1694	23.4907	Multicomponent signaling complex, anti-CD40 stimulated (Birc2, Birc3, Cd40, Ikbkg, Map2k4, Map2k7, Map3k1, Traf2, Ube2n)	activation of JUN kinase activity;activation of MAPK activity;apoptosis;biological regulation;cell death;cellular macromolecule metabolic process;cellular metabolic process;cellular process;cellular protein metabolic process;cellular response to stimulus;cellular response to stress;death;intracellular protein kinase cascade;intracellular signal transduction;macromolecule metabolic process;macromo…	adenyl nucleotide binding;adenyl ribonucleotide binding;ATP binding;binding;catalytic activity;cation binding;enzyme binding;ion binding;JUN kinase kinase activity;kinase activity;kinase binding;magnesium ion binding;MAP kinase kinase activity;metal ion binding;nucleotide binding;phosphatase binding;phosphotransferase activity, alcohol group as acceptor;protein binding;protein kinase activity;pro…	cell part;cytoplasm;cytoplasmic part;cytosol;intracellular membrane-bounded organelle;intracellular organelle;intracellular part;membrane-bounded organelle;nucleus;organelle	ErbB signaling pathway;Fc epsilon RI signaling pathway;GnRH signaling pathway;MAPK signaling pathway;Neurotrophin signaling pathway;Osteoclast differentiation;Protein processing in endoplasmic reticulum;T cell receptor signaling pathway;Toll-like receptor signaling pathway	Pkinase	ACCAAAG,MIR-9;ACEVEDO_LIVER_TUMOR_VS_NORMAL_ADJACENT_TISSUE_DN;ACTGTGA,MIR-27A,MIR-27B;BENPORATH_MYC_MAX_TARGETS;BIOCARTA_FCER1_PATHWAY;BIOCARTA_HIVNEF_PATHWAY;BIOCARTA_KERATINOCYTE_PATHWAY;BIOCARTA_MAPK_PATHWAY;BLALOCK_ALZHEIMERS_DISEASE_UP;CACCAGC,MIR-138;CACTGTG,MIR-128A,MIR-128B;CAGCAGG,MIR-370;CAGGTA_V$AREB6_01;CCAGGGG,MIR-331;chr19p13;CTCAGGG,MIR-125B,MIR-125A;CTCNANGTGNY_UNKNOWN;CTGCAGY_UN…	+	+									6	6	6	11.8	11.8	11.8	59.312	0	12.467	55012000000	42	1	48	0.254884	0.632513	0.508331	0.560934	0.722806	0.64563
26.8795	23.9799	24.1255	26.753	24.5996	23.5677	22.5708	22.7562	26.7236	25.0915	26.0119	25.7439	27.82	25.5937		biological regulation;cellular component organization;cellular component organization at cellular level;cellular component organization or biogenesis;cellular component organization or biogenesis at cellular level;cellular macromolecule metabolic process;cellular membrane organization;cellular metabolic process;cellular process;cellular response to stimulus;endomembrane system organization;endoso…	ARF guanyl-nucleotide exchange factor activity;binding;enzyme regulator activity;GABA receptor binding;GTPase regulator activity;guanyl-nucleotide exchange factor activity;nucleoside-triphosphatase regulator activity;protein binding;protein kinase A binding;protein kinase A regulatory subunit binding;receptor binding;small GTPase regulator activity	asymmetric synapse;axonemal microtubule;axoneme part;cell junction;cell part;cell projection;cell projection part;cytoplasmic membrane-bounded vesicle;cytoplasmic part;cytoplasmic vesicle;cytoskeletal part;cytosol;dendritic spine;endosome;Golgi apparatus part;Golgi membrane;intracellular membrane-bounded organelle;intracellular organelle;intracellular organelle part;intracellular part;macromolecu…		DUF1981;Sec7	APPIERTO_RESPONSE_TO_FENRETINIDE_DN;BIOCARTA_ARAP_PATHWAY;BLALOCK_ALZHEIMERS_DISEASE_DN;BOYAULT_LIVER_CANCER_SUBCLASS_G23_UP;BROWNE_HCMV_INFECTION_16HR_UP;BUYTAERT_PHOTODYNAMIC_THERAPY_STRESS_UP;CELLULAR_LOCALIZATION;chr20q13;CREIGHTON_ENDOCRINE_THERAPY_RESISTANCE_3;CYTOPLASM;CYTOPLASMIC_PART;CYTOSOL;ENDOMEMBRANE_SYSTEM;ESTABLISHMENT_OF_CELLULAR_LOCALIZATION;ESTABLISHMENT_OF_LOCALIZATION;EXOCYTOS…		+			generic						17	17	14	9.9	9.9	8.6	202.24	0	47.571	29796000000	68	NaN	48	1.85662	0.0753557	3.01228	3.30005	0.198469	0.881337
25.3636	22.6748	25.7705	26.2226	23.2448	28.8836	26.7636	20.725	30.3836	29.0988	28.8131	28.7353	30.6888	27.2201		anatomical structure development;biological adhesion;cell adhesion;cell-cell adhesion;cellular process;developmental process;forebrain development;homophilic cell adhesion	binding;calcium ion binding;cation binding;ion binding;metal ion binding	cell junction;cell part;cell projection part;cell-cell contact zone;cell-cell junction;growth cone;integral to membrane;integral to plasma membrane;intrinsic to membrane;intrinsic to plasma membrane;membrane part;plasma membrane part;site of polarized growth		Cadherin;Cadherin_2;Protocadherin	AAAGGGA,MIR-204,MIR-211;AACATTC,MIR-409-3P;AACTTT_UNKNOWN;AAGGGAT,MIR-188;ACATATC,MIR-190;AGCATTA,MIR-155;ALCALAY_AML_BY_NPM1_LOCALIZATION_UP;ALONSO_METASTASIS_DN;ALONSO_METASTASIS_EMT_DN;ATATGCA,MIR-448;ATGTTAA,MIR-302C;BASSO_HAIRY_CELL_LEUKEMIA_DN;BLALOCK_ALZHEIMERS_DISEASE_UP;BONCI_TARGETS_OF_MIR15A_AND_MIR16_1;BOQUEST_STEM_CELL_UP;BROWNE_HCMV_INFECTION_10HR_UP;BROWNE_HCMV_INFECTION_20HR_UP;CA…		+									16	16	16	17.2	17.2	17.2	136.14	0	193.95	44898000000	129	NaN	48	0.838303	0.217153	3.97715	1.65336	0.188992	0.886886
23.7878	27.0697	22.8319	29.171	28.189	24.5207	23.2471	28.2584	31.4774	31.0575	30.6302	30.4247	31.3088	28.1233		biological regulation;biosynthetic process;cellular biosynthetic process;cellular macromolecule biosynthetic process;cellular macromolecule metabolic process;cellular metabolic process;cellular process;cellular protein metabolic process;cellular response to chemical stimulus;cellular response to cytokine stimulus;cellular response to interleukin-4;cellular response to organic substance;cellular r…	binding;enzyme binding;fibroblast growth factor binding;growth factor binding;mRNA binding;nucleic acid binding;protein binding;RNA binding;structural constituent of ribosome;structural molecule activity	adherens junction;anchoring junction;cell junction;cell part;cell-substrate adherens junction;cell-substrate junction;cytoplasm;cytosolic small ribosomal subunit;extracellular membrane-bounded organelle;extracellular organelle;extracellular region part;extracellular vesicular exosome;focal adhesion;intracellular membrane-bounded organelle;intracellular organelle;intracellular organelle part;intra…	Ribosome	Ribosomal_S5;Ribosomal_S5_C	BHATI_G2M_ARREST_BY_2METHOXYESTRADIOL_DN;BIOSYNTHETIC_PROCESS;CACGTG_V$MYC_Q2;CAFFAREL_RESPONSE_TO_THC_24HR_3_UP;CAFFAREL_RESPONSE_TO_THC_24HR_5_UP;CAFFAREL_RESPONSE_TO_THC_UP;CELLULAR_BIOSYNTHETIC_PROCESS;CELLULAR_MACROMOLECULE_METABOLIC_PROCESS;CELLULAR_PROTEIN_METABOLIC_PROCESS;chr16p13;DAZARD_RESPONSE_TO_UV_NHEK_UP;DAZARD_UV_RESPONSE_CLUSTER_G5;DOANE_RESPONSE_TO_ANDROGEN_DN;FLECHNER_PBL_KIDNE…		+									13	13	13	39.2	39.2	39.2	31.231	0	24.018	226590000000	142	NaN	48	1.14556	0.151514	3.89849	2.15418	0.489959	0.673584
27.2496	21.8695	22.5618	24.3113	25.5109	24.8238	25.8853	21.7624	28.4387	28.7723	29.14	27.7277	27.3763	23.7599		anatomical structure morphogenesis;axonogenesis;biological adhesion;biological regulation;brain morphogenesis;cell adhesion;cell migration;cell migration in hindbrain;cell motility;cell part morphogenesis;cell projection morphogenesis;cell projection organization;cell-cell adhesion;cellular component morphogenesis;cellular component movement;cellular component organization;cellular component orga…	structural molecule activity	actin cytoskeleton;adherens junction;anchoring junction;axon;basolateral plasma membrane;cell junction;cell part;cell projection;cell-cell adherens junction;cell-cell junction;cytoplasm;cytoskeleton;intracellular non-membrane-bounded organelle;intracellular organelle;intracellular part;lamellipodium;membrane part;neuron projection;non-membrane-bounded organelle;organelle;plasma membrane part	Adherens junction;Arrhythmogenic right ventricular cardiomyopathy (ARVC);Bacterial invasion of epithelial cells;Endometrial cancer;Leukocyte transendothelial migration;Pathways in cancer;Tight junction	Vinculin	AACATTC,MIR-409-3P;BIOCARTA_CELL2CELL_PATHWAY;BLALOCK_ALZHEIMERS_DISEASE_DN;BOYAULT_LIVER_CANCER_SUBCLASS_G6_UP;BROWNE_HCMV_INFECTION_30MIN_UP;BROWNE_HCMV_INFECTION_48HR_UP;BYSTRYKH_HEMATOPOIESIS_STEM_CELL_QTL_TRANS;CHENG_IMPRINTED_BY_ESTRADIOL;CHIANG_LIVER_CANCER_SUBCLASS_CTNNB1_UP;chr2p12;CTTTGT_V$LEF1_Q2;GSE15930_STIM_VS_STIM_AND_TRICHOSTATINA_72H_CD8_T_CELL_UP;GSE22886_NAIVE_CD4_TCELL_VS_48H_…		+			generic		+				21	21	19	27.1	27.1	24.4	105.28	0	323.31	84822000000	132	NaN	48	0.529435	0.382731	1.79238	1.09645	0.906954	0.67537
23.0096	23.0866	25.6216	23.984	24.848	27.6527	26.4954	22.9108	27.1468	26.9516	27.6787	26.6521	27.1142	28.0641		cellular macromolecule metabolic process;cellular metabolic process;cellular process;cellular protein metabolic process;demethylation;macromolecule metabolic process;macromolecule modification;metabolic process;one-carbon metabolic process;primary metabolic process;protein dealkylation;protein demethylation;protein metabolic process;protein modification process;small molecule metabolic process	binding;carboxylic ester hydrolase activity;catalytic activity;enzyme binding;hydrolase activity;hydrolase activity, acting on ester bonds;phosphatase binding;protein binding;protein C-terminal methylesterase activity;protein methylesterase activity;protein phosphatase 2A binding;protein phosphatase binding			Abhydrolase_6	AACTTT_UNKNOWN;AAGCACA,MIR-218;ACTGTGA,MIR-27A,MIR-27B;BENPORATH_MYC_MAX_TARGETS;BIOPOLYMER_METABOLIC_PROCESS;BIOPOLYMER_MODIFICATION;CACTGTG,MIR-128A,MIR-128B;CAGCACT,MIR-512-3P;CAGGTCC,MIR-492;CARBOXYLESTERASE_ACTIVITY;CCAGGTT,MIR-490;CCCACAT,MIR-299-3P;CCTGCTG,MIR-214;CELLULAR_MACROMOLECULE_METABOLIC_PROCESS;CELLULAR_PROTEIN_METABOLIC_PROCESS;chr11q13;CTCAGGG,MIR-125B,MIR-125A;CTTTGT_V$LEF1_Q2…		+									4	4	4	8.5	8.5	8.5	42.256	0	25.714	14776000000	26	NaN	48	0.667466	0.305821	1.80008	1.31553	0.0125185	0.99492
28.8277	22.6529	26.7023	24.5868	27.351	27.0215	30.8636	26.9485	27.4646	29.5168	28.7752	29.2082	28.7824	27.9767		anatomical structure morphogenesis;apoptotic mitochondrial changes;biological regulation;cell death;cell part morphogenesis;cellular component assembly;cellular component assembly at cellular level;cellular component morphogenesis;cellular component organization;cellular component organization at cellular level;cellular component organization or biogenesis;cellular component organization or bioge…	binding;catalytic activity;enzyme binding;GTP binding;GTPase activity;guanyl nucleotide binding;guanyl ribonucleotide binding;hydrolase activity;hydrolase activity, acting on acid anhydrides;hydrolase activity, acting on acid anhydrides, in phosphorus-containing anhydrides;identical protein binding;lipid binding;nucleoside-triphosphatase activity;nucleotide binding;protein binding;protein dimeriz…	brush border;cell junction;cell part;cell projection;clathrin coated vesicle membrane;coated pit;coated vesicle membrane;cytoplasm;cytoplasmic part;cytoplasmic vesicle membrane;cytoplasmic vesicle part;cytoskeletal part;cytosol;Golgi apparatus;intracellular membrane-bounded organelle;intracellular organelle;intracellular organelle part;intracellular part;macromolecular complex;membrane;membrane p…	Bacterial invasion of epithelial cells;Endocrine and other factor-regulated calcium reabsorption;Endocytosis;Fc gamma R-mediated phagocytosis	Dynamin_M;GED	ACTAYRNNNCCCR_UNKNOWN;APOPTOSIS_GO;APOPTOTIC_MITOCHONDRIAL_CHANGES;APOPTOTIC_PROGRAM;BAELDE_DIABETIC_NEPHROPATHY_DN;BLALOCK_ALZHEIMERS_DISEASE_DN;BOYLAN_MULTIPLE_MYELOMA_PCA3_DN;BRUINS_UVC_RESPONSE_VIA_TP53_GROUP_D;CASORELLI_ACUTE_PROMYELOCYTIC_LEUKEMIA_DN;CELL_DEVELOPMENT;chr12p;CYCLIN_D1_KE_.V1_DN;CYTOPLASM;CYTOPLASMIC_PART;DIAZ_CHRONIC_MEYLOGENOUS_LEUKEMIA_UP;DODD_NASOPHARYNGEAL_CARCINOMA_DN;E…		+			generic	+				+	22	22	2	34	34	6.1	82.657	0	205.96	86788000000	191	NaN	48	0.207222	0.680151	0.609645	0.485302	0.0339024	0.972224
23.5372	23.7459	23.5757	23.038	23.9081	22.9867	21.8554	23.5012	25.1827	24.0912	24.6175	25.4151	24.1564	24.662		cellular process;establishment of localization;transmembrane transport;transport	active transmembrane transporter activity;adenyl nucleotide binding;adenyl ribonucleotide binding;ATP binding;ATPase activity;ATPase activity, coupled;ATPase activity, coupled to movement of substances;ATPase activity, coupled to transmembrane movement of substances;binding;catalytic activity;hydrolase activity;hydrolase activity, acting on acid anhydrides;hydrolase activity, acting on acid anhyd…	cell part;cytoplasmic part;integral to membrane;intracellular membrane-bounded organelle;intracellular non-membrane-bounded organelle;intracellular organelle;intracellular organelle part;intracellular part;intrinsic to membrane;membrane;membrane part;membrane-bounded organelle;mitochondrial inner membrane;mitochondrial membrane;mitochondrial part;mitochondrion;non-membrane-bounded organelle;nucle…	ABC transporters	ABC_membrane;ABC_tran	ADENYL_NUCLEOTIDE_BINDING;ADENYL_RIBONUCLEOTIDE_BINDING;ATP_BINDING;BRUINS_UVC_RESPONSE_LATE;BYSTRYKH_HEMATOPOIESIS_STEM_CELL_QTL_TRANS;CELL_FRACTION;chr7q35;CYTOPLASM;CYTOPLASMIC_PART;DAIRKEE_TERT_TARGETS_DN;DELACROIX_RAR_BOUND_ES;DELACROIX_RARG_BOUND_MEF;ENVELOPE;ESTABLISHMENT_OF_LOCALIZATION;GAUSSMANN_MLL_AF4_FUSION_TARGETS_F_DN;GRADE_COLON_AND_RECTAL_CANCER_UP;GSE10325_BCELL_VS_LUPUS_BCELL_UP…		+									2	2	2	3.1	3.1	3.1	77.999	0	3.8065	4135600000	22	NaN	48	1.4018	0.127241	1.68164	2.37383	0.0836151	0.948357
33.2869	30.9563	31.2696	27.5938	27.2243	31.275	32.1773	30.6665	33.7279	33.264	33.2034	32.9955	32.0724	30.4881		anatomical structure development;anatomical structure morphogenesis;axon extension;axonogenesis;biological regulation;brain development;cell growth;cell migration;cell motility;cell part morphogenesis;cell projection morphogenesis;cell projection organization;cellular component morphogenesis;cellular component movement;cellular component organization;cellular component organization at cellular le…	adenyl nucleotide binding;adenyl ribonucleotide binding;ATP binding;binding;catalytic activity;kinase activity;nucleotide binding;phosphotransferase activity, alcohol group as acceptor;protein kinase activity;protein serine/threonine kinase activity;purine nucleotide binding;purine ribonucleoside triphosphate binding;purine ribonucleotide binding;ribonucleotide binding;transferase activity;transf…			DCX;Pkinase	AMIT_EGF_RESPONSE_480_HELA;ANATOMICAL_STRUCTURE_DEVELOPMENT;BENPORATH_EED_TARGETS;BENPORATH_ES_1;BENPORATH_ES_WITH_H3K27ME3;BIOPOLYMER_METABOLIC_PROCESS;BIOPOLYMER_MODIFICATION;BOQUEST_STEM_CELL_CULTURED_VS_FRESH_UP;BOQUEST_STEM_CELL_UP;BROWNE_HCMV_INFECTION_16HR_DN;CAGGTA_V$AREB6_01;CELLULAR_MACROMOLECULE_METABOLIC_PROCESS;CELLULAR_PROTEIN_METABOLIC_PROCESS;CENTRAL_NERVOUS_SYSTEM_DEVELOPMENT;chr…		+									29	29	17	45.1	45.1	23.1	84.152	0	323.31	454830000000	389	NaN	48.5	0.475719	0.422589	1.51622	0.997587	0.964798	0.670507
30.0678	29.6362	32.0912	28.2274	27.555	31.1372	29.2851	28.6097	32.5184	33.2784	33.1294	33.3802	30.9422	28.8193		adult behavior;adult locomotory behavior;associative learning;ATP hydrolysis coupled proton transport;behavior;biological regulation;cardiac muscle contraction;cation homeostasis;cation transport;cell surface receptor linked signaling pathway;cellular cation homeostasis;cellular chemical homeostasis;cellular homeostasis;cellular ion homeostasis;cellular metal ion homeostasis;cellular monovalent i…	active transmembrane transporter activity;adenyl nucleotide binding;adenyl ribonucleotide binding;ATP binding;ATPase activity;ATPase activity, coupled;ATPase activity, coupled to movement of substances;ATPase activity, coupled to transmembrane movement of ions;ATPase activity, coupled to transmembrane movement of ions, phosphorylative mechanism;ATPase activity, coupled to transmembrane movement o…	axon;cell part;cell projection;cell projection part;cytoplasm;cytoplasmic part;dendritic spine head;dendritic spine neck;endoplasmic reticulum;extracellular region part;extracellular space;Golgi apparatus;integral to membrane;intracellular membrane-bounded organelle;intracellular organelle;intracellular part;intrinsic to membrane;macromolecular complex;membrane;membrane part;membrane-bounded orga…	Aldosterone-regulated sodium reabsorption;Bile secretion;Carbohydrate digestion and absorption;Cardiac muscle contraction;Collecting duct acid secretion;Endocrine and other factor-regulated calcium reabsorption;Gastric acid secretion;Mineral absorption;Oxidative phosphorylation;Pancreatic secretion;Protein digestion and absorption;Proximal tubule bicarbonate reclamation;Salivary secretion	Cation_ATPase_C;Cation_ATPase_N;E1-E2_ATPase;H-K_ATPase_N;Hydrolase	ACTIVE_TRANSMEMBRANE_TRANSPORTER_ACTIVITY;ATGGYGGA_UNKNOWN;ATPASE_ACTIVITY;ATPASE_ACTIVITY_COUPLED;ATPASE_ACTIVITY_COUPLED_TO_MOVEMENT_OF_SUBSTANCES;ATPASE_ACTIVITY_COUPLED_TO_TRANSMEMBRANE_MOVEMENT_OF_IONS;ATPASE_ACTIVITY_COUPLED_TO_TRANSMEMBRANE_MOVEMENT_OF_IONS_PHOSPHORYLATIVE_MECHANISM;BANDRES_RESPONSE_TO_CARMUSTIN_MGMT_48HR_DN;BANDRES_RESPONSE_TO_CARMUSTIN_WITHOUT_MGMT_48HR_DN;BENPORATH_ES_W…	+	+			generic	+				+	45	28	27	42.3	25	24.2	111.69	0	323.31	748610000000	567	1	49	0.624029	0.327005	1.90049	1.25246	0.651676	0.662709
24.0916	23.7083	25.3656	24.4988	29.1735	29.256	24.7801	26.6737	31.1857	34.3428	30.6476	30.7114	30.5221	23.6916		establishment of localization;establishment of localization in cell;establishment of protein localization;intracellular protein transport;intracellular transport;protein transport;transport		cell part;cytoplasm;extracellular membrane-bounded organelle;extracellular organelle;extracellular region part;extracellular vesicular exosome;intracellular organelle part;intracellular part;membrane;membrane-bounded organelle;membrane-bounded vesicle;nuclear part;nucleoplasm;organelle;organelle part;vesicle		CAS_CSE1;Cse1;IBN_N	ACOSTA_PROLIFERATION_INDEPENDENT_MYC_TARGETS_UP;ALFANO_MYC_TARGETS;APOPTOSIS_GO;BASSO_B_LYMPHOCYTE_NETWORK;BENPORATH_ES_1;BENPORATH_PROLIFERATION;BERENJENO_TRANSFORMED_BY_RHOA_UP;BIDUS_METASTASIS_UP;BLALOCK_ALZHEIMERS_DISEASE_DN;BLUM_RESPONSE_TO_SALIRASIB_DN;BURTON_ADIPOGENESIS_4;CACCAGC,MIR-138;CAIRO_HEPATOBLASTOMA_CLASSES_UP;CASORELLI_ACUTE_PROMYELOCYTIC_LEUKEMIA_DN;CELL_DEVELOPMENT;CELL_PROLIF…		+									9	9	9	11.1	11.1	11.1	110.45	0	90.921	465670000000	127	NaN	49	0.135278	0.76718	0.837482	0.34673	0.657935	0.646938
30.1401	23.8683	27.1435	29.4261	25.1804	29.2121	24.6903	27.8032	27.9816	28.5411	29.1106	28.8707	25.9733	26.5551							chr22q11;CREIGHTON_ENDOCRINE_THERAPY_RESISTANCE_3;CREIGHTON_ENDOCRINE_THERAPY_RESISTANCE_5;FULCHER_INFLAMMATORY_RESPONSE_LECTIN_VS_LPS_UP;GSE34205_HEALTHY_VS_RSV_INF_INFANT_PBMC_UP;GSE34205_RSV_VS_FLU_INF_INFANT_PBMC_DN;KRIEG_HYPOXIA_NOT_VIA_KDM3A;PEREZ_TP53_TARGETS;RODRIGUES_THYROID_CARCINOMA_ANAPLASTIC_DN;RODRIGUES_THYROID_CARCINOMA_POORLY_DIFFERENTIATED_DN		+									10	10	10	35.1	35.1	35.1	34.668	0	81.891	24108000000	82	NaN	49	0.101825	0.823943	0.411537	0.261795	0.680241	0.664784
29.8071	23.2481	28.134	24.1438	25.403	28.6143	25.7518	24.0933	30.6585	30.0045	30.1762	29.8911	28.8798	31.291		biological regulation;developmental process;multicellular organismal development;multicellular organismal process;regulation of biological process;regulation of biological quality;regulation of cell motility;regulation of cellular component movement;regulation of cellular process;regulation of cilium beat frequency involved in ciliary motility;regulation of cilium movement;regulation of cilium mo…		axon;axoneme;cell part;cell projection;cell projection part;centriole;centrosome;ciliary transition zone;cilium;cilium part;cytoplasmic part;cytoskeletal part;intracellular non-membrane-bounded organelle;intracellular organelle;intracellular organelle part;intracellular part;microtubule organizing center;microtubule organizing center part;neuron projection;non-membrane-bounded organelle;organelle…					+				+					9	9	9	28.2	28.2	28.2	28.378	0	49.966	87811000000	143	NaN	49	1.61697	0.0842692	4.05505	2.96081	0.131226	0.921539
29.1374	22.9635	28.455	23.6628	28.8463	31.1994	23.2279	30.087	31.1455	30.9461	30.7477	31.1823	29.0442	28.9783		activation of immune response;adult behavior;adult locomotory behavior;adult walking behavior;amine transport;amino acid transport;anatomical structure development;antigen receptor-mediated signaling pathway;behavior;biological regulation;calcium ion homeostasis;calcium ion transmembrane transport;calcium ion transport;cAMP metabolic process;carboxylic acid transport;cation homeostasis;cation tra…	calcium channel activity;cation channel activity;cation transmembrane transporter activity;channel activity;gated channel activity;high voltage-gated calcium channel activity;ion channel activity;ion transmembrane transporter activity;passive transmembrane transporter activity;substrate-specific channel activity;substrate-specific transmembrane transporter activity;substrate-specific transporter …	calcium channel complex;cation channel complex;cell part;ion channel complex;macromolecular complex;membrane;membrane part;plasma membrane;plasma membrane part;protein complex;synapse;voltage-gated calcium channel complex	Arrhythmogenic right ventricular cardiomyopathy (ARVC);Cardiac muscle contraction;Dilated cardiomyopathy;Hypertrophic cardiomyopathy (HCM);MAPK signaling pathway	Guanylate_kin;VGCC_beta4Aa_N	AGTCTAG,MIR-151;BENPORATH_ES_WITH_H3K27ME3;BENPORATH_SUZ12_TARGETS;CALCIUM_CHANNEL_ACTIVITY;CALCIUM_ION_TRANSPORT;CATION_CHANNEL_ACTIVITY;CATION_TRANSMEMBRANE_TRANSPORTER_ACTIVITY;CATION_TRANSPORT;CHEBOTAEV_GR_TARGETS_DN;chr2q22;DI___TRI_VALENT_INORGANIC_CATION_TRANSPORT;ESTABLISHMENT_OF_LOCALIZATION;GATED_CHANNEL_ACTIVITY;GGCACAT,MIR-455;GOZGIT_ESR1_TARGETS_DN;GSE13493_CD4INTCD8POS_VS_CD8POS_THY…		+			generic						20	20	16	50.7	50.7	44.9	57.949	0	277.74	136350000000	207	NaN	49	0.259171	0.607356	1.39477	0.611544	0.760194	0.667461
25.8788	24.3865	22.5721	22.771	25.1563	24.1186	23.412	21.7676	27.5029	27.0698	27.7153	28.1559	24.448	27.2619		cell cycle process;cellular component organization;cellular component organization at cellular level;cellular component organization or biogenesis;cellular component organization or biogenesis at cellular level;cellular process;cytokinetic cell separation;cytokinetic process;establishment of chromosome localization;establishment of localization;establishment of localization in cell;establishment …	binding;protein binding;protein N-terminus binding	cell part;cytoplasmic part;endosomal part;endosome membrane;ESCRT III complex;extracellular membrane-bounded organelle;extracellular organelle;extracellular region part;extracellular vesicular exosome;intracellular organelle part;intracellular part;late endosome membrane;macromolecular complex;membrane;membrane part;membrane-bounded organelle;membrane-bounded vesicle;organelle;organelle membrane;…	Endocytosis	Snf7	BYSTRYKH_HEMATOPOIESIS_STEM_CELL_QTL_TRANS;chr17q25;GSE12845_IGD_NEG_BLOOD_VS_PRE_GC_TONSIL_BCELL_UP;GSE14000_TRANSLATED_RNA_VS_MRNA_4H_LPS_DC_DN;GSE14769_40MIN_VS_360MIN_LPS_BMDM_UP;GSE17721_0.5H_VS_4H_GARDIQUIMOD_BMDM_UP;GSE17721_LPS_VS_CPG_6H_BMDM_UP;GSE17721_PAM3CSK4_VS_CPG_6H_BMDM_UP;GSE19825_NAIVE_VS_DAY3_EFF_CD8_TCELL_DN;GSE19825_NAIVE_VS_IL2RALOW_DAY3_EFF_CD8_TCELL_DN;GSE26928_CENTR_MEMOR…	+	+									3	3	3	14	14	14	23.415	0	22.578	12214000000	16	1	50	1.20529	0.147407	3.0083	2.21471	0.287761	0.817058
23.8083	25.7236	26.1766	29.2483	27.4941	27.2332	22.9419	23.7724	25.8458	26.0194	26.4846	27.3186	27.5433	29.1444		actin cytoskeleton organization;actin filament-based process;actomyosin structure organization;anatomical structure morphogenesis;biological regulation;cardiac muscle contraction;cardiac muscle tissue morphogenesis;cellular component organization;cellular component organization at cellular level;cellular component organization or biogenesis;cellular component organization or biogenesis at cellula…	structural constituent of cytoskeleton;structural molecule activity	actin filament bundle;actomyosin;bleb;cell part;cell projection;cell projection membrane;cell projection part;contractile fiber;contractile fiber part;cytoplasm;cytoplasmic part;cytoskeletal part;intracellular non-membrane-bounded organelle;intracellular organelle;intracellular organelle part;intracellular part;leading edge membrane;membrane part;muscle thin filament tropomyosin;myofibril;non-mem…	Cardiac muscle contraction;Dilated cardiomyopathy;Hypertrophic cardiomyopathy (HCM)	Tropomyosin	ACEVEDO_FGFR1_TARGETS_IN_PROSTATE_CANCER_MODEL_DN;ACEVEDO_LIVER_CANCER_WITH_H3K9ME3_DN;ACTIN_CYTOSKELETON;AFFAR_YY1_TARGETS_UP;AMIT_EGF_RESPONSE_60_MCF10A;AMIT_SERUM_RESPONSE_480_MCF10A;APRELIKOVA_BRCA1_TARGETS;BACOLOD_RESISTANCE_TO_ALKYLATING_AGENTS_UP;BERENJENO_ROCK_SIGNALING_NOT_VIA_RHOA_DN;BILD_HRAS_ONCOGENIC_SIGNATURE;BROWNE_HCMV_INFECTION_16HR_DN;BRUINS_UVC_RESPONSE_LATE;BURTON_ADIPOGENESIS…	+	+				+					11	6	1	41.6	27.8	7.3	28.343	0	18.365	11518000000	42	2	50	0.881542	0.210802	2.64171	1.68724	1.44668	0.581854
24.1338	23.0925	27.355	24.8202	24.5978	25.4911	22.9772	22.8455	27.166	25.7669	27.695	27.0613	27.1685	28.5648		biological regulation;cell communication;cell differentiation;cell-cell signaling;cellular component organization;cellular component organization or biogenesis;cellular developmental process;cellular membrane organization;cellular process;developmental process;endocytosis;establishment of localization;establishment of localization in cell;establishment of protein localization;hemopoietic progenit…		AP-type membrane coat adaptor complex;cell junction;cell part;cell projection;clathrin adaptor complex;clathrin-coated vesicle;coated vesicle;cytoplasm;cytoplasmic membrane-bounded vesicle;cytoplasmic part;cytoplasmic vesicle;intracellular membrane-bounded organelle;intracellular non-membrane-bounded organelle;intracellular organelle;intracellular organelle part;intracellular part;macromolecular …		Adap_comp_sub;Stonin2_N	chr14q31;CREIGHTON_ENDOCRINE_THERAPY_RESISTANCE_2;ESTABLISHMENT_OF_LOCALIZATION;GATAAGR_V$GATA_C;GCCNNNWTAAR_UNKNOWN;GOZGIT_ESR1_TARGETS_DN;GSE15750_DAY6_VS_DAY10_TRAF6KO_EFF_CD8_TCELL_DN;HOOI_ST7_TARGETS_UP;IWANAGA_CARCINOGENESIS_BY_KRAS_PTEN_DN;KOINUMA_TARGETS_OF_SMAD2_OR_SMAD3;LINDGREN_BLADDER_CANCER_CLUSTER_1_UP;MCCABE_BOUND_BY_HOXC6;MEMBRANE_ORGANIZATION_AND_BIOGENESIS;MIKKELSEN_IPS_LCP_WITH…		+			generic						9	9	9	10.1	10.1	10.1	99.61	0	33.015	24561000000	36	NaN	50	2.07163	0.0684348	3.62033	3.76438	0.407647	0.750737
24.1151	26.2885	25.6984	24.7277	23.9693	27.2775	25.1314	22.7157	27.4793	29.1392	27.4479	27.9092	28.1588	24.9729		amine transport;amino acid import;amino acid transport;aromatic amino acid transport;branched-chain aliphatic amino acid transport;carbohydrate metabolic process;carboxylic acid transport;establishment of localization;leucine import;leucine transport;metabolic process;neutral amino acid transport;nitrogen compound transport;organic acid transport;organic substance transport;primary metabolic proc…	active transmembrane transporter activity;amine transmembrane transporter activity;amino acid transmembrane transporter activity;binding;carboxylic acid transmembrane transporter activity;catalytic activity;cation binding;double-stranded RNA binding;ion binding;neutral amino acid transmembrane transporter activity;nucleic acid binding;organic acid transmembrane transporter activity;RNA binding;su…	apical plasma membrane;cell part;cell surface;cytoplasm;cytoplasmic membrane-bounded vesicle;cytoplasmic part;cytoplasmic vesicle;extracellular membrane-bounded organelle;extracellular organelle;extracellular region part;extracellular vesicular exosome;integral to membrane;intracellular membrane-bounded organelle;intracellular organelle;intracellular organelle part;intracellular part;intrinsic to…	Protein digestion and absorption	Alpha-amylase	ACTIVE_TRANSMEMBRANE_TRANSPORTER_ACTIVITY;AMINE_TRANSPORT;AMINO_ACID_TRANSPORT;ANTIPORTER_ACTIVITY;BASAKI_YBX1_TARGETS_UP;BCAT_GDS748_UP;BENPORATH_SOX2_TARGETS;BUYTAERT_PHOTODYNAMIC_THERAPY_STRESS_UP;CAFFAREL_RESPONSE_TO_THC_24HR_5_DN;CAFFAREL_RESPONSE_TO_THC_UP;CAGGTA_V$AREB6_01;CARBOXYLIC_ACID_TRANSPORT;CATION_TRANSMEMBRANE_TRANSPORTER_ACTIVITY;CELL_SURFACE;CHAUHAN_RESPONSE_TO_METHOXYESTRADIOL_…		+									14	14	1	28	28	3	62.239	0	85.101	34644000000	89	NaN	50	0.748847	0.264043	2.24016	1.46302	0.360838	0.771401
23.9544	23.896	24.5257	25.1775	23.9313	24.759	23.2749	22.9434	26.0625	25.3189	23.5973	26.5821	25.8425	25.4433		biological regulation;cellular process;cellular response to chemical stimulus;cellular response to endogenous stimulus;cellular response to growth factor stimulus;cellular response to organic substance;cellular response to stimulus;cellular response to transforming growth factor beta stimulus;negative regulation of biological process;negative regulation of cell proliferation;negative regulation o…	acetyltransferase activator activity;binding;carbohydrate binding;DNA binding;enzyme activator activity;enzyme regulator activity;glycosaminoglycan binding;heparin binding;nucleic acid binding;pattern binding;polysaccharide binding	cell part;cytoplasm;extracellular membrane-bounded organelle;extracellular organelle;extracellular region part;extracellular vesicular exosome;intracellular membrane-bounded organelle;intracellular organelle;intracellular part;membrane-bounded organelle;membrane-bounded vesicle;nucleus;organelle;vesicle		dsDNA_bind	AACTTT_UNKNOWN;ACEVEDO_LIVER_TUMOR_VS_NORMAL_ADJACENT_TISSUE_UP;APOPTOSIS_GO;BENPORATH_PROLIFERATION;BLALOCK_ALZHEIMERS_DISEASE_DN;BONOME_OVARIAN_CANCER_SURVIVAL_SUBOPTIMAL_DEBULKING;CELL_DEVELOPMENT;chr19q12;DARWICHE_PAPILLOMA_RISK_HIGH_UP;DARWICHE_PAPILLOMA_RISK_LOW_UP;DARWICHE_SKIN_TUMOR_PROMOTER_UP;DARWICHE_SQUAMOUS_CELL_CARCINOMA_UP;DODD_NASOPHARYNGEAL_CARCINOMA_DN;FARMER_BREAST_CANCER_APOCR…		+									6	6	6	51.6	51.6	51.6	14.275	0	85.804	12417000000	45	NaN	50	2.00865	0.0744122	2.2288	3.4289	0.528116	0.658017
26.7756	22.4294	28.667	24.6245	23.3741	28.811	23.4329	21.7148	28.2968	27.5761	28.0175	28.15	29.4837	25.7607			binding;catalytic activity;chromo shadow domain binding;DNA binding;nucleic acid binding;oxidoreductase activity;oxidoreductase activity, acting on the CH-CH group of donors;oxidoreductase activity, acting on the CH-CH group of donors, NAD or NADP as acceptor;protein binding;protein domain specific binding	cell part;envelope;integral to membrane;intracellular organelle part;intracellular part;intrinsic to membrane;membrane;membrane part;nuclear envelope;nuclear inner membrane;nuclear lamina;nuclear membrane;nuclear part;organelle envelope;organelle inner membrane;organelle membrane;organelle part		ERG4_ERG24;LBR_tudor	AATGTGA,MIR-23A,MIR-23B;AMUNDSON_GAMMA_RADIATION_RESPONSE;ATAGGAA,MIR-202;BECKER_TAMOXIFEN_RESISTANCE_DN;BENPORATH_CYCLING_GENES;BENPORATH_MYC_TARGETS_WITH_EBOX;BENPORATH_PROLIFERATION;BERENJENO_TRANSFORMED_BY_RHOA_UP;BILANGES_SERUM_SENSITIVE_GENES;BOUDOUKHA_BOUND_BY_IGF2BP2;BOYAULT_LIVER_CANCER_SUBCLASS_G1_UP;CAGGTG_V$E12_Q6;chr1q42;CREIGHTON_ENDOCRINE_THERAPY_RESISTANCE_3;DAIRKEE_CANCER_PRONE_R…		+									19	19	19	27.3	27.3	27.3	71.439	0	87.086	45344000000	129	NaN	50	0.822332	0.223691	3.46492	1.61735	0.051239	0.9623
26.0166	24.2602	24.0666	30.2475	24.7125	24.8756	23.5739	28.8465	24.6545	24.4241	24.3341	23.9533	24.3546	24.8605		biological regulation;catabolic process;cellular catabolic process;cellular macromolecule catabolic process;cellular macromolecule metabolic process;cellular metabolic process;cellular process;cellular protein metabolic process;cellular response to chemical stimulus;cellular response to misfolded protein;cellular response to organic substance;cellular response to stimulus;cellular response to str…	binding;catalytic activity;cation binding;epidermal growth factor receptor binding;growth factor receptor binding;ion binding;ligase activity;metal ion binding;protein binding;receptor binding;transition metal ion binding;zinc ion binding	cell part;cytoplasm;intracellular membrane-bounded organelle;intracellular organelle;intracellular part;membrane-bounded organelle;nucleus;organelle		zf-RING_2	AMIT_EGF_RESPONSE_480_HELA;BENPORATH_CYCLING_GENES;BROWNE_HCMV_INFECTION_20HR_UP;CAIRO_HEPATOBLASTOMA_CLASSES_UP;chr19p13;CREIGHTON_AKT1_SIGNALING_VIA_MTOR_UP;DAIRKEE_TERT_TARGETS_UP;FRASOR_RESPONSE_TO_SERM_OR_FULVESTRANT_DN;GSE11057_CD4_EFF_MEM_VS_PBMC_UP;GSE11057_NAIVE_VS_EFF_MEMORY_CD4_TCELL_DN;GSE11057_PBMC_VS_MEM_CD4_TCELL_DN;GSE12845_IGD_POS_BLOOD_VS_NAIVE_TONSIL_BCELL_UP;GSE12845_IGD_POS_B…		+									2	2	2	6.1	6.1	6.1	34.08	0	2.9864	15333000000	22	NaN	50	0.340265	0.535187	-1.11269	-0.751624	0.105123	0.946247
22.4448	23.0769	24.4214	23.0943	23.8655	24.3252	24.0889	21.1776	30.5876	30.5706	30.2783	30.209	29.5219	24.3837			binding;catalytic activity;coenzyme binding;cofactor binding;electron carrier activity;flavin adenine dinucleotide binding;oxidoreductase activity	cell part;cytoplasmic part;electron transfer flavoprotein complex;extracellular membrane-bounded organelle;extracellular organelle;extracellular region part;extracellular vesicular exosome;intracellular membrane-bounded organelle;intracellular organelle;intracellular organelle part;intracellular part;macromolecular complex;membrane-bounded organelle;membrane-bounded vesicle;mitochondrial electron…		ETF;ETF_alpha	BENPORATH_MYC_MAX_TARGETS;BENPORATH_SUZ12_TARGETS;BLALOCK_ALZHEIMERS_DISEASE_DN;CAIRO_LIVER_DEVELOPMENT_DN;chr15q23;CYTOPLASM;CYTOPLASMIC_PART;DANG_BOUND_BY_MYC;DIAZ_CHRONIC_MEYLOGENOUS_LEUKEMIA_UP;DUTERTRE_ESTRADIOL_RESPONSE_24HR_DN;ELECTRON_CARRIER_ACTIVITY;FARMER_BREAST_CANCER_APOCRINE_VS_BASAL;FARMER_BREAST_CANCER_APOCRINE_VS_LUMINAL;FLECHNER_BIOPSY_KIDNEY_TRANSPLANT_OK_VS_DONOR_UP;FLECHNER_B…		+									7	7	7	24.6	24.6	24.6	35.009	0	69.995	102250000000	60	NaN	50	1.34043	0.116013	4.67385	2.50393	0.592585	0.661563
31.5088	27.4631	28.6729	26.7613	27.4869	31.3733	31.2109	23.6007	32.3179	31.8454	31.6448	31.8703	32.091	30.8972			binding;identical protein binding;protein binding;protein dimerization activity;protein homodimerization activity	cell part;cytoplasmic part;cytosol;extracellular membrane-bounded organelle;extracellular organelle;extracellular region part;extracellular vesicular exosome;intracellular part;membrane-bounded organelle;membrane-bounded vesicle;organelle;vesicle			BECKER_TAMOXIFEN_RESISTANCE_UP;BROWNE_HCMV_INFECTION_30MIN_DN;CAHOY_OLIGODENDROCUTIC;CHANDRAN_METASTASIS_DN;CHARAFE_BREAST_CANCER_LUMINAL_VS_BASAL_UP;CHARAFE_BREAST_CANCER_LUMINAL_VS_MESENCHYMAL_UP;chr20q13;CREIGHTON_ENDOCRINE_THERAPY_RESISTANCE_3;CREIGHTON_ENDOCRINE_THERAPY_RESISTANCE_5;DODD_NASOPHARYNGEAL_CARCINOMA_UP;DUTERTRE_ESTRADIOL_RESPONSE_24HR_DN;FOSTER_KDM1A_TARGETS_UP;FRASOR_RESPONSE_T…		+									16	16	2	33.5	33.5	5.8	40.426	0	323.31	387470000000	411	NaN	50.5	0.688174	0.282337	3.20153	1.39312	0.309336	0.832364
28.6107	23.8195	27.3978	27.9319	24.6899	29.5686	25.578	29.2874	30.9257	30.7724	30.5782	30.3353	30.4845	30.8703		anatomical structure development;biological regulation;cell cycle process;cell differentiation;cell division;cellular component assembly;cellular component assembly at cellular level;cellular component disassembly;cellular component disassembly at cellular level;cellular component movement;cellular component organization;cellular component organization at cellular level;cellular component organiz…	adenyl nucleotide binding;adenyl ribonucleotide binding;ATP binding;ATPase activity;binding;catalytic activity;cytoskeletal protein binding;hydrolase activity;hydrolase activity, acting on acid anhydrides;hydrolase activity, acting on acid anhydrides, in phosphorus-containing anhydrides;microtubule binding;microtubule motor activity;microtubule plus-end binding;motor activity;nucleoside-triphosph…	cell part;centrosome;chromosomal part;chromosome, centromeric region;condensed chromosome kinetochore;cytoplasm;cytoplasmic part;cytoskeletal part;cytoskeleton;intracellular membrane-bounded organelle;intracellular non-membrane-bounded organelle;intracellular organelle;intracellular organelle part;intracellular part;kinesin complex;kinetochore;lysosome;lytic vacuole;macromolecular complex;membran…		Kinesin	AAAGGAT,MIR-501;ACATTCC,MIR-1,MIR-206;AFFAR_YY1_TARGETS_DN;ALCALAY_AML_BY_NPM1_LOCALIZATION_DN;AMUNDSON_GAMMA_RADIATION_RESPONSE;ATACCTC,MIR-202;BASAKI_YBX1_TARGETS_UP;BENPORATH_CYCLING_GENES;BENPORATH_ES_1;BENPORATH_SOX2_TARGETS;BERENJENO_TRANSFORMED_BY_RHOA_UP;BLALOCK_ALZHEIMERS_DISEASE_DN;BLALOCK_ALZHEIMERS_DISEASE_UP;BLUM_RESPONSE_TO_SALIRASIB_DN;BORCZUK_MALIGNANT_MESOTHELIOMA_UP;BOYAULT_LIVE…	+	+									21	21	21	28.7	28.7	28.7	79.755	0	195.82	147380000000	231	2	51	1.10361	0.159177	3.28241	2.06463	0.445669	0.812688
28.2014	22.0349	26.654	25.1501	22.8458	30.938	30.2261	23.4041	30.1575	28.9266	30.2143	30.1257	29.8852	28.479		amine metabolic process;amino acid activation;carboxylic acid metabolic process;cellular amine metabolic process;cellular amino acid metabolic process;cellular ketone metabolic process;cellular macromolecule metabolic process;cellular metabolic process;cellular nitrogen compound metabolic process;cellular process;macromolecule metabolic process;metabolic process;ncRNA metabolic process;nitrogen c…	adenyl nucleotide binding;adenyl ribonucleotide binding;aminoacyl-tRNA ligase activity;ATP binding;binding;catalytic activity;ligase activity;ligase activity, forming aminoacyl-tRNA and related compounds;ligase activity, forming carbon-oxygen bonds;nucleic acid binding;nucleotide binding;purine nucleotide binding;purine ribonucleoside triphosphate binding;purine ribonucleotide binding;ribonucleot…	cell part;cytoplasm;cytoplasmic part;cytosol;intracellular membrane-bounded organelle;intracellular organelle;intracellular part;membrane-bounded organelle;nucleus;organelle	Aminoacyl-tRNA biosynthesis	tRNA_bind;tRNA-synt_1b	ACCTGTTG_UNKNOWN;AGUIRRE_PANCREATIC_CANCER_COPY_NUMBER_DN;AMINE_METABOLIC_PROCESS;AMINO_ACID_AND_DERIVATIVE_METABOLIC_PROCESS;AMINO_ACID_METABOLIC_PROCESS;APOPTOSIS_GO;BACOLOD_RESISTANCE_TO_ALKYLATING_AGENTS_DN;BIOPOLYMER_METABOLIC_PROCESS;BIOSYNTHETIC_PROCESS;BOQUEST_STEM_CELL_CULTURED_VS_FRESH_UP;CAGCTG_V$AP4_Q5;CAGGTG_V$E12_Q6;CARBOXYLIC_ACID_METABOLIC_PROCESS;CELL_DEVELOPMENT;CELL_FRACTION;CE…		+					+				27	27	2	46.5	46.5	5	63.001	0	87.292	65526000000	156	NaN	51	0.450161	0.427992	2.64314	0.981748	0.151578	0.919952
27.4142	23.9466	27.3902	26.7576	24.222	23.9523	24.2466	27.7761	28.7248	29.3789	29.6572	29.0231	29.7941	25.1488						DDE_Tnp_1_7	AAGCACT,MIR-520F;AGCACTT,MIR-93,MIR-302A,MIR-302B,MIR-302C,MIR-302D,MIR-372,MIR-373,MIR-520E,MIR-520A,MIR-526B,MIR-520B,MIR-520C,MIR-520D;AMIT_SERUM_RESPONSE_240_MCF10A;BHAT_ESR1_TARGETS_NOT_VIA_AKT1_UP;BRUINS_UVC_RESPONSE_VIA_TP53_GROUP_A;chr1q42;DAVICIONI_MOLECULAR_ARMS_VS_ERMS_UP;DOANE_BREAST_CANCER_ESR1_DN;EBAUER_TARGETS_OF_PAX3_FOXO1_FUSION_DN;GAGCCTG,MIR-484;GAUSSMANN_MLL_AF4_FUSION_TARGETS…		+									10	10	10	17.2	17.2	17.2	58.3	0	27.859	63503000000	114	NaN	51	0.891322	0.204992	2.93943	1.71375	0.360331	0.768434
24.2983	25.3793	24.8381	25.0883	24.1513	29.4236	23.1774	22.667	28.9452	28.8062	29.3458	29.2773	28.0812	31.2361		amine biosynthetic process;amine catabolic process;amine metabolic process;behavior;behavioral interaction between organisms;biological regulation;biosynthetic process;carboxylic acid biosynthetic process;carboxylic acid catabolic process;carboxylic acid metabolic process;catabolic process;cell communication;cell-cell signaling;cellular amine metabolic process;cellular amino acid biosynthetic pro…	catalytic activity;glutaminase activity;hydrolase activity;hydrolase activity, acting on carbon-nitrogen (but not peptide) bonds;hydrolase activity, acting on carbon-nitrogen (but not peptide) bonds, in linear amides	cell part;cytoplasmic part;cytosol;intracellular membrane-bounded organelle;intracellular organelle;intracellular part;membrane-bounded organelle;mitochondrion;organelle	Alanine, aspartate and glutamate metabolism;Arginine and proline metabolism;D-Glutamine and D-glutamate metabolism;Nitrogen metabolism;Proximal tubule bicarbonate reclamation	Ank_2;Glutaminase	AACTTT_UNKNOWN;AATGTGA,MIR-23A,MIR-23B;ACOSTA_PROLIFERATION_INDEPENDENT_MYC_TARGETS_UP;BASAKI_YBX1_TARGETS_UP;BLALOCK_ALZHEIMERS_DISEASE_DN;BONOME_OVARIAN_CANCER_SURVIVAL_SUBOPTIMAL_DEBULKING;BOQUEST_STEM_CELL_CULTURED_VS_FRESH_UP;BOYLAN_MULTIPLE_MYELOMA_C_D_UP;BRUECKNER_TARGETS_OF_MIRLET7A3_DN;CAMP_UP.V1_DN;CHANG_CORE_SERUM_RESPONSE_DN;CHARAFE_BREAST_CANCER_LUMINAL_VS_MESENCHYMAL_DN;chr2q32;CONC…		+									15	15	15	26.9	26.9	26.9	73.963	0	275.08	47988000000	91	NaN	51	1.18157	0.144279	4.67671	2.23456	0.206704	0.877773
22.8547	22.3526	23.5272	31.0495	24.6992	26.9698	23.6861	27.3782	28.6614	24.8911	24.6799	23.2991	24.0267	28.977		biosynthetic process;cellular biosynthetic process;cellular macromolecule biosynthetic process;cellular macromolecule metabolic process;cellular metabolic process;cellular nitrogen compound metabolic process;cellular process;macromolecule biosynthetic process;macromolecule metabolic process;metabolic process;nitrogen compound metabolic process;nucleic acid metabolic process;nucleobase-containing …	catalytic activity;DNA-directed RNA polymerase activity;nucleotidyltransferase activity;RNA polymerase activity;transferase activity;transferase activity, transferring phosphorus-containing groups	cell part;cytoskeleton;DNA-directed RNA polymerase complex;DNA-directed RNA polymerase I complex;intracellular membrane-bounded organelle;intracellular non-membrane-bounded organelle;intracellular organelle;intracellular organelle part;intracellular part;macromolecular complex;membrane-bounded organelle;microtubule cytoskeleton;non-membrane-bounded organelle;nuclear DNA-directed RNA polymerase co…		SHS2_Rpb7-N	BROWNE_HCMV_INFECTION_30MIN_DN;BROWNE_HCMV_INFECTION_4HR_DN;BROWNE_HCMV_INFECTION_8HR_DN;chr7p15;DEBIASI_APOPTOSIS_BY_REOVIRUS_INFECTION_UP;FEVR_CTNNB1_TARGETS_DN;GARCIA_TARGETS_OF_FLI1_AND_DAX1_DN;GARY_CD5_TARGETS_DN;GSE14000_TRANSLATED_RNA_VS_MRNA_DC_UP;GSE15733_BM_VS_SPLEEN_MEMORY_CD4_TCELL_DN;GSE17974_0.5H_VS_72H_UNTREATED_IN_VITRO_CD4_TCELL_UP;GSE2706_2H_VS_8H_R848_AND_LPS_STIM_DC_DN;GSE2778…		+									3	3	3	8.2	8.2	8.2	36.721	0	4.0585	7201800000	35	NaN	51	0.0473006	0.912194	-0.249098	-0.129342	0.105207	0.93336
24.1565	22.5193	24.3959	25.5225	25.5716	24.865	23.5288	21.3092	26.0104	25.7693	24.9144	25.3425	27.1433	24.7595	DCS complex (Ptbp1, Ptbp2, Hnrph1, Hnrpf)	biological regulation;cellular macromolecule metabolic process;cellular metabolic process;cellular nitrogen compound metabolic process;cellular process;macromolecule metabolic process;metabolic process;mRNA metabolic process;mRNA processing;negative regulation of biological process;negative regulation of cell differentiation;negative regulation of cellular metabolic process;negative regulation of…	binding;nucleic acid binding;nucleotide binding;pre-mRNA binding;RNA binding	cell part;extracellular membrane-bounded organelle;extracellular organelle;extracellular region part;extracellular vesicular exosome;intracellular membrane-bounded organelle;intracellular organelle;intracellular part;membrane;membrane-bounded organelle;membrane-bounded vesicle;nucleus;organelle;vesicle			ACAWNRNSRCGG_UNKNOWN;ACCAAAG,MIR-9;ATATGCA,MIR-448;ATGGYGGA_UNKNOWN;BIOPOLYMER_METABOLIC_PROCESS;BLALOCK_ALZHEIMERS_DISEASE_UP;CAGTATT,MIR-200B,MIR-200C,MIR-429;CCCNNNNNNAAGWT_UNKNOWN;chr19p13;CREIGHTON_ENDOCRINE_THERAPY_RESISTANCE_1;DIAZ_CHRONIC_MEYLOGENOUS_LEUKEMIA_UP;GCCATNTTG_V$YY1_Q6;GGGAGGRR_V$MAZ_Q6;GINESTIER_BREAST_CANCER_20Q13_AMPLIFICATION_DN;GINESTIER_BREAST_CANCER_ZNF217_AMPLIFIED_DN;…		+									9	9	7	20.9	20.9	17.2	52.63	0	128.16	17153000000	46	NaN	51	0.72912	0.274658	1.92979	1.41755	0.08215	0.94576
27.7169	23.9633	27.1611	24.1988	23.1975	25.0387	27.8143	22.3198	28.737	28.0568	28.3946	28.239	27.8126	27.8418		biological regulation;cardiac muscle adaptation;cardiac muscle hypertrophy;cardiac muscle hypertrophy in response to stress;catabolic process;cellular catabolic process;cellular lipid catabolic process;cellular lipid metabolic process;cellular metabolic process;cellular process;cellular response to stimulus;glycerolipid catabolic process;glycerolipid metabolic process;glycerophospholipid cataboli…	catalytic activity;hydrolase activity;hydrolase activity, acting on ester bonds;phosphoric ester hydrolase activity			hSac2;Syja_N	BROWNE_HCMV_INFECTION_16HR_UP;chr10q26;CTTTAAR_UNKNOWN;DACOSTA_UV_RESPONSE_VIA_ERCC3_COMMON_DN;DACOSTA_UV_RESPONSE_VIA_ERCC3_DN;EGFR_UP.V1_DN;ERB2_UP.V1_DN;FARMER_BREAST_CANCER_APOCRINE_VS_LUMINAL;GALE_APL_WITH_FLT3_MUTATED_UP;GAVIN_FOXP3_TARGETS_CLUSTER_T4;GEORGES_TARGETS_OF_MIR192_AND_MIR215;GGGAGGRR_V$MAZ_Q6;GOZGIT_ESR1_TARGETS_DN;GSE14000_TRANSLATED_RNA_VS_MRNA_DC_UP;GSE14308_TH2_VS_TH17_DN;G…		+									24	24	24	22.2	22.2	22.2	127.61	0	133.15	39306000000	155	NaN	51	1.17776	0.147498	3.3719	2.18783	0.835279	0.659798
26.5787	22.5901	24.5034	24.7331	23.6427	27.0486	23.7496	22.0999	27.3498	26.9958	26.8879	27.3739	27.4231	24.4043		10-formyltetrahydrofolate biosynthetic process;10-formyltetrahydrofolate metabolic process;amine biosynthetic process;amine metabolic process;anatomical structure development;anatomical structure formation involved in morphogenesis;aromatic compound biosynthetic process;aspartate family amino acid biosynthetic process;aspartate family amino acid metabolic process;biological regulation;biosyntheti…	adenyl nucleotide binding;adenyl ribonucleotide binding;ATP binding;binding;catalytic activity;cyclohydrolase activity;formate-tetrahydrofolate ligase activity;hydrolase activity;hydrolase activity, acting on carbon-nitrogen (but not peptide) bonds;hydrolase activity, acting on carbon-nitrogen (but not peptide) bonds, in cyclic amidines;ligase activity;ligase activity, forming carbon-nitrogen bon…	cell part;cytoplasmic part;cytosol;extracellular membrane-bounded organelle;extracellular organelle;extracellular region part;extracellular vesicular exosome;intracellular membrane-bounded organelle;intracellular organelle;intracellular part;membrane;membrane-bounded organelle;membrane-bounded vesicle;mitochondrion;organelle;vesicle	One carbon pool by folate	FTHFS;THF_DHG_CYH;THF_DHG_CYH_C	AKT_UP_MTOR_DN.V1_DN;ALCALAY_AML_BY_NPM1_LOCALIZATION_DN;BASAKI_YBX1_TARGETS_UP;BENPORATH_ES_1;BENPORATH_MYC_MAX_TARGETS;BHATTACHARYA_EMBRYONIC_STEM_CELL;BLALOCK_ALZHEIMERS_DISEASE_DN;BLUM_RESPONSE_TO_SALIRASIB_DN;BOYAULT_LIVER_CANCER_SUBCLASS_G123_DN;BOYLAN_MULTIPLE_MYELOMA_C_D_UP;CACGTG_V$MYC_Q2;CHANG_CORE_SERUM_RESPONSE_UP;CHEN_METABOLIC_SYNDROM_NETWORK;CHIANG_LIVER_CANCER_SUBCLASS_CTNNB1_UP;C…		+									27	27	26	28.2	28.2	27.5	101.2	0	98.615	45680000000	102	NaN	51	0.724397	0.27165	2.26524	1.42571	0.268942	0.830756
27.6864	21.7282	26.5149	25.1261	24.5773	26.1415	25.5222	21.9497	26.8424	25.9261	27.4072	27.4302	26.7787	26.5748		cellular macromolecule metabolic process;cellular metabolic process;cellular nitrogen compound metabolic process;cellular process;macromolecule metabolic process;metabolic process;mRNA metabolic process;mRNA processing;nitrogen compound metabolic process;nucleic acid metabolic process;nucleobase-containing compound metabolic process;primary metabolic process;RNA metabolic process;RNA processing;R…		catalytic step 2 spliceosome;cell part;intracellular organelle part;intracellular part;macromolecular complex;nuclear part;organelle part;ribonucleoprotein complex;spliceosomal complex	Spliceosome	WD40	AACYNNNNTTCCS_UNKNOWN;AATGTGA,MIR-23A,MIR-23B;ACTAYRNNNCCCR_UNKNOWN;ACTGAAA,MIR-30A-3P,MIR-30E-3P;AGUIRRE_PANCREATIC_CANCER_COPY_NUMBER_DN;BIOPOLYMER_METABOLIC_PROCESS;BLALOCK_ALZHEIMERS_DISEASE_DN;BONOME_OVARIAN_CANCER_SURVIVAL_SUBOPTIMAL_DEBULKING;BROWNE_HCMV_INFECTION_12HR_UP;BROWNE_HCMV_INFECTION_16HR_UP;BROWNE_HCMV_INFECTION_30MIN_DN;BROWNE_HCMV_INFECTION_48HR_DN;BROWNE_HCMV_INFECTION_6HR_DN…		+									15	15	15	28.7	28.7	28.7	65.46	0	171	16350000000	43	NaN	51	1.067	0.169789	2.38024	1.96046	0.150275	0.919633
23.4798	23.874	27.4308	24.1714	24.3897	23.7599	21.6656	24.4545	26.5959	26.6816	26.6839	26.6153	25.1415	23.8722						SMAP			+									6	6	6	34.3	34.3	34.3	20.046	0	323.31	12102000000	30	NaN	51	0.775491	0.262494	1.64222	1.46863	0.845493	0.646396
28.3026	30.5284	24.9415	30.0686	28.8673	26.706	28.3164	29.6788	30.643	30.7559	31.3016	31.181	28.7345	29.6976		amine metabolic process;amino acid activation;carboxylic acid metabolic process;cellular amine metabolic process;cellular amino acid metabolic process;cellular ketone metabolic process;cellular macromolecule metabolic process;cellular metabolic process;cellular nitrogen compound metabolic process;cellular process;lysyl-tRNA aminoacylation;macromolecule metabolic process;metabolic process;ncRNA me…	adenyl nucleotide binding;adenyl ribonucleotide binding;aminoacyl-tRNA ligase activity;ATP binding;binding;catalytic activity;cation binding;ion binding;ligase activity;ligase activity, forming aminoacyl-tRNA and related compounds;ligase activity, forming carbon-oxygen bonds;lysine-tRNA ligase activity;metal ion binding;nucleic acid binding;nucleotide binding;purine nucleotide binding;purine ribo…	cell part;cytoplasm;cytoplasmic part;cytoskeleton;intracellular membrane-bounded organelle;intracellular non-membrane-bounded organelle;intracellular organelle;intracellular part;membrane-bounded organelle;microtubule cytoskeleton;mitochondrion;non-membrane-bounded organelle;organelle	Aminoacyl-tRNA biosynthesis	tRNA_anti-codon;tRNA-synt_2	ALFANO_MYC_TARGETS;AMINE_METABOLIC_PROCESS;AMINO_ACID_AND_DERIVATIVE_METABOLIC_PROCESS;AMINO_ACID_METABOLIC_PROCESS;BIOPOLYMER_METABOLIC_PROCESS;BIOSYNTHETIC_PROCESS;CAIRO_HEPATOBLASTOMA_CLASSES_UP;CARBOXYLIC_ACID_METABOLIC_PROCESS;CELL_FRACTION;CELLULAR_BIOSYNTHETIC_PROCESS;CELLULAR_MACROMOLECULE_METABOLIC_PROCESS;CELLULAR_PROTEIN_METABOLIC_PROCESS;CHENG_IMPRINTED_BY_ESTRADIOL;chr16q23;CYTOPLASM…	+	+					+				19	19	2	31.9	31.9	2.5	67.839	0	299.42	108940000000	166	1	51.5	0.74232	0.277944	1.47895	1.40588	0.625769	0.67061
24.3568	22.761	22.2631	23.8563	23.6482	23.642	26.9522	22.7652	25.8905	24.3601	23.4395	26.0396	25.5875	26.7733		biological regulation;cell surface receptor linked signaling pathway;cellular component organization;cellular component organization at cellular level;cellular component organization or biogenesis;cellular component organization or biogenesis at cellular level;cellular macromolecule metabolic process;cellular metabolic process;cellular process;cellular protein metabolic process;cellular response …	adenyl nucleotide binding;adenyl ribonucleotide binding;ATP binding;binding;catalytic activity;cation binding;histone kinase activity;histone kinase activity (H3-S10 specific);histone serine kinase activity;ion binding;kinase activity;magnesium ion binding;metal ion binding;nucleotide binding;phosphotransferase activity, alcohol group as acceptor;protein kinase activity;protein serine/threonine k…	cell part;cytoplasm;intracellular membrane-bounded organelle;intracellular organelle;intracellular organelle part;intracellular part;membrane-bounded organelle;nuclear part;nucleoplasm;nucleus;organelle;organelle part	MAPK signaling pathway;Neurotrophin signaling pathway	Pkinase;Pkinase_C	AAAGGGA,MIR-204,MIR-211;AACTTT_UNKNOWN;AACWWCAANK_UNKNOWN;AAGCACT,MIR-520F;ACTGTGA,MIR-27A,MIR-27B;ACTTTAT,MIR-142-5P;ADENYL_NUCLEOTIDE_BINDING;ADENYL_RIBONUCLEOTIDE_BINDING;AGCACTT,MIR-93,MIR-302A,MIR-302B,MIR-302C,MIR-302D,MIR-372,MIR-373,MIR-520E,MIR-520A,MIR-526B,MIR-520B,MIR-520C,MIR-520D;ATGTACA,MIR-493;ATP_BINDING;BCAT_GDS748_DN;BENPORATH_MYC_MAX_TARGETS;BIOCARTA_CREB_PATHWAY;BIOCARTA_ERK_…		+									14	14	13	22.5	22.5	21.4	96.582	0	267.13	22650000000	49	NaN	51.5	0.804328	0.244596	1.88157	1.52913	0.924013	0.646036
22.4021	23.986	24.9186	24.4872	24.4852	25.6978	24.3284	22.4411	26.6277	26.318	26.3661	26.62	27.2131	25.2341						Chorein_N	AAGTCCA,MIR-422B,MIR-422A;chr12q23;ESC_J1_UP_EARLY.V1_DN;GSE10094_LCMV_VS_LISTERIA_IND_EFF_CD4_TCELL_UP;GSE13738_RESTING_VS_BYSTANDER_ACTIVATED_CD4_TCELL_DN;GSE13738_RESTING_VS_TCR_ACTIVATED_CD4_TCELL_DN;GSE14350_IL2RB_KO_VS_WT_TEFF_UP;GSE14769_40MIN_VS_360MIN_LPS_BMDM_UP;GSE17580_TREG_VS_TEFF_DN;GSE17721_POLYIC_VS_CPG_2H_BMDM_UP;GSE17721_POLYIC_VS_CPG_6H_BMDM_UP;GSE17721_POLYIC_VS_GARDIQUIMOD_12…	+	+									9	9	9	7.4	7.4	7.4	161.94	0	32.83	10137000000	33	1	52	1.13734	0.161353	2.11764	2.04619	0.046961	0.962918
34.5317	32.3433	31.3214	29.5964	28.1869	33.2164	33.0306	32.2786	34.6143	35.1674	34.9641	34.975	34.0502	32.6688	Endocytic coat complex (11 subunits);Endocytic coat complex (7 subunits)	cellular component organization;cellular component organization or biogenesis;cellular membrane organization;cellular process;endocytosis;establishment of localization;establishment of localization in cell;establishment of protein localization;intracellular protein transport;intracellular transport;membrane invagination;membrane organization;protein transport;transport;vesicle-mediated transport	binding;enzyme binding;kinase binding;protein binding;protein kinase binding;protein transporter activity;substrate-specific transporter activity;transporter activity	apical plasma membrane;AP-type membrane coat adaptor complex;basolateral plasma membrane;cell part;cell projection part;clathrin adaptor complex;coated pit;cytoplasmic membrane-bounded vesicle;cytoplasmic part;cytoplasmic vesicle;filopodium tip;intracellular membrane-bounded organelle;intracellular organelle;intracellular part;macromolecular complex;membrane;membrane coat;membrane part;membrane-b…	Endocrine and other factor-regulated calcium reabsorption;Endocytosis;Huntington's disease	Adaptin_N;Alpha_adaptin_C;Alpha_adaptinC2	BENPORATH_NANOG_TARGETS;BENPORATH_SOX2_TARGETS;BIOCARTA_BARRESTIN_PATHWAY;BIOCARTA_NDKDYNAMIN_PATHWAY;BIOCARTA_PTDINS_PATHWAY;CCAGGGG,MIR-331;chr19q13;CTGCAGY_UNKNOWN;GARY_CD5_TARGETS_UP;GATTGGY_V$NFY_Q6_01;GCM_DDX11;GCM_GSPT1;GCM_ING1;GCM_NF2;GCM_SMO;GCM_USP6;GGGCGGR_V$SP1_Q6;GSE10239_MEMORY_VS_KLRG1INT_EFF_CD8_TCELL_UP;GSE10239_NAIVE_VS_MEMORY_CD8_TCELL_DN;GSE11864_UNTREATED_VS_CSF1_PAM3CYS_IN_…	+	+									52	52	35	53.9	53.9	40.2	107.66	0	323.31	1450800000000	1111	1	52	0.697979	0.286091	2.21991	1.38231	0.669546	0.659125
23.5857	23.2638	23.4635	23.5242	23.9329	29.1654	24.7104	23.9453	25.8771	26.1852	26.38	26.2102	27.8293	26.5466	Brain-derived dystrobrevin-syntrophin complex;Dystrophin-associated glycoprotein complex DGC (Dag1, Dp71f, Sgcd, Snta1), retinal glia cells;Dystrophin-associated glycoprotein complex DGC (Dag1, Dp71f, Utrn), retinal glia cells;Dystrophin-glycoprotein complex DGC, skeletal muscle;Dystrophin-sarcoglycan-syntrophin complex, skeletal muscle;Kir4.1-dystrophin complex, cortical astrocytes;Kir4.1-dystro…	anatomical structure arrangement;anatomical structure development;anatomical structure homeostasis;biological regulation;biosynthetic process;calcium-mediated signaling;cardiac muscle contraction;cell development;cellular biosynthetic process;cellular chemical homeostasis;cellular component assembly;cellular component assembly at cellular level;cellular component organization;cellular component o…	actin binding;binding;cation binding;cytoskeletal protein binding;dystroglycan binding;enzyme binding;glycoprotein binding;ion binding;metal ion binding;myosin binding;nitric-oxide synthase binding;protein binding;structural constituent of cytoskeleton;structural constituent of muscle;structural molecule activity;transition metal ion binding;vinculin binding;zinc ion binding	cell junction;cell part;cell projection;cell projection membrane;cell projection part;cell surface;cell-substrate junction;contractile fiber part;costamere;cytoplasmic part;cytoskeleton;dystrophin-associated glycoprotein complex;filopodium;filopodium membrane;intracellular membrane-bounded organelle;intracellular non-membrane-bounded organelle;intracellular organelle;intracellular part;macromolec…	Arrhythmogenic right ventricular cardiomyopathy (ARVC);Dilated cardiomyopathy;Hypertrophic cardiomyopathy (HCM);Viral myocarditis	CH;EF-hand_2;EF-hand_3;Spectrin;WW;ZZ	AAANWWTGC_UNKNOWN;AAAYRNCTG_UNKNOWN;AAAYWAACM_V$HFH4_01;AACTTT_UNKNOWN;AACWWCAANK_UNKNOWN;ACATATC,MIR-190;ACEVEDO_METHYLATED_IN_LIVER_CANCER_DN;ACTGTAG,MIR-139;ACTIN_BINDING;AGCYRWTTC_UNKNOWN;ATACTGT,MIR-144;ATGTTTC,MIR-494;BASAL_LAMINA;BASEMENT_MEMBRANE;BEGUM_TARGETS_OF_PAX3_FOXO1_FUSION_UP;BILBAN_B_CLL_LPL_UP;BIOCARTA_AGR_PATHWAY;BIOSYNTHETIC_PROCESS;BLALOCK_ALZHEIMERS_DISEASE_DN;BLALOCK_ALZHEI…	+	+			generic						14	14	12	4.7	4.7	4.3	425.83	0	85.348	13620000000	37	10	52	0.399875	0.477612	1.42356	0.867057	0.624832	0.65921
29.0648	25.6092	27.5433	30.3124	24.5653	28.3179	26.3803	28.6386	30.4909	30.0397	29.7644	30.4737	29.4707	30.0855		biological regulation;cell differentiation;cellular developmental process;cellular localization;cellular macromolecule localization;cellular process;cellular protein localization;developmental process;establishment of localization;fat cell differentiation;lipid transport;localization;macromolecule localization;negative regulation of biological process;negative regulation of cell migration;negativ…	binding;cholesterol binding;lipid binding;steroid binding;sterol binding	cell part;intracellular organelle part;intracellular part;membrane;nuclear membrane;nuclear part;organelle membrane;organelle part		Oxysterol_BP;PH	AAGCACT,MIR-520F;AATGTGA,MIR-23A,MIR-23B;AGCACTT,MIR-93,MIR-302A,MIR-302B,MIR-302C,MIR-302D,MIR-372,MIR-373,MIR-520E,MIR-520A,MIR-526B,MIR-520B,MIR-520C,MIR-520D;ATAACCT,MIR-154;ATTCTTT,MIR-186;CATTTCA,MIR-203;CHANG_CORE_SERUM_RESPONSE_DN;CHEN_METABOLIC_SYNDROM_NETWORK;CHICAS_RB1_TARGETS_SENESCENT;chr12q14;CTTTGA_V$LEF1_Q2;CUI_TCF21_TARGETS_2_DN;DACOSTA_UV_RESPONSE_VIA_ERCC3_COMMON_DN;DACOSTA_UV_…		+									24	24	24	28.2	28.2	28.2	101.27	0	323.31	96653000000	188	NaN	52	1.34246	0.124296	3.03447	2.43678	0.086935	0.948996
26.058	24.8717	22.3345	22.9387	24.2747	23.6034	26.3059	23.0298	28.0688	32.4398	30.3666	31.4482	27.5889	21.0761		anatomical structure formation involved in morphogenesis;angiogenesis;ATP biosynthetic process;ATP hydrolysis coupled proton transport;ATP metabolic process;ATP synthesis coupled proton transport;biological regulation;biosynthetic process;cation homeostasis;cation transport;cell differentiation;cellular biosynthetic process;cellular cation homeostasis;cellular chemical homeostasis;cellular develo…	active transmembrane transporter activity;adenyl nucleotide binding;adenyl ribonucleotide binding;ATP binding;ATPase activity;ATPase activity, coupled;ATPase activity, coupled to movement of substances;ATPase activity, coupled to transmembrane movement of ions;ATPase activity, coupled to transmembrane movement of substances;binding;catalytic activity;cation transmembrane transporter activity;cati…	cell part;cell surface;cytoplasmic part;extracellular membrane-bounded organelle;extracellular organelle;extracellular region part;extracellular vesicular exosome;intracellular membrane-bounded organelle;intracellular non-membrane-bounded organelle;intracellular organelle;intracellular organelle part;intracellular part;macromolecular complex;membrane;membrane part;membrane-bounded organelle;membr…	Alzheimer's disease;Huntington's disease;Oxidative phosphorylation;Parkinson's disease	ATP-synt_ab;ATP-synt_ab_C;ATP-synt_ab_N	ALCALA_APOPTOSIS;APPIERTO_RESPONSE_TO_FENRETINIDE_DN;BENPORATH_MYC_MAX_TARGETS;BLALOCK_ALZHEIMERS_DISEASE_DN;CAMP_UP.V1_UP;chr12q13;CYTOPLASM;CYTOPLASMIC_PART;DANG_BOUND_BY_MYC;DIAZ_CHRONIC_MEYLOGENOUS_LEUKEMIA_UP;ENK_UV_RESPONSE_KERATINOCYTE_DN;ENVELOPE;FLECHNER_BIOPSY_KIDNEY_TRANSPLANT_OK_VS_DONOR_DN;GAVIN_FOXP3_TARGETS_CLUSTER_T7;GCANCTGNY_V$MYOD_Q6;GCM_ACTG1;GCM_APEX1;GCM_CBFB;GCM_CSNK2B;GCM_…		+				+					29	29	29	78.1	78.1	78.1	56.3	0	323.31	385920000000	396	NaN	52	0.387549	0.477249	2.40091	0.866878	0.474376	0.659697
32.1889	27.0743	30.4139	29.0377	24.3925	29.6288	32.2334	32.2808	31.7235	32.8502	31.6285	32.409	27.5461	31.0548		anatomical structure development;biological regulation;brain development;cellular component assembly;cellular component assembly at cellular level;cellular component organization;cellular component organization at cellular level;cellular component organization or biogenesis;cellular component organization or biogenesis at cellular level;cellular macromolecular complex assembly;cellular macromolec…	binding;chromatin binding;chromatin DNA binding;DNA binding;nucleic acid binding;regulatory region DNA binding;regulatory region nucleic acid binding;RNA polymerase II regulatory region DNA binding;RNA polymerase II regulatory region sequence-specific DNA binding;sequence-specific DNA binding;structure-specific DNA binding;transcription regulatory region DNA binding;transcription regulatory regio…	Barr body;cell part;chromatin;chromosomal part;chromosome;ESC/E(Z) complex;extracellular membrane-bounded organelle;extracellular organelle;extracellular region part;extracellular vesicular exosome;histone methyltransferase complex;intracellular membrane-bounded organelle;intracellular non-membrane-bounded organelle;intracellular organelle;intracellular organelle part;intracellular part;macromole…	Systemic lupus erythematosus	Histone;Macro	ACEVEDO_LIVER_CANCER_WITH_H3K27ME3_UP;CAGGTCC,MIR-492;chr10q22;CHROMATIN;CHROMOSOMAL_PART;CHROMOSOME;CTTTAAR_UNKNOWN;CTTTGT_V$LEF1_Q2;EBAUER_TARGETS_OF_PAX3_FOXO1_FUSION_DN;EHLERS_ANEUPLOIDY_UP;GAUSSMANN_MLL_AF4_FUSION_TARGETS_C_UP;GSE13484_12H_UNSTIM_VS_YF17D_VACCINE_STIM_PBMC_UP;GSE13485_DAY7_VS_DAY21_YF17D_VACCINE_PBMC_DN;GSE15733_BM_VS_SPLEEN_MEMORY_CD4_TCELL_UP;GSE17974_IL4_AND_ANTI_IL12_VS_…		+									25	25	23	68	68	61	40.092	0	323.31	631930000000	573	NaN	52	0.10216	0.819341	0.702765	0.26966	0.50424	0.655106
30.348	29.9154	27.0131	27.5928	27.3682	27.8212	27.3329	30.6662	29.5142	32.1596	30.8324	32.4429	29.4111	30.7736		biological regulation;cellular component assembly;cellular component assembly at cellular level;cellular component organization;cellular component organization at cellular level;cellular component organization or biogenesis;cellular component organization or biogenesis at cellular level;cellular macromolecular complex assembly;cellular macromolecular complex subunit organization;cellular process;…	binding;chromatin binding;chromatin DNA binding;core promoter binding;core promoter sequence-specific DNA binding;DNA binding;double-stranded DNA binding;double-stranded methylated DNA binding;enzyme binding;enzyme inhibitor activity;enzyme regulator activity;kinase binding;kinase inhibitor activity;kinase regulator activity;nucleic acid binding;nucleosomal DNA binding;nucleosome binding;protein …	Barr body;cell part;centromeric heterochromatin;centrosome;chromatin;chromosomal part;chromosome;condensed chromosome;cytoplasmic part;cytoskeletal part;ESC/E(Z) complex;extracellular membrane-bounded organelle;extracellular organelle;extracellular region part;extracellular vesicular exosome;heterochromatin;histone methyltransferase complex;intracellular membrane-bounded organelle;intracellular n…	Systemic lupus erythematosus	Histone;Macro	AAGCACT,MIR-520F;ACCTGTTG_UNKNOWN;AGGAAGC,MIR-516-3P;BCAT_BILD_ET_AL_DN;BENPORATH_MYC_MAX_TARGETS;BERENJENO_TRANSFORMED_BY_RHOA_UP;BIDUS_METASTASIS_UP;BLALOCK_ALZHEIMERS_DISEASE_DN;BLUM_RESPONSE_TO_SALIRASIB_DN;BORCZUK_MALIGNANT_MESOTHELIOMA_UP;CAGGTG_V$E12_Q6;CHANGOLKAR_H2AFY_TARGETS_DN;CHICAS_RB1_TARGETS_CONFLUENT;CHICAS_RB1_TARGETS_SENESCENT;chr5q31;CHROMATIN;CHROMOSOMAL_PART;CHROMOSOME;CREIGH…		+									19	17	1	56.5	49.5	2.4	39.735	0	323.31	409780000000	504	NaN	52	1.07869	0.165036	2.57877	1.99111	0.0114877	0.995229
33.3978	31.1797	32.1378	29.455	30.9471	33.9652	30.9406	31.7457	31.8465	33.0678	33.2605	33.4021	32.1828	30.445	Parvulin-associated pre-rRNP complex	biosynthetic process;cellular biosynthetic process;cellular macromolecule biosynthetic process;cellular macromolecule metabolic process;cellular metabolic process;cellular process;cellular protein metabolic process;macromolecule biosynthetic process;macromolecule metabolic process;metabolic process;primary metabolic process;protein metabolic process;translation	structural constituent of ribosome;structural molecule activity	adherens junction;anchoring junction;cell junction;cell part;cell-substrate adherens junction;cell-substrate junction;cytoplasm;cytosolic large ribosomal subunit;focal adhesion;intracellular non-membrane-bounded organelle;intracellular organelle;intracellular organelle part;intracellular part;large ribosomal subunit;macromolecular complex;membrane;non-membrane-bounded organelle;nuclear part;nucle…	Ribosome	Ribosomal_L19e	ACEVEDO_NORMAL_TISSUE_ADJACENT_TO_LIVER_TUMOR_DN;BENPORATH_MYC_MAX_TARGETS;BENPORATH_MYC_TARGETS_WITH_EBOX;BIOSYNTHETIC_PROCESS;CACGTG_V$MYC_Q2;CAIRO_HEPATOBLASTOMA_CLASSES_UP;CELLULAR_BIOSYNTHETIC_PROCESS;CELLULAR_MACROMOLECULE_METABOLIC_PROCESS;CELLULAR_PROTEIN_METABOLIC_PROCESS;chr17p12;CREIGHTON_ENDOCRINE_THERAPY_RESISTANCE_1;DANG_BOUND_BY_MYC;DANG_MYC_TARGETS_UP;DELACROIX_RARG_BOUND_MEF;ENK_…	+	+									15	15	15	46.9	46.9	46.9	23.466	0	154.49	526540000000	350	1	53	0.0340457	0.937422	0.110318	0.0912756	0.300958	0.814007
24.1744	25.1504	23.4269	24.9815	23.6862	24.6892	23.7549	23.243	27.2806	28.5051	27.4918	29.1987	27.8821	25.2127		biological adhesion;biological regulation;cell adhesion;cell differentiation;cellular developmental process;cellular process;developmental process;endodermal cell differentiation;regulation of biological process;regulation of cell adhesion;regulation of cell migration;regulation of cell motility;regulation of cellular component movement;regulation of cellular process;regulation of developmental p…		basement membrane;extracellular matrix part;extracellular membrane-bounded organelle;extracellular organelle;extracellular region;extracellular region part;extracellular vesicular exosome;laminin complex;laminin-1 complex;laminin-5 complex;macromolecular complex;membrane-bounded organelle;membrane-bounded vesicle;organelle;protein complex;vesicle	Amoebiasis;ECM-receptor interaction;Focal adhesion;Pathways in cancer;Small cell lung cancer;Toxoplasmosis	Laminin_B;Laminin_EGF;Laminin_G_1;Laminin_G_2;Laminin_I;Laminin_II;Laminin_N	ACEVEDO_FGFR1_TARGETS_IN_PROSTATE_CANCER_MODEL_DN;ACEVEDO_LIVER_CANCER_WITH_H3K27ME3_DN;ANATOMICAL_STRUCTURE_DEVELOPMENT;BASEMENT_MEMBRANE;BENPORATH_SUZ12_TARGETS;BILD_HRAS_ONCOGENIC_SIGNATURE;BIOCARTA_AGR_PATHWAY;BOYAULT_LIVER_CANCER_SUBCLASS_G56_UP;CAGGTA_V$AREB6_01;CAIRO_HEPATOBLASTOMA_CLASSES_DN;CHANG_IMMORTALIZED_BY_HPV31_DN;CHARAFE_BREAST_CANCER_LUMINAL_VS_BASAL_DN;chr18q11;COATES_MACROPHAG…	+	+									16	16	16	5.2	5.2	5.2	366.22	0	89.438	29163000000	42	5	53	1.73146	0.0780455	3.58781	3.13389	0.0951717	0.940623
30.418	32.4361	30.85	34.9018	31.9233	33.206	28.896	31.4548	31.7705	32.6043	32.8221	32.1005	33.2097	34.0164		acidic amino acid transport;adult behavior;aging;amine transport;amino acid import;amino acid transport;anatomical structure development;anion transport;aspartate transport;behavior;biological regulation;carboxylic acid transport;cell communication;cellular process;cellular response to external stimulus;cellular response to extracellular stimulus;cellular response to stimulus;D-amino acid transpo…	acidic amino acid transmembrane transporter activity;active transmembrane transporter activity;amine transmembrane transporter activity;amino acid transmembrane transporter activity;anion transmembrane transporter activity;anion:cation symporter activity;carboxylic acid transmembrane transporter activity;cation transmembrane transporter activity;cation:amino acid symporter activity;dicarboxylic a…	axolemma;axon;axon part;cell part;cell projection;cell projection membrane;cell projection part;integral to membrane;integral to plasma membrane;intrinsic to membrane;intrinsic to plasma membrane;leading edge membrane;membrane part;neuron projection;neuron projection membrane;plasma membrane part	Amyotrophic lateral sclerosis (ALS)	SDF	AACTGGA,MIR-145;AAGCACA,MIR-218;ACTGTGA,MIR-27A,MIR-27B;ACTIVE_TRANSMEMBRANE_TRANSPORTER_ACTIVITY;AMINE_TRANSMEMBRANE_TRANSPORTER_ACTIVITY;AMINE_TRANSPORT;AMINO_ACID_TRANSMEMBRANE_TRANSPORTER_ACTIVITY;AMINO_ACID_TRANSPORT;BENPORATH_EED_TARGETS;BENPORATH_ES_WITH_H3K27ME3;BENPORATH_PRC2_TARGETS;BENPORATH_SUZ12_TARGETS;BRUINS_UVC_RESPONSE_EARLY_LATE;CACTTTG,MIR-520G,MIR-520H;CAGTATT,MIR-200B,MIR-200…		+				+					12	12	12	20.8	20.8	20.8	62.03	0	118.63	361750000000	390	NaN	53	0.707498	0.28831	1.73885	1.3734	0.481108	0.707763
33.8227	33.1203	33.4258	31.4614	30.9381	31.3033	32.6589	33.7945	33.9385	34.5285	33.8995	34.4053	32.0019	31.3043	Parvulin-associated pre-rRNP complex	biosynthetic process;cellular biosynthetic process;cellular macromolecule biosynthetic process;cellular macromolecule metabolic process;cellular metabolic process;cellular process;cellular protein metabolic process;macromolecule biosynthetic process;macromolecule metabolic process;metabolic process;primary metabolic process;protein metabolic process;translation	structural constituent of ribosome;structural molecule activity	adherens junction;anchoring junction;cell junction;cell part;cell-substrate adherens junction;cell-substrate junction;cytoplasm;cytoplasmic part;cytosolic large ribosomal subunit;focal adhesion;intracellular membrane-bounded organelle;intracellular non-membrane-bounded organelle;intracellular organelle;intracellular organelle part;intracellular part;large ribosomal subunit;macromolecular complex;…	Ribosome	Ribosomal_L6e;Ribosomal_L6e_N	ACTAYRNNNCCCR_UNKNOWN;BHATTACHARYA_EMBRYONIC_STEM_CELL;BILANGES_SERUM_AND_RAPAMYCIN_SENSITIVE_GENES;BILANGES_SERUM_RESPONSE_TRANSLATION;BIOPOLYMER_METABOLIC_PROCESS;BIOSYNTHETIC_PROCESS;BLALOCK_ALZHEIMERS_DISEASE_DN;BLALOCK_ALZHEIMERS_DISEASE_INCIPIENT_DN;CAIRO_HEPATOBLASTOMA_CLASSES_UP;CELLULAR_BIOSYNTHETIC_PROCESS;CELLULAR_MACROMOLECULE_METABOLIC_PROCESS;CELLULAR_PROTEIN_METABOLIC_PROCESS;chr12…		+									27	27	27	57.8	57.8	57.8	33.509	0	206.69	1354700000000	798	NaN	53	0.134372	0.776071	0.396783	0.329659	0.740659	0.66509
24.3595	24.4855	25.0348	23.7778	23.1367	26.1825	25.688	21.291	25.4993	25.4059	25.802	26.0014	23.5517	28.0354	Parvulin-associated pre-rRNP complex	biological regulation;cell proliferation;cellular component biogenesis;cellular component biogenesis at cellular level;cellular component organization;cellular component organization at cellular level;cellular component organization or biogenesis;cellular component organization or biogenesis at cellular level;cellular localization;cellular macromolecule localization;cellular macromolecule metabol…	binding;nucleic acid binding;ribonucleoprotein binding;RNA binding	cell part;chromosome;condensed chromosome;cytoplasm;intracellular membrane-bounded organelle;intracellular non-membrane-bounded organelle;intracellular organelle;intracellular organelle part;intracellular part;macromolecular complex;membrane;membrane-bounded organelle;non-membrane-bounded organelle;nuclear part;nucleolar part;nucleolus;nucleoplasm;nucleus;organelle;organelle part;PeBoW complex;pr…		BRCT;Pescadillo_N	ACEVEDO_LIVER_CANCER_WITH_H3K27ME3_UP;ALFANO_MYC_TARGETS;ANATOMICAL_STRUCTURE_DEVELOPMENT;ANATOMICAL_STRUCTURE_MORPHOGENESIS;BASSO_B_LYMPHOCYTE_NETWORK;BILD_MYC_ONCOGENIC_SIGNATURE;BOCHKIS_FOXA2_TARGETS;CACGTG_V$MYC_Q2;CAMP_UP.V1_DN;CASORELLI_ACUTE_PROMYELOCYTIC_LEUKEMIA_DN;chr22q12;CYTAGCAAY_UNKNOWN;DCA_UP.V1_DN;GNF2_APEX1;GNF2_G22P1;GRAESSMANN_APOPTOSIS_BY_SERUM_DEPRIVATION_UP;GRAESSMANN_RESPON…		+									8	8	8	12.5	12.5	12.5	67.795	0	66.845	9078700000	53	NaN	53	0.45651	0.429492	1.78827	0.975374	0.079608	0.94557
22.796	24.4598	23.3256	29.4212	27.714	25.5594	23.1434	28.5619	24.3627	26.2116	24.4531	25.6495	25.8393	29.0411		biological regulation;BMP signaling pathway;catabolic process;cell surface receptor linked signaling pathway;cellular catabolic process;cellular component organization;cellular component organization at cellular level;cellular component organization or biogenesis;cellular component organization or biogenesis at cellular level;cellular macromolecule catabolic process;cellular macromolecule metabol…	binding;catalytic activity;cysteine-type endopeptidase activity;cysteine-type peptidase activity;cytokine receptor binding;endopeptidase activity;hydrolase activity;identical protein binding;peptidase activity;peptidase activity, acting on L-amino acid peptides;protein binding;receptor binding;SMAD binding;small conjugating protein-specific protease activity;transforming growth factor beta recept…	cell part;cytoplasm;intracellular membrane-bounded organelle;intracellular organelle;intracellular part;membrane-bounded organelle;nucleus;organelle		DUSP;Ubiquitin_3;UCH	AAGCCAT,MIR-135A,MIR-135B;ACTACCT,MIR-196A,MIR-196B;ATAGGAA,MIR-202;ATGTTAA,MIR-302C;BLALOCK_ALZHEIMERS_DISEASE_DN;BLALOCK_ALZHEIMERS_DISEASE_INCIPIENT_DN;BONCI_TARGETS_OF_MIR15A_AND_MIR16_1;BOYLAN_MULTIPLE_MYELOMA_D_UP;CAAGGAT,MIR-362;CACGTG_V$MYC_Q2;CAGGTG_V$E12_Q6;chr12q14;CTGCAGY_UNKNOWN;CYSTEINE_TYPE_ENDOPEPTIDASE_ACTIVITY;CYSTEINE_TYPE_PEPTIDASE_ACTIVITY;DACOSTA_UV_RESPONSE_VIA_ERCC3_DN;DAC…		+									5	5	5	5.9	5.9	5.9	112.32	0	9.6744	3849400000	18	NaN	53	0.130977	0.774717	0.598605	0.331874	0.6627	0.665408
33.377	32.3541	31.3626	29.6923	31.4363	31.8072	30.028	29.4883	32.982	33.0231	32.7195	32.6595	30.1031	30.6618		cell proliferation	binding;chromatin binding	cell part;cytoplasm;intracellular membrane-bounded organelle;intracellular organelle;intracellular organelle part;intracellular part;membrane-bounded organelle;nuclear part;nucleoplasm;nucleus;organelle;organelle part		PWWP	ATGCTGC,MIR-103,MIR-107;BLALOCK_ALZHEIMERS_DISEASE_DN;CASORELLI_ACUTE_PROMYELOCYTIC_LEUKEMIA_DN;CHICAS_RB1_TARGETS_SENESCENT;chr15q11;DIAZ_CHRONIC_MEYLOGENOUS_LEUKEMIA_UP;DODD_NASOPHARYNGEAL_CARCINOMA_DN;EHLERS_ANEUPLOIDY_UP;ESC_J1_UP_EARLY.V1_DN;FARMER_BREAST_CANCER_APOCRINE_VS_LUMINAL;GOZGIT_ESR1_TARGETS_DN;GSE10325_CD4_TCELL_VS_LUPUS_CD4_TCELL_DN;GSE1460_INTRATHYMIC_T_PROGENITOR_VS_CD4_THYMOCY…		+									13	11	11	53.5	49.5	49.5	22.43	0	323.31	456430000000	276	NaN	53	0.190188	0.707227	0.451495	0.441412	1.06206	0.629245
29.8923	27.6855	29.6768	30.0343	28.6606	29.0685	26.5105	33.0238	32.0187	31.443	31.2798	31.5509	31.2714	32.2765		cellular macromolecule metabolic process;cellular metabolic process;cellular process;cellular protein metabolic process;macromolecule metabolic process;metabolic process;primary metabolic process;protein folding;protein metabolic process;protein refolding;response to abiotic stimulus;response to heat;response to stimulus;response to stress;response to temperature stimulus	adenyl nucleotide binding;adenyl ribonucleotide binding;ATP binding;binding;cation binding;chaperone binding;ion binding;metal ion binding;nucleotide binding;protein binding;purine nucleotide binding;purine ribonucleoside triphosphate binding;purine ribonucleotide binding;ribonucleotide binding;unfolded protein binding	cell part;cytoplasmic part;cytosol;extracellular membrane-bounded organelle;extracellular organelle;extracellular region part;extracellular vesicular exosome;intracellular part;membrane;membrane-bounded organelle;membrane-bounded vesicle;organelle;vesicle	Protein processing in endoplasmic reticulum	CTDII;DnaJ;DnaJ_CXXCXGXG	AAAYRNCTG_UNKNOWN;AACTTT_UNKNOWN;AAGCACT,MIR-520F;AGCACTT,MIR-93,MIR-302A,MIR-302B,MIR-302C,MIR-302D,MIR-372,MIR-373,MIR-520E,MIR-520A,MIR-526B,MIR-520B,MIR-520C,MIR-520D;ATGTTTC,MIR-494;BENPORATH_MYC_MAX_TARGETS;BOGNI_TREATMENT_RELATED_MYELOID_LEUKEMIA_UP;BONCI_TARGETS_OF_MIR15A_AND_MIR16_1;BROCKE_APOPTOSIS_REVERSED_BY_IL6;CELL_PROLIFERATION_GO_0008283;CHANG_IMMORTALIZED_BY_HPV31_UP;chr16q11;CTT…		+									21	21	21	43.2	43.2	43.2	45.745	0	72.252	205040000000	265	NaN	53	0.693729	0.285784	2.38373	1.38149	0.115677	0.93924
24.9473	26.6542	28.0727	31.0392	29.7056	29.5423	28.0424	31.028	28.9877	27.6881	29.2236	25.1372	28.4824	31.7954		ATP hydrolysis coupled proton transport;cation transport;cellular process;energy coupled proton transport, against electrochemical gradient;establishment of localization;hydrogen transport;ion transmembrane transport;ion transport;monovalent inorganic cation transport;proton transport;transmembrane transport;transport	active transmembrane transporter activity;ATPase activity;ATPase activity, coupled;ATPase activity, coupled to movement of substances;ATPase activity, coupled to transmembrane movement of ions;ATPase activity, coupled to transmembrane movement of ions, phosphorylative mechanism;ATPase activity, coupled to transmembrane movement of substances;ATPase binding;binding;catalytic activity;cation transm…	acrosomal vesicle;apical plasma membrane;cell part;cell projection;cytoplasm;cytoplasmic membrane-bounded vesicle;cytoplasmic part;cytoplasmic vesicle;cytosol;endosome;extracellular membrane-bounded organelle;extracellular organelle;extracellular region part;extracellular vesicular exosome;intracellular membrane-bounded organelle;intracellular organelle;intracellular organelle part;intracellular …	Collecting duct acid secretion;Epithelial cell signaling in Helicobacter pylori infection;Oxidative phosphorylation;Phagosome;Rheumatoid arthritis;Vibrio cholerae infection	vATP-synt_E	AATGTGA,MIR-23A,MIR-23B;BLALOCK_ALZHEIMERS_DISEASE_DN;BROWN_MYELOID_CELL_DEVELOPMENT_UP;BRUINS_UVC_RESPONSE_LATE;BYSTRYKH_HEMATOPOIESIS_STEM_CELL_QTL_TRANS;CAGCTG_V$AP4_Q5;CATION_TRANSPORT;chr2p21;CTTTAAR_UNKNOWN;DIAZ_CHRONIC_MEYLOGENOUS_LEUKEMIA_UP;E2F3_UP.V1_UP;ENK_UV_RESPONSE_KERATINOCYTE_UP;ESTABLISHMENT_OF_LOCALIZATION;FERREIRA_EWINGS_SARCOMA_UNSTABLE_VS_STABLE_DN;GGAANCGGAANY_UNKNOWN;GGCNRN…	+	+				+					11	11	11	37.2	37.2	37.2	26.157	0	42.709	119860000000	126	1	54	0.25389	0.614744	-1.10792	-0.59467	0.0273682	0.977555
22.4258	22.6928	25.5884	24.2599	23.9017	28.5405	26.6331	22.1808	29.5994	28.8159	29.5118	29.0925	29.1515	25.6997		anatomical structure development;brain development;cell cycle process;cell differentiation;cell proliferation;cellular component organization;cellular component organization at cellular level;cellular component organization or biogenesis;cellular component organization or biogenesis at cellular level;cellular developmental process;cellular process;cytoskeleton organization;developmental process;h…	binding;cytoskeletal protein binding;microtubule binding;protein binding;tubulin binding	cell part;cytoplasmic part;cytoskeletal part;cytosol;intracellular organelle part;intracellular part;macromolecular complex;microtubule;organelle part;perinuclear region of cytoplasm;protein complex		HELP;WD40	BAELDE_DIABETIC_NEPHROPATHY_UP;CAGGTG_V$E12_Q6;CHEN_METABOLIC_SYNDROM_NETWORK;chr14q32;CREIGHTON_ENDOCRINE_THERAPY_RESISTANCE_2;CREIGHTON_ENDOCRINE_THERAPY_RESISTANCE_5;CSR_LATE_UP.V1_UP;CUI_TCF21_TARGETS_2_DN;CYCLIN_D1_KE_.V1_DN;CYCLIN_D1_UP.V1_DN;CYTOSKELETAL_PART;CYTOSKELETON;DELYS_THYROID_CANCER_DN;ENK_UV_RESPONSE_EPIDERMIS_DN;FORTSCHEGGER_PHF8_TARGETS_DN;GEORGES_TARGETS_OF_MIR192_AND_MIR215;…	+	+									16	16	16	19.7	19.7	19.7	89.679	0	43.109	43436000000	106	1	54	0.648671	0.305857	2.66722	1.31697	0.496312	0.662899
22.4949	22.8754	27.1669	24.3681	25.232	26.8457	24.3278	22.8376	26.4837	26.3997	26.3952	26.8572	24.7528	24.8449		biological regulation;biosynthetic process;cellular biosynthetic process;cellular macromolecule biosynthetic process;cellular macromolecule metabolic process;cellular metabolic process;cellular nitrogen compound metabolic process;cellular process;establishment of localization;establishment of localization in cell;establishment of RNA localization;intracellular transport;macromolecule biosynthetic…	binding;DNA binding;nucleic acid binding;RNA binding	cell part;intracellular organelle part;intracellular part;macromolecular complex;nuclear body;nuclear part;nuclear speck;nucleoplasm part;organelle part;protein complex;transcription export complex		SAP	BRUINS_UVC_RESPONSE_LATE;CAGGTA_V$AREB6_01;CAGGTG_V$E12_Q6;chr12q13;DODD_NASOPHARYNGEAL_CARCINOMA_DN;FEVR_CTNNB1_TARGETS_DN;GATTGGY_V$NFY_Q6_01;GGGCGGR_V$SP1_Q6;GRAESSMANN_APOPTOSIS_BY_DOXORUBICIN_DN;GRAESSMANN_RESPONSE_TO_MC_AND_DOXORUBICIN_DN;GSE13738_RESTING_VS_TCR_ACTIVATED_CD4_TCELL_DN;GSE14000_TRANSLATED_RNA_VS_MRNA_DC_UP;GSE15324_NAIVE_VS_ACTIVATED_ELF4_KO_CD8_TCELL_DN;GSE17580_UNINFECTED_…	+	+									5	5	5	27.1	27.1	27.1	23.532	0	22.697	10384000000	24	1	54	0.234964	0.645297	0.67422	0.540743	0.614961	0.657687
28.3298	23.4537	29.3001	24.0626	25.4348	25.0706	24.0006	24.9458	23.1945	25.2928	28.5091	29.7029	26.1754	25.0101		biological regulation;cell cycle phase;cell cycle process;cell division;cellular component organization;cellular component organization at cellular level;cellular component organization or biogenesis;cellular component organization or biogenesis at cellular level;cellular process;chromosome organization;mitosis;mitotic sister chromatid cohesion;negative regulation of biological process;negative r…		cell part;chromatin;chromosomal part;intracellular membrane-bounded organelle;intracellular organelle;intracellular organelle part;intracellular part;membrane;membrane-bounded organelle;nuclear part;nucleoplasm;nucleus;organelle;organelle part;plasma membrane			AACTTT_UNKNOWN;ATATGCA,MIR-448;ATGTACA,MIR-493;ATGTTAA,MIR-302C;ATTCTTT,MIR-186;BOYLAN_MULTIPLE_MYELOMA_C_D_UP;BRUINS_UVC_RESPONSE_VIA_TP53_GROUP_A;chr4p14;CTATGCA,MIR-153;CTTGTAT,MIR-381;CTTTGT_V$LEF1_Q2;DACOSTA_UV_RESPONSE_VIA_ERCC3_COMMON_DN;DACOSTA_UV_RESPONSE_VIA_ERCC3_DN;GCAAAAA,MIR-129;GGCAGCT,MIR-22;GNF2_APEX1;GNF2_DEK;GNF2_DENR;GNF2_ELAC2;GNF2_HDAC1;GNF2_KPNB1;GNF2_RBBP6;GNF2_TDG;GRAESSM…		+									11	9	9	8.3	7.2	7.2	150.33	0	46.387	49242000000	37	NaN	54	0.824838	0.23239	2.09983	1.57355	0.245003	0.839911
27.0935	24.0498	25.7608	24.6045	23.9355	25.1515	23.6053	22.9725	25.554	27.265	25.5247	25.8509	26.184	25.1699		anatomical structure development;apoptosis;biological regulation;camera-type eye development;cell death;cell fate specification;cell surface receptor linked signaling pathway;cellular developmental process;cellular macromolecule metabolic process;cellular metabolic process;cellular process;cellular protein metabolic process;cellular response to stimulus;chaperone-mediated protein folding;death;de…	binding;catalytic activity;cis-trans isomerase activity;drug binding;FK506 binding;identical protein binding;isomerase activity;macrolide binding;peptidyl-prolyl cis-trans isomerase activity;protein binding	cell part;cytoplasmic part;endoplasmic reticulum part;envelope;integral to endoplasmic reticulum membrane;integral to membrane;integral to organelle membrane;intracellular membrane-bounded organelle;intracellular organelle;intracellular organelle part;intracellular part;intrinsic to endoplasmic reticulum membrane;intrinsic to membrane;intrinsic to organelle membrane;membrane;membrane part;membran…		FKBP_C;TPR_1	AKT_UP_MTOR_DN.V1_UP;BLALOCK_ALZHEIMERS_DISEASE_UP;BONOME_OVARIAN_CANCER_SURVIVAL_SUBOPTIMAL_DEBULKING;BROWNE_HCMV_INFECTION_18HR_DN;BROWNE_HCMV_INFECTION_48HR_DN;CAGGTG_V$E12_Q6;CCTNTMAGA_UNKNOWN;chr19p12;CTTTAAR_UNKNOWN;ENK_UV_RESPONSE_EPIDERMIS_DN;GGGCGGR_V$SP1_Q6;GOBERT_OLIGODENDROCYTE_DIFFERENTIATION_DN;GRADE_COLON_CANCER_UP;GSE14308_TH2_VS_INDUCED_TREG_UP;GSE1448_CTRL_VS_ANTI_VALPHA2_DP_THY…		+									9	9	9	21.4	21.4	21.4	43.528	0	102.11	12235000000	39	NaN	54	1.54633	0.10756	1.81873	2.612	0.229535	0.875144
23.444	28.3459	24.1011	23.9732	24.8941	24.7304	25.839	22.7365	29.6074	28.6451	28.8406	28.6424	30.4921	27.421		B cell activation;B cell activation involved in immune response;B cell differentiation;B cell proliferation;B cell proliferation involved in immune response;B-1 B cell differentiation;B-1a B cell differentiation;biological regulation;cell activation;cell activation involved in immune response;cell differentiation;cell proliferation;cell surface receptor linked signaling pathway;cellular developme…	binding;catalytic activity;GABA receptor binding;hydrolase activity;hydrolase activity, acting on ester bonds;lipase activity;molecular transducer activity;phosphatidylinositol phospholipase C activity;phospholipase activity;phospholipase C activity;phosphoric diester hydrolase activity;phosphoric ester hydrolase activity;protein binding;receptor binding;signal transducer activity	cell part;cytoplasm;intracellular part		C2;EF-hand_like;PI-PLC-X;PI-PLC-Y	AACTGGA,MIR-145;ACEVEDO_FGFR1_TARGETS_IN_PROSTATE_CANCER_MODEL_UP;ACEVEDO_LIVER_CANCER_UP;BERTUCCI_MEDULLARY_VS_DUCTAL_BREAST_CANCER_UP;BILD_E2F3_ONCOGENIC_SIGNATURE;BLALOCK_ALZHEIMERS_DISEASE_DN;BRUINS_UVC_RESPONSE_VIA_TP53_GROUP_A;BUYTAERT_PHOTODYNAMIC_THERAPY_STRESS_DN;chr3p25;CTGAGCC,MIR-24;ESC_V6.5_UP_EARLY.V1_DN;FAELT_B_CLL_WITH_VH_REARRANGEMENTS_DN;FAELT_B_CLL_WITH_VH3_21_DN;FARMER_BREAST_…		+			inhibitory		+				16	16	16	15.1	15.1	15.1	125.77	0	36.612	65226000000	85	NaN	54	1.98886	0.0725437	4.30184	3.66493	0.066486	0.952645
27.9729	24.1506	24.8956	23.6403	29.6891	27.3092	22.8101	29.1186	24.4462	23.9235	25.1079	24.5745	27.0397	29.5577		biological regulation;cellular process;cellular response to stimulus;negative regulation of catalytic activity;negative regulation of molecular function;regulation of biological process;regulation of catalytic activity;regulation of cellular metabolic process;regulation of cellular process;regulation of metabolic process;regulation of molecular function;regulation of phosphate metabolic process;r…	enzyme inhibitor activity;enzyme regulator activity;phosphatase inhibitor activity;phosphatase regulator activity;protein phosphatase inhibitor activity;protein phosphatase regulator activity;protein serine/threonine phosphatase inhibitor activity	cell part;cytoplasm;endomembrane system;intracellular part;membrane		PP1_inhibitor	ACAGGGT,MIR-10A,MIR-10B;AGGAAGC,MIR-516-3P;BENPORATH_EED_TARGETS;BENPORATH_ES_WITH_H3K27ME3;BIDUS_METASTASIS_UP;CAGGTG_V$E12_Q6;CHARAFE_BREAST_CANCER_BASAL_VS_MESENCHYMAL_UP;CHARAFE_BREAST_CANCER_LUMINAL_VS_BASAL_DN;chr6q24;CTTTAAR_UNKNOWN;GCANCTGNY_V$MYOD_Q6;GSE13306_TREG_VS_TCONV_UP;GSE17721_POLYIC_VS_CPG_16H_BMDM_UP;GSE39820_CTRL_VS_TGFBETA3_IL6_IL23A_CD4_TCELL_DN;IKEDA_MIR30_TARGETS_DN;IWANAG…		+									1	1	1	11.6	11.6	11.6	17.754	0	72.735	3956100000	38	NaN	54	0.0269055	0.949178	-0.174474	-0.0757825	0.801665	0.649019
29.204	27.7593	27.5295	24.0471	24.1496	29.0456	24.8435	26.6747	28.6473	29.2258	28.9584	29.3554	27.4527	29.9181		biological regulation;biosynthetic process;box H/ACA snoRNA 3'-end processing;box H/ACA snoRNA metabolic process;box H/ACA snoRNA processing;cellular biosynthetic process;cellular macromolecule biosynthetic process;cellular macromolecule metabolic process;cellular metabolic process;cellular nitrogen compound metabolic process;cellular process;DNA metabolic process;DNA replication;macromolecule bi…	catalytic activity;DNA polymerase activity;intramolecular transferase activity;isomerase activity;nucleotidyltransferase activity;pseudouridine synthase activity;RNA-directed DNA polymerase activity;telomerase activity;transferase activity;transferase activity, transferring phosphorus-containing groups	box H/ACA RNP complex;box H/ACA snoRNP complex;Cajal body;cell part;intracellular membrane-bounded organelle;intracellular non-membrane-bounded organelle;intracellular organelle;intracellular organelle part;intracellular part;macromolecular complex;membrane-bounded organelle;non-membrane-bounded organelle;nuclear body;nuclear part;nucleolar part;nucleolus;nucleoplasm;nucleoplasm part;nucleus;orga…	Ribosome biogenesis in eukaryotes	DKCLD;PUA;TruB_N	BENPORATH_CYCLING_GENES;BENPORATH_MYC_TARGETS_WITH_EBOX;BIDUS_METASTASIS_UP;BILD_MYC_ONCOGENIC_SIGNATURE;BIOPOLYMER_METABOLIC_PROCESS;BONOME_OVARIAN_CANCER_SURVIVAL_SUBOPTIMAL_DEBULKING;BORCZUK_MALIGNANT_MESOTHELIOMA_UP;BOYAULT_LIVER_CANCER_SUBCLASS_G3_UP;CAIRO_HEPATOBLASTOMA_CLASSES_UP;CASORELLI_ACUTE_PROMYELOCYTIC_LEUKEMIA_DN;CELL_PROLIFERATION_GO_0008283;CHANG_CYCLING_GENES;CHROMOSOME_ORGANIZA…		+									21	21	21	40.3	40.3	40.3	57.401	0	323.31	99096000000	223	NaN	54	0.935992	0.196926	2.73043	1.77629	0.0152043	0.992132
23.7735	28.5145	22.6653	23.3905	24.2802	24.0706	22.6782	27.1308	26.2487	26.0259	24.9133	25.1303	23.8865	24.9707	Cdh23-Myo1c complex	biological regulation;establishment of localization;establishment of localization in cell;establishment of protein localization;establishment of RNA localization;intracellular protein transport;intracellular transport;mRNA transport;nucleic acid transport;nucleobase-containing compound transport;positive regulation of biological process;positive regulation of cell migration;positive regulation of…	actin binding;actin-dependent ATPase activity;adenyl nucleotide binding;adenyl ribonucleotide binding;ATP binding;ATPase activity;ATPase activity, coupled;binding;calmodulin binding;catalytic activity;cytoskeletal protein binding;enzyme binding;GTPase binding;hydrolase activity;hydrolase activity, acting on acid anhydrides;hydrolase activity, acting on acid anhydrides, in phosphorus-containing an…	basal plasma membrane;brush border;cell part;cell projection;cell projection membrane;cell projection part;cytoplasm;cytoplasmic membrane-bounded vesicle;cytoplasmic part;cytoplasmic vesicle;cytoskeletal part;cytosol;extracellular membrane-bounded organelle;extracellular organelle;extracellular region part;extracellular vesicular exosome;filamentous actin;intracellular membrane-bounded organelle;…		IQ;Myosin_head;Myosin_TH1	ACCAAAG,MIR-9;ACTIN_CYTOSKELETON;ACTIN_FILAMENT;AFFAR_YY1_TARGETS_UP;BASOLATERAL_PLASMA_MEMBRANE;BLALOCK_ALZHEIMERS_DISEASE_UP;BRUINS_UVC_RESPONSE_VIA_TP53_GROUP_A;CAGCTG_V$AP4_Q5;CELL_PROJECTION;CHIARADONNA_NEOPLASTIC_TRANSFORMATION_CDC25_DN;chr17p13;CUI_TCF21_TARGETS_2_DN;CYCLIN_D1_UP.V1_DN;CYTOPLASM;CYTOSKELETAL_PART;CYTOSKELETON;DANG_REGULATED_BY_MYC_DN;GACAGGG,MIR-339;GATAAGR_V$GATA_C;GAVIN_…		+									17	17	1	19.9	19.9	0.8	118.15	0	56.651	16561000000	39	NaN	54	0.0364859	0.932756	0.122583	0.0978818	0.873364	0.6525
23.2869	23.8089	23.2569	27.462	25.6445	23.9858	24.7987	22.3797	26.6006	25.9458	26.2674	25.7998	26.1	26.7235		biosynthetic process;cellular biosynthetic process;cellular macromolecule biosynthetic process;cellular macromolecule metabolic process;cellular metabolic process;cellular process;cellular protein metabolic process;macromolecule biosynthetic process;macromolecule metabolic process;metabolic process;primary metabolic process;protein metabolic process;translation	structural constituent of ribosome;structural molecule activity	cell part;cytoplasmic part;intracellular membrane-bounded organelle;intracellular organelle;intracellular organelle part;intracellular part;large ribosomal subunit;macromolecular complex;membrane-bounded organelle;mitochondrial large ribosomal subunit;mitochondrial part;mitochondrion;organellar large ribosomal subunit;organelle;organelle part;ribonucleoprotein complex		Ribosomal_L2;Ribosomal_L2_C	chr6p21;CTGYNNCTYTAA_UNKNOWN;CTTTAAR_UNKNOWN;GARY_CD5_TARGETS_UP;GATTGGY_V$NFY_Q6_01;GGGCGGR_V$SP1_Q6;GGGTGGRR_V$PAX4_03;GSE14308_TH17_VS_INDUCED_TREG_DN;GSE14308_TH2_VS_INDUCED_TREG_DN;GSE15930_NAIVE_VS_24H_IN_VITRO_STIM_CD8_TCELL_DN;GSE15930_NAIVE_VS_24H_IN_VITRO_STIM_IL12_CD8_TCELL_DN;GSE15930_NAIVE_VS_24H_IN_VITRO_STIM_INFAB_CD8_TCELL_DN;GSE15930_NAIVE_VS_72H_IN_VITRO_STIM_TRICHOSTATINA_CD8_T…		+									5	5	5	22.2	22.2	22.2	33.34	0	107.86	6082600000	18	NaN	55	1.18279	0.155892	2.00557	2.10268	0.0668549	0.960207
23.1274	23.7176	23.4375	24.9225	24.9403	23.9852	23.2583	23.7034	25.9412	24.986	25.3022	25.4858	26.0289	27.4009				cell part;integral to membrane;intrinsic to membrane;membrane part			chr7q31;DAWSON_METHYLATED_IN_LYMPHOMA_TCL1;GSE32423_CTRL_VS_IL7_MEMORY_CD8_TCELL_DN;GSE7852_LN_VS_THYMUS_TCONV_UP;MIKKELSEN_MEF_HCP_WITH_H3K27ME3		+									3	3	3	8.6	8.6	8.6	41.525	0	5.2283	9192300000	27	NaN	55	1.83968	0.0770178	2.33336	3.17015	0.635362	0.668716
23.9758	27.8575	26.3112	25.011	24.2745	27.1464	22.885	26.5966	30.7698	30.0706	30.435	29.7554	30.3338	27.6691		biological regulation;cellular process;cellular response to stimulus;regulation of biological process;regulation of cellular process;response to stimulus;signal transduction		cell part;cytoskeleton;intracellular membrane-bounded organelle;intracellular non-membrane-bounded organelle;intracellular organelle;intracellular part;membrane-bounded organelle;non-membrane-bounded organelle;nucleus;organelle		MyTH4;RhoGAP	ACCAAAG,MIR-9;chr8q24;CREIGHTON_ENDOCRINE_THERAPY_RESISTANCE_2;CUI_TCF21_TARGETS_2_UP;DODD_NASOPHARYNGEAL_CARCINOMA_UP;E2F1_UP.V1_UP;GOLDRATH_NAIVE_VS_MEMORY_CD8_TCELL_UP;GRADE_COLON_CANCER_UP;GRAESSMANN_APOPTOSIS_BY_DOXORUBICIN_UP;GRAESSMANN_APOPTOSIS_BY_SERUM_DEPRIVATION_UP;GSE10239_NAIVE_VS_KLRG1HIGH_EFF_CD8_TCELL_UP;GSE13306_TREG_RA_VS_TCONV_RA_DN;GSE13306_TREG_VS_TCONV_SPLEEN_DN;GSE15750_WT_…		+					+				25	25	24	22.9	22.9	22.9	121.68	0	116.89	130090000000	187	NaN	55	1.50071	0.0954776	4.02715	2.7561	0.633472	0.657732
25.7351	24.3833	25.9885	23.6818	24.6125	24.6011	23.1907	22.2853	24.4026	28.4799	28.6114	26.1077	24.1605	23.7615	Cyclin D1-associated protein complex;Metallothionein-3 complex	biological regulation;catabolic process;cellular catabolic process;cellular macromolecule catabolic process;cellular macromolecule metabolic process;cellular metabolic process;cellular nitrogen compound metabolic process;cellular process;macromolecule catabolic process;macromolecule metabolic process;metabolic process;mRNA catabolic process;mRNA metabolic process;negative regulation of biological…	adenyl nucleotide binding;adenyl ribonucleotide binding;ATP binding;binding;nucleotide binding;purine nucleotide binding;purine ribonucleoside triphosphate binding;purine ribonucleotide binding;ribonucleotide binding	cell part;cytoplasm;cytoplasmic part;intracellular membrane-bounded organelle;intracellular organelle;intracellular organelle part;intracellular part;membrane-bounded organelle;nuclear body;nuclear part;nuclear speck;nucleoplasm part;nucleus;organelle;organelle part;perinuclear region of cytoplasm	Antigen processing and presentation;Endocytosis;MAPK signaling pathway;Measles;Protein processing in endoplasmic reticulum;Spliceosome;Toxoplasmosis	HSP70	ACEVEDO_LIVER_CANCER_UP;ACEVEDO_LIVER_TUMOR_VS_NORMAL_ADJACENT_TISSUE_UP;ADDYA_ERYTHROID_DIFFERENTIATION_BY_HEMIN;ANTI_APOPTOSIS;APOPTOSIS_GO;BARRIER_CANCER_RELAPSE_NORMAL_SAMPLE_DN;BENPORATH_EED_TARGETS;BENPORATH_ES_WITH_H3K27ME3;BIOCARTA_P53HYPOXIA_PATHWAY;BIOCARTA_PPARA_PATHWAY;BIOCARTA_TID_PATHWAY;BIOPOLYMER_CATABOLIC_PROCESS;BIOPOLYMER_METABOLIC_PROCESS;BORCZUK_MALIGNANT_MESOTHELIOMA_DN;BOUD…		+									21	13	9	39.9	27.6	21.7	70.078	0	106.84	67277000000	55	NaN	55	0.496574	0.421961	1.00416	0.996988	0.730515	0.656332
27.3211	26.2636	26.36	24.467	24.7759	26.2078	26.1115	26.1178	29.1295	27.7342	27.3003	27.6887	28.9947	28.4586		actin cytoskeleton organization;actin filament bundle assembly;actin filament organization;actin filament-based process;biological regulation;carbohydrate transport;cell junction assembly;cell junction organization;cell surface receptor linked signaling pathway;cell-substrate junction assembly;cellular component assembly;cellular component assembly at cellular level;cellular component organizatio…	binding;binding, bridging;enzyme binding;insulin receptor binding;kinase binding;protein binding;protein binding, bridging;protein complex binding;protein kinase binding;receptor binding;SH3/SH2 adaptor activity;signaling adaptor activity;transcription factor binding	actin filament bundle;actomyosin;adherens junction;anchoring junction;cell junction;cell part;cell-cell adherens junction;cell-cell junction;cell-substrate adherens junction;cell-substrate junction;centrosome;cytoplasm;cytoplasmic part;cytoskeletal part;cytoskeleton;cytosol;focal adhesion;intracellular membrane-bounded organelle;intracellular non-membrane-bounded organelle;intracellular organelle…	Adherens junction;Insulin signaling pathway;PPAR signaling pathway	SH3_2;SH3_9;Sorb	AACTTT_UNKNOWN;ACEVEDO_FGFR1_TARGETS_IN_PROSTATE_CANCER_MODEL_DN;ACTIN_BINDING;ACTIN_CYTOSKELETON;ACTIN_CYTOSKELETON_ORGANIZATION_AND_BIOGENESIS;ACTIN_FILAMENT_BASED_PROCESS;ACTIN_FILAMENT_BUNDLE_FORMATION;ACTIN_FILAMENT_ORGANIZATION;ACTTTAT,MIR-142-5P;ADHERENS_JUNCTION;APICAL_JUNCTION_COMPLEX;APICOLATERAL_PLASMA_MEMBRANE;ATF2_S_UP.V1_DN;ATGAAGG,MIR-205;BASOLATERAL_PLASMA_MEMBRANE;BENPORATH_NANOG…		+					+				35	35	16	33.5	33.5	15.6	143.07	0	252.96	52999000000	175	NaN	55	2.38784	0.0641194	2.57742	4.18975	0.185892	0.899776
27.3603	23.9889	28.5994	22.6697	24.625	24.7349	24.272	21.4622	27.8978	28.4491	28.3775	27.4196	28.2528	26.2917		anatomical structure development;biological regulation;biomineral tissue development;cell differentiation;cellular component disassembly;cellular component disassembly at cellular level;cellular component organization;cellular component organization at cellular level;cellular component organization or biogenesis;cellular component organization or biogenesis at cellular level;cellular developmenta…	binding;DNA binding;nucleic acid binding	catalytic step 2 spliceosome;cell part;cytoplasm;extracellular matrix;extracellular region part;intracellular;intracellular membrane-bounded organelle;intracellular organelle;intracellular organelle part;intracellular part;macromolecular complex;membrane-bounded organelle;nuclear body;nuclear part;nuclear speck;nucleoplasm part;nucleus;organelle;organelle part;post-mRNA release spliceosomal compl…		GCFC;G-patch;TIP_N	ACEVEDO_LIVER_CANCER_UP;ACEVEDO_LIVER_TUMOR_VS_NORMAL_ADJACENT_TISSUE_UP;AGUIRRE_PANCREATIC_CANCER_COPY_NUMBER_DN;chr22q12;DEURIG_T_CELL_PROLYMPHOCYTIC_LEUKEMIA_DN;FEVR_CTNNB1_TARGETS_UP;GSE13306_TREG_RA_VS_TCONV_RA_DN;GSE14350_IL2RB_KO_VS_WT_TREG_UP;GSE17721_CPG_VS_GARDIQUIMOD_0.5H_BMDM_UP;GSE17721_CTRL_VS_PAM3CSK4_8H_BMDM_UP;GSE17721_LPS_VS_CPG_0.5H_BMDM_UP;GSE17721_PAM3CSK4_VS_CPG_6H_BMDM_DN;G…	+	+									17	17	17	21	21	21	96.304	0	60.1	38173000000	109	1	56	1.72907	0.0777753	3.54788	3.12658	0.707013	0.659955
29.0463	26.8962	28.9055	26.9381	24.9183	28.9958	24.9366	27.0609	29.7623	29.9375	29.4372	30.119	30.1416	29.1674		actin cytoskeleton organization;actin filament bundle assembly;actin filament organization;actin filament-based process;anatomical structure development;biological adhesion;biological regulation;carbohydrate transport;cell adhesion;cell development;cell projection assembly;cell projection organization;cell-cell adhesion;cellular component assembly;cellular component assembly at cellular level;cel…	actin binding;actin filament binding;binding;cell adhesion molecule binding;cytoskeletal protein binding;protein binding	actin cytoskeleton;actin filament;adherens junction;anchoring junction;apical part of cell;apical plasma membrane;basolateral plasma membrane;brush border;cell body;cell cortex;cell junction;cell part;cell periphery;cell pole;cell projection;cell projection membrane;cell projection part;cell tip;cell-substrate adherens junction;cell-substrate junction;cytoplasmic part;cytoskeletal part;cytoskelet…	Gastric acid secretion;Leukocyte transendothelial migration;Pathogenic Escherichia coli infection;Regulation of actin cytoskeleton	ERM;FERM_C;FERM_M;FERM_N	AAAGGGA,MIR-204,MIR-211;ABBUD_LIF_SIGNALING_2_UP;ACEVEDO_LIVER_CANCER_DN;ACEVEDO_LIVER_TUMOR_VS_NORMAL_ADJACENT_TISSUE_DN;ACTIN_BINDING;ACTIN_CYTOSKELETON;ACTIN_CYTOSKELETON_ORGANIZATION_AND_BIOGENESIS;ACTIN_FILAMENT;ACTIN_FILAMENT_BASED_PROCESS;ACTIN_FILAMENT_BINDING;ACTIN_FILAMENT_BUNDLE_FORMATION;ACTIN_FILAMENT_ORGANIZATION;AMIT_EGF_RESPONSE_240_HELA;AMIT_SERUM_RESPONSE_120_MCF10A;AMIT_SERUM_R…	+	+									30	19	19	41.1	25.8	25.8	69.406	0	84.204	57661000000	173	2	56	1.42195	0.11154	3.33146	2.58567	0.0985895	0.945765
29.8876	26.9171	28.9538	25.6177	24.7316	28.5733	26.8421	23.6221	32.2666	31.6997	31.7248	31.8299	31.9105	29.4166		cellular component assembly;cellular component assembly at cellular level;cellular component movement;cellular component organization;cellular component organization at cellular level;cellular component organization or biogenesis;cellular component organization or biogenesis at cellular level;cellular macromolecular complex assembly;cellular macromolecular complex subunit organization;cellular pr…	adenyl nucleotide binding;adenyl ribonucleotide binding;ATP binding;ATPase activity;binding;catalytic activity;dynein binding;dynein light intermediate chain binding;hydrolase activity;hydrolase activity, acting on acid anhydrides;hydrolase activity, acting on acid anhydrides, in phosphorus-containing anhydrides;microtubule motor activity;motor activity;nucleoside-triphosphatase activity;nucleoti…	cell part;cell projection;centrosome;cytoplasm;cytoplasmic dynein complex;cytoplasmic part;cytoskeletal part;dynein complex;extracellular membrane-bounded organelle;extracellular organelle;extracellular region part;extracellular vesicular exosome;filopodium;intracellular non-membrane-bounded organelle;intracellular organelle;intracellular organelle part;intracellular part;macromolecular complex;m…	Phagosome;Vasopressin-regulated water reabsorption	AAA_5;AAA_8;DHC_N1;DHC_N2;Dynein_heavy;MT	ACEVEDO_LIVER_CANCER_DN;ACTAYRNNNCCCR_UNKNOWN;BILD_CTNNB1_ONCOGENIC_SIGNATURE;BLALOCK_ALZHEIMERS_DISEASE_DN;BRUINS_UVC_RESPONSE_VIA_TP53_GROUP_B;BYSTROEM_CORRELATED_WITH_IL5_UP;BYSTRYKH_HEMATOPOIESIS_STEM_CELL_QTL_TRANS;CHANDRAN_METASTASIS_UP;CHICAS_RB1_TARGETS_SENESCENT;chr14q32;CONCANNON_APOPTOSIS_BY_EPOXOMICIN_UP;CTTTGT_V$LEF1_Q2;DODD_NASOPHARYNGEAL_CARCINOMA_UP;FOSTER_TOLERANT_MACROPHAGE_DN;G…	+	+									143	143	143	30.9	30.9	30.9	532.04	0	323.31	588130000000	1103	5	56	1.74798	0.0772288	5.11007	3.24861	0.430741	0.722692
24.867	24.611	23.7663	24.725	23.8289	25.5013	22.4198	23.3261	26.1592	26.7003	26.7153	27.0649	26.7161	28.7746		activation of immune response;adrenergic receptor signaling pathway;aging;anatomical structure development;antigen receptor-mediated signaling pathway;behavior;biological regulation;cAMP catabolic process;cAMP metabolic process;catabolic process;cell chemotaxis;cell development;cell migration;cell motility;cell surface receptor linked signaling pathway;cellular catabolic process;cellular componen…	3',5'-cyclic-AMP phosphodiesterase activity;3',5'-cyclic-nucleotide phosphodiesterase activity;adenyl nucleotide binding;adenyl ribonucleotide binding;AMP binding;ATPase binding;binding;cAMP binding;catalytic activity;cation binding;cyclic nucleotide binding;cyclic-nucleotide phosphodiesterase activity;drug binding;enzyme binding;hydrolase activity;hydrolase activity, acting on ester bonds;ion bi…	apical plasma membrane;calcium channel complex;cation channel complex;cell part;cell periphery;centrosome;contractile fiber;cytoplasm;cytoplasmic part;cytoskeletal part;cytosol;Golgi apparatus;intracellular membrane-bounded organelle;intracellular non-membrane-bounded organelle;intracellular organelle;intracellular organelle part;intracellular part;ion channel complex;macromolecular complex;membr…	Purine metabolism	PDEase_I	3_5_CYCLIC_NUCLEOTIDE_PHOSPHODIESTERASE_ACTIVITY;AACATTC,MIR-409-3P;AACTGAC,MIR-223;AACTTT_UNKNOWN;AAGCAAT,MIR-137;AAGCCAT,MIR-135A,MIR-135B;AAGGGAT,MIR-188;AATGTGA,MIR-23A,MIR-23B;ACACTAC,MIR-142-3P;ACACTGG,MIR-199A,MIR-199B;ACTGTAG,MIR-139;AGGAAGC,MIR-516-3P;AKT_UP.V1_DN;ATACTGT,MIR-144;ATGCTGC,MIR-103,MIR-107;ATGTACA,MIR-493;ATGTCAC,MIR-489;ATGTTAA,MIR-302C;BAELDE_DIABETIC_NEPHROPATHY_DN;BCAT_…		+									11	11	8	13.8	13.8	9.3	90.758	0	96.584	15471000000	52	NaN	56	1.99571	0.0695046	3.7495	3.63249	0.682577	0.651416
25.1925	23.1252	25.5474	25.8896	24.4935	24.0935	23.2644	22.7033	28.0398	27.042	29.415	26.9605	26.6209	27.7453		actin cytoskeleton organization;actin filament bundle assembly;actin filament organization;actin filament-based movement;actin filament-based process;cell projection assembly;cell projection organization;cellular component assembly;cellular component assembly at cellular level;cellular component movement;cellular component organization;cellular component organization at cellular level;cellular co…	actin binding;actin filament binding;adenyl nucleotide binding;adenyl ribonucleotide binding;ATP binding;binding;catalytic activity;cytoskeletal protein binding;hydrolase activity;hydrolase activity, acting on acid anhydrides;hydrolase activity, acting on acid anhydrides, in phosphorus-containing anhydrides;lipid binding;microfilament motor activity;motor activity;nucleoside-triphosphatase activi…	actin filament;apical plasma membrane;basal plasma membrane;basolateral plasma membrane;brush border;cell cortex part;cell part;cell periphery;cell projection;cortical actin cytoskeleton;cortical cytoskeleton;cytoplasm;cytoplasmic part;cytoskeletal part;cytoskeleton;early endosome;endosomal part;endosome;endosome membrane;extracellular membrane-bounded organelle;extracellular organelle;extracellu…		IQ;Myosin_head;Myosin_TH1	ACEVEDO_NORMAL_TISSUE_ADJACENT_TO_LIVER_TUMOR_UP;ACTIN_CYTOSKELETON;ACTIN_FILAMENT;ATGTTAA,MIR-302C;BAELDE_DIABETIC_NEPHROPATHY_DN;BLALOCK_ALZHEIMERS_DISEASE_INCIPIENT_UP;BLALOCK_ALZHEIMERS_DISEASE_UP;BROWN_MYELOID_CELL_DEVELOPMENT_UP;BROWNE_HCMV_INFECTION_14HR_DN;BRUINS_UVC_RESPONSE_VIA_TP53_GROUP_A;BRUINS_UVC_RESPONSE_VIA_TP53_GROUP_D;BRUSH_BORDER;BYSTRYKH_HEMATOPOIESIS_STEM_CELL_QTL_TRANS;CELL…		+						+			19	19	19	20	20	20	128.56	0	87.11	21817000000	91	NaN	56	2.82254	0.0472727	3.4702	5.3171	0.621691	0.665509
36.7211	35.3707	35.3378	34.0526	32.8146	36.3446	36.4868	34.4453	36.3386	36.6505	36.6049	36.5682	35.7186	35.0411		anatomical structure development;anatomical structure morphogenesis;axonogenesis;cell development;cell part morphogenesis;cell projection morphogenesis;cell projection organization;cellular component morphogenesis;cellular component organization;cellular component organization at cellular level;cellular component organization or biogenesis;cellular component organization or biogenesis at cellular…	binding;cytoskeletal protein binding;cytoskeletal regulatory protein binding;dystroglycan binding;glycoprotein binding;microtubule binding;protein binding;tubulin binding	cell body;cell part;cell projection;cell projection part;cytoplasm;cytoskeletal part;dendrite;dendritic shaft;intracellular;intracellular non-membrane-bounded organelle;intracellular organelle;intracellular organelle part;intracellular part;macromolecular complex;microtubule;microtubule associated complex;neuron projection;neuronal cell body;non-membrane-bounded organelle;nuclear part;nuclear per…		MAP2_projctn;RII_binding_1;Tubulin-binding	AAAYRNCTG_UNKNOWN;ACTGTAG,MIR-139;AGGAGTG,MIR-483;ATF2_UP.V1_UP;ATGGYGGA_UNKNOWN;ATTCTTT,MIR-186;BIOCARTA_AKAPCENTROSOME_PATHWAY;BRCA1_DN.V1_UP;BROWNE_HCMV_INFECTION_10HR_UP;BROWNE_HCMV_INFECTION_48HR_DN;BRUINS_UVC_RESPONSE_EARLY_LATE;CAGTATT,MIR-200B,MIR-200C,MIR-429;CAMP_UP.V1_DN;CATGTAA,MIR-496;CATRRAGC_UNKNOWN;chr2q34;CONCANNON_APOPTOSIS_BY_EPOXOMICIN_UP;CTTTAAR_UNKNOWN;CTTTGT_V$LEF1_Q2;CYTOS…		+			generic						170	170	69	76.5	76.5	36	199.13	0	323.31	4575100000000	4279	NaN	56	0.282285	0.598709	0.753152	0.630427	0.768859	0.656012
26.7886	24.2128	27.0808	23.3905	23.8256	28.2195	27.8994	28.93	27.3459	28.3223	27.2745	28.3192	27.6055	29.5357		cellular process;cellular response to chemical stimulus;cellular response to hypoxia;cellular response to oxygen levels;cellular response to stimulus;cellular response to stress;response to chemical stimulus;response to hypoxia;response to oxygen levels;response to stimulus;response to stress	aminopeptidase activity;binding;catalytic activity;cation binding;exopeptidase activity;hydrolase activity;ion binding;metal ion binding;metallopeptidase activity;peptidase activity;peptidase activity, acting on L-amino acid peptides;transition metal ion binding;zinc ion binding	cell part;cytoplasmic part;cytosol;extracellular membrane-bounded organelle;extracellular organelle;extracellular region part;extracellular vesicular exosome;intracellular membrane-bounded organelle;intracellular organelle;intracellular part;membrane-bounded organelle;membrane-bounded vesicle;nucleus;organelle;vesicle		ERAP1_C;Peptidase_M1	ACACTCC,MIR-122A;ACTGTGA,MIR-27A,MIR-27B;AGUIRRE_PANCREATIC_CANCER_COPY_NUMBER_UP;AMINOPEPTIDASE_ACTIVITY;BERNARD_PPAPDC1B_TARGETS_UP;BLALOCK_ALZHEIMERS_DISEASE_DN;BLUM_RESPONSE_TO_SALIRASIB_DN;BOYAULT_LIVER_CANCER_SUBCLASS_G3_UP;BYSTRYKH_HEMATOPOIESIS_STEM_CELL_QTL_TRANS;CAAGGAT,MIR-362;CAGGTG_V$E12_Q6;CAMP_UP.V1_DN;chr17q12;CREIGHTON_ENDOCRINE_THERAPY_RESISTANCE_4;CTTTGT_V$LEF1_Q2;CYTOPLASM;CYT…		+									30	30	30	30.4	30.4	30.4	103.32	0	159.2	65706000000	139	NaN	56	0.377513	0.498239	1.26818	0.822677	0.567605	0.657588
28.4749	26.1102	26.5397	25.2232	23.911	28.1639	28.5067	22.0805	30.409	30.8761	30.3536	30.8023	30.8481	27.982		biological regulation;carbohydrate homeostasis;cell cycle;cell division;cellular process;chemical homeostasis;establishment of localization;establishment of localization in cell;establishment of protein localization;exocytosis;glucose homeostasis;homeostatic process;negative regulation of biological process;negative regulation of cellular process;negative regulation of hormone secretion;negative …	binding;PDZ domain binding;protein binding;protein domain specific binding;SNARE binding;syntaxin binding	cell part;cytoplasm;integral to membrane;intracellular membrane-bounded organelle;intracellular organelle;intracellular organelle part;intracellular part;intrinsic to membrane;membrane;membrane part;membrane-bounded organelle;nuclear part;nucleoplasm;organelle;organelle part;plasma membrane	Tight junction	Lgl_C;LLGL;WD40	ACACTAC,MIR-142-3P;AMBROSINI_FLAVOPIRIDOL_TREATMENT_TP53;BLALOCK_ALZHEIMERS_DISEASE_DN;BLALOCK_ALZHEIMERS_DISEASE_UP;BOYAULT_LIVER_CANCER_SUBCLASS_G1_UP;CAGGTG_V$E12_Q6;CHARAFE_BREAST_CANCER_LUMINAL_VS_BASAL_UP;CHARAFE_BREAST_CANCER_LUMINAL_VS_MESENCHYMAL_UP;CHIARADONNA_NEOPLASTIC_TRANSFORMATION_KRAS_DN;chr17q24;chr3q13;CRX_DN.V1_UP;CRX_NRL_DN.V1_UP;DODD_NASOPHARYNGEAL_CARCINOMA_UP;DURAND_STROMA_…		+					+				27	27	26	29.6	29.6	28.9	131.84	0	323.31	166570000000	253	NaN	56	1.02804	0.167151	4.21196	1.96915	0.279601	0.828412
28.4608	23.2937	26.397	25.7506	24.6024	28.3426	21.9853	23.5746	26.8882	27.5225	27.2687	28.0435	28.1631	27.9553				cell part;cytoplasm;cytoskeletal part;intracellular organelle part;intracellular part;macromolecular complex;microtubule;organelle part;protein complex		HELP;WD40	BILD_E2F3_ONCOGENIC_SIGNATURE;chr2p16;CREIGHTON_ENDOCRINE_THERAPY_RESISTANCE_2;DODD_NASOPHARYNGEAL_CARCINOMA_UP;E2F3_UP.V1_UP;GSE14308_INDUCED_VS_NATURAL_TREG_DN;GSE14769_UNSTIM_VS_20MIN_LPS_BMDM_UP;GSE17721_CTRL_VS_LPS_24H_BMDM_DN;GSE17721_CTRL_VS_LPS_8H_BMDM_DN;GSE17721_CTRL_VS_PAM3CSK4_6H_BMDM_DN;GSE17721_PAM3CSK4_VS_GADIQUIMOD_12H_BMDM_DN;GSE20366_EX_VIVO_VS_HOMEOSTATIC_CONVERSION_NAIVE_CD4_T…		+									23	23	16	12.3	12.3	8.9	217.94	0	32.58	33506000000	85	NaN	56	1.07103	0.163502	3.42775	2.01758	1.88679	0.601125
27.4597	23.962	28.4175	26.0241	24.7083	25.9569	24.1847	22.1089	29.1276	26.8018	28.2939	28.2695	31.0603	27.6604		activation of caspase activity;biological regulation;establishment of localization;positive regulation of apoptosis;positive regulation of biological process;positive regulation of caspase activity;positive regulation of catalytic activity;positive regulation of cell death;positive regulation of cellular process;positive regulation of hydrolase activity;positive regulation of molecular function;p…		cell part;cytoplasmic part;integral to membrane;intracellular membrane-bounded organelle;intracellular organelle;intracellular organelle part;intracellular part;intrinsic to membrane;membrane;membrane part;membrane-bounded organelle;mitochondrial inner membrane;mitochondrial membrane;mitochondrial part;mitochondrion;organelle;organelle inner membrane;organelle membrane;organelle part		Mito_carr	ALCALA_APOPTOSIS;APOPTOSIS_GO;APOPTOTIC_PROGRAM;BOYLAN_MULTIPLE_MYELOMA_D_CLUSTER_DN;BOYLAN_MULTIPLE_MYELOMA_D_DN;BRUINS_UVC_RESPONSE_LATE;CASPASE_ACTIVATION;CELL_DEVELOPMENT;CTTTGTA,MIR-524;CYTOPLASM;CYTOPLASMIC_PART;GSE15930_STIM_VS_STIM_AND_IFNAB_48H_CD8_T_CELL_UP;GSE17721_CTRL_VS_PAM3CSK4_2H_BMDM_UP;GSE18791_CTRL_VS_NEWCASTLE_VIRUS_DC_14H_UP;GSE24634_NAIVE_CD4_TCELL_VS_DAY7_IL4_CONV_TREG_UP;G…		+					+				7	7	7	22.4	22.4	22.4	41.565	0	19.931	61829000000	73	NaN	56	1.84706	0.0741654	4.75701	3.41995	0.300148	0.808216
22.396	22.2483	23.4148	23.9695	27.7164	24.4573	26.2063	26.0905	23.4604	25.382	25.9545	23.601	26.4194	28.0872		cation transport;divalent inorganic cation transport;divalent metal ion transport;establishment of localization;ion transport;magnesium ion transport;metal ion transport;transport	cation transmembrane transporter activity;divalent inorganic cation transmembrane transporter activity;inorganic cation transmembrane transporter activity;ion transmembrane transporter activity;magnesium ion transmembrane transporter activity;metal ion transmembrane transporter activity;substrate-specific transmembrane transporter activity;substrate-specific transporter activity;transmembrane tra…	cell part;cytoplasmic part;early endosome;endosome;integral to membrane;intracellular membrane-bounded organelle;intracellular organelle;intracellular part;intrinsic to membrane;membrane;membrane part;membrane-bounded organelle;organelle;plasma membrane		Mg_trans_NIPA	BILD_E2F3_ONCOGENIC_SIGNATURE;BOYLAN_MULTIPLE_MYELOMA_D_UP;CAGTATT,MIR-200B,MIR-200C,MIR-429;CATGTAA,MIR-496;chr15q11;CHYLA_CBFA2T3_TARGETS_DN;CREIGHTON_ENDOCRINE_THERAPY_RESISTANCE_3;CTACCTC,LET-7A,LET-7B,LET-7C,LET-7D,LET-7E,LET-7F,MIR-98,LET-7G,LET-7I;CTCAGGG,MIR-125B,MIR-125A;GARGALOVIC_RESPONSE_TO_OXIDIZED_PHOSPHOLIPIDS_TURQUOISE_UP;GAUSSMANN_MLL_AF4_FUSION_TARGETS_G_UP;GCACTTT,MIR-17-5P,MIR…		+									1	1	1	4.3	4.3	4.3	34.105	0	6.3639	6159500000	30	NaN	56	0.0204321	0.961461	-0.0817361	-0.0563973	0.296173	0.809064
23.2516	23.3843	24.3602	24.6611	23.9576	25.1786	23.6908	22.8584	24.5641	24.5183	25.6053	23.7582	24.8031	26.2679		biological regulation;cellular macromolecule metabolic process;cellular metabolic process;cellular nitrogen compound metabolic process;cellular process;cellular response to chemical stimulus;cellular response to drug;cellular response to stimulus;establishment of localization;establishment of localization in cell;establishment of protein localization;intracellular protein transport;intracellular …	binding;calcium-dependent protein binding;cation binding;ion binding;metal ion binding;nucleic acid binding;nucleocytoplasmic transporter activity;nucleotide binding;pre-mRNA binding;protein binding;RNA binding;snRNA binding;transporter activity	catalytic step 2 spliceosome;cell part;cytoplasm;intracellular membrane-bounded organelle;intracellular organelle;intracellular organelle part;intracellular part;macromolecular complex;membrane-bounded organelle;nuclear part;nucleoplasm;nucleus;organelle;organelle part;ribonucleoprotein complex;spliceosomal complex	Spliceosome	RRM_1	ACCATTT,MIR-522;BENPORATH_NANOG_TARGETS;BENPORATH_NOS_TARGETS;BENPORATH_OCT4_TARGETS;BENPORATH_SOX2_TARGETS;chr5q33;E2F1_UP.V1_UP;GARY_CD5_TARGETS_DN;GNF2_DDX5;GSE11924_TH2_VS_TH17_CD4_TCELL_DN;GSE13229_MATURE_VS_INTMATURE_NKCELL_DN;GSE14308_TH2_VS_INDUCED_TREG_UP;GSE14350_TREG_VS_TEFF_UP;GSE14769_UNSTIM_VS_20MIN_LPS_BMDM_DN;GSE17580_UNINFECTED_VS_S_MANSONI_INF_TREG_UP;GSE17721_PAM3CSK4_VS_CPG_24…		+									4	4	4	8.8	8.8	8.8	46.895	0	7.5666	4526300000	14	NaN	56	0.561523	0.38306	1.02171	1.09541	0.0193915	0.988545
28.9314	26.3396	23.938	25.678	24.0899	28.5453	23.9017	26.6278	26.7354	24.4004	25.0018	22.9729	27.7818	26.8429		apoptosis;biological regulation;cell death;cell differentiation;cell surface receptor linked signaling pathway;cellular developmental process;cellular macromolecule metabolic process;cellular metabolic process;cellular process;cellular protein metabolic process;cellular response to stimulus;death;developmental process;fat cell differentiation;G-protein coupled receptor protein signaling pathway;m…	adenyl nucleotide binding;adenyl ribonucleotide binding;ATP binding;beta-adrenergic receptor kinase activity;binding;catalytic activity;G-protein coupled receptor kinase activity;kinase activity;lipid binding;nucleotide binding;phosphotransferase activity, alcohol group as acceptor;protein kinase activity;protein serine/threonine kinase activity;purine nucleotide binding;purine ribonucleoside tri…	adherens junction;anchoring junction;cell junction;cell part;cell-substrate adherens junction;cell-substrate junction;cytoplasm;focal adhesion;intracellular membrane-bounded organelle;intracellular organelle;intracellular organelle part;intracellular part;membrane;membrane-bounded organelle;nuclear membrane;nuclear part;nucleoplasm;nucleus;organelle;organelle membrane;organelle part;plasma membra…	Chemokine signaling pathway;Endocytosis	Pkinase;RGS	AAGCCAT,MIR-135A,MIR-135B;AATGTGA,MIR-23A,MIR-23B;BAELDE_DIABETIC_NEPHROPATHY_DN;BENPORATH_EED_TARGETS;BENPORATH_ES_WITH_H3K27ME3;BLALOCK_ALZHEIMERS_DISEASE_UP;BROWNE_HCMV_INFECTION_14HR_DN;CAGCTG_V$AP4_Q5;CAGNYGKNAAA_UNKNOWN;CAMP_MEDIATED_SIGNALING;CATTGTYY_V$SOX9_B1;CCANNAGRKGGC_UNKNOWN;CCCNNGGGAR_V$OLF1_01;CELL_FRACTION;CELL_SURFACE_RECEPTOR_LINKED_SIGNAL_TRANSDUCTION_GO_0007166;CHARAFE_BREAST…		+									9	9	7	19.3	19.3	14.9	67.732	0	76.906	7566700000	44	NaN	56	0.0139052	0.970979	0.0746965	0.0393325	0.107854	0.932343
26.6414	25.1684	27.3682	23.7767	24.548	24.4381	23.6014	21.9031	26.5552	24.3971	27.0372	25.3161	25.5347	26.2211		establishment of localization;establishment of localization in cell;establishment of protein localization;establishment of protein localization in mitochondrion;establishment of protein localization to organelle;intracellular protein transport;intracellular transport;mitochondrial transport;protein import;protein targeting;protein targeting to mitochondrion;protein transport;transport	binding;heat shock protein binding;protein binding	cell part;cytoplasm;cytoplasmic part;intracellular membrane-bounded organelle;intracellular organelle;intracellular organelle part;intracellular part;membrane;membrane-bounded organelle;mitochondrial membrane;mitochondrial outer membrane;mitochondrial part;mitochondrion;nuclear part;nucleoplasm;nucleus;organelle;organelle membrane;organelle outer membrane;organelle part;outer membrane		TPR_1	BAELDE_DIABETIC_NEPHROPATHY_DN;BENPORATH_CYCLING_GENES;BRUINS_UVC_RESPONSE_LATE;CAIRO_HEPATOBLASTOMA_CLASSES_UP;CELLULAR_LOCALIZATION;CSR_LATE_UP.V1_UP;CYTOPLASM;CYTOPLASMIC_PART;DOUGLAS_BMI1_TARGETS_UP;ENVELOPE;ESTABLISHMENT_OF_CELLULAR_LOCALIZATION;ESTABLISHMENT_OF_LOCALIZATION;ESTABLISHMENT_OF_PROTEIN_LOCALIZATION;FLECHNER_BIOPSY_KIDNEY_TRANSPLANT_OK_VS_DONOR_UP;FLECHNER_BIOPSY_KIDNEY_TRANSPLA…		+									7	7	3	24.3	24.3	9.7	34.278	0	65.022	14894000000	31	NaN	56	1.38341	0.126486	2.06799	2.41036	0.131351	0.920014
23.5831	24.3431	29.3422	23.7149	24.752	25.3279	23.0212	21.3205	25.4296	25.687	25.8295	26.1581	24.1832	25.0387			binding;cation binding;ion binding;metal ion binding;nucleic acid binding;RNA binding;transition metal ion binding;zinc ion binding	cell part;cytoskeleton;cytosolic large ribosomal subunit;intermediate filament cytoskeleton;intracellular membrane-bounded organelle;intracellular non-membrane-bounded organelle;intracellular organelle;intracellular organelle part;intracellular part;large ribosomal subunit;macromolecular complex;membrane-bounded organelle;non-membrane-bounded organelle;nuclear part;nucleolus;nucleus;organelle;org…		S1	ACEVEDO_LIVER_TUMOR_VS_NORMAL_ADJACENT_TISSUE_UP;BRUINS_UVC_RESPONSE_LATE;CACTGCC,MIR-34A,MIR-34C,MIR-449;chr1p35;CTTTGCA,MIR-527;GSE17580_UNINFECTED_VS_S_MANSONI_INF_TREG_DN;GSE17721_LPS_VS_CPG_6H_BMDM_DN;GSE17721_LPS_VS_GARDIQUIMOD_24H_BMDM_DN;GSE17721_PAM3CSK4_VS_CPG_8H_BMDM_UP;GSE17721_PAM3CSK4_VS_GADIQUIMOD_6H_BMDM_UP;GSE17974_0H_VS_72H_IN_VITRO_ACT_CD4_TCELL_DN;GSE18791_CTRL_VS_NEWCASTLE_VI…		+									7	7	7	33.7	33.7	33.7	22.11	0	65.368	4988700000	25	NaN	56	0.59949	0.346253	1.52129	1.19449	0.375044	0.777599
27.2433	23.3749	27.2564	24.0991	24.5875	23.9298	22.7764	24.7404	26.6889	26.8012	26.332	26.7282	28.6711	27.1908		apoptosis;biological regulation;calcium ion homeostasis;cation homeostasis;cell death;cell differentiation;cellular calcium ion homeostasis;cellular cation homeostasis;cellular chemical homeostasis;cellular developmental process;cellular divalent inorganic cation homeostasis;cellular homeostasis;cellular ion homeostasis;cellular metal ion homeostasis;cellular process;chemical homeostasis;death;de…		cell part;cytoplasmic part;cytoskeletal part;integral to membrane;intracellular membrane-bounded organelle;intracellular organelle;intracellular organelle part;intracellular part;intrinsic to membrane;macromolecular complex;membrane;membrane part;membrane-bounded organelle;microtubule;mitochondrial membrane;mitochondrial outer membrane;mitochondrial part;mitochondrion;nucleus;organelle;organelle …				+	+									10	10	10	26	26	26	52.028	0	98.242	28794000000	67	1	57	2.34344	0.0607742	3.52151	4.28961	0.6977	0.654396
23.9669	26.1685	32.4957	24.5113	27.5709	27.3573	23.5203	23.1375	26.7291	30.2006	28.3148	29.3347	27.9781	27.2402	Parvulin-associated pre-rRNP complex	cellular macromolecule metabolic process;cellular metabolic process;cellular nitrogen compound metabolic process;cellular process;establishment of localization;establishment of localization in cell;establishment of protein localization;intracellular protein transport;intracellular transport;macromolecule metabolic process;macromolecule modification;metabolic process;ncRNA metabolic process;ncRNA …	binding;nucleic acid binding;RNA binding;snoRNA binding	box C/D snoRNP complex;Cajal body;cell part;cytoplasm;intracellular membrane-bounded organelle;intracellular non-membrane-bounded organelle;intracellular organelle;intracellular organelle part;intracellular part;macromolecular complex;membrane;membrane-bounded organelle;non-membrane-bounded organelle;nuclear body;nuclear part;nucleolar part;nucleolus;nucleoplasm part;nucleus;organelle;organelle p…	Ribosome biogenesis in eukaryotes	Nop;NOP5NT;NOSIC	BERENJENO_TRANSFORMED_BY_RHOA_FOREVER_DN;BERENJENO_TRANSFORMED_BY_RHOA_UP;BIOPOLYMER_METABOLIC_PROCESS;BROWN_MYELOID_CELL_DEVELOPMENT_DN;BYSTRYKH_HEMATOPOIESIS_STEM_CELL_AND_BRAIN_QTL_TRANS;CACGTG_V$MYC_Q2;CELLULAR_LOCALIZATION;chr2q33;CREIGHTON_ENDOCRINE_THERAPY_RESISTANCE_1;CTTTGTA,MIR-524;DODD_NASOPHARYNGEAL_CARCINOMA_DN;ESTABLISHMENT_OF_CELLULAR_LOCALIZATION;ESTABLISHMENT_OF_LOCALIZATION;ESTA…	+	+									22	22	22	41.2	41.2	41.2	60.342	0	323.31	123710000000	214	1	57	0.90846	0.202714	2.78783	1.73534	0.0684496	0.948256
29.8102	25.2751	26.1553	24.5095	24.7692	29.4799	23.549	23.1734	29.0697	28.9683	28.9932	28.8227	29.7724	31.0889		axon extension;biological regulation;cell activation;cell activation involved in immune response;cell growth;cellular process;cellular response to stimulus;developmental cell growth;developmental growth;developmental growth involved in morphogenesis;developmental process;growth;immune effector process;immune system process;leukocyte activation;leukocyte activation involved in immune response;lymp…		adherens junction;anchoring junction;cell junction;cell leading edge;cell part;cell projection;cell-substrate adherens junction;cell-substrate junction;cytoplasmic part;cytoskeleton;cytosol;focal adhesion;intracellular non-membrane-bounded organelle;intracellular organelle;intracellular part;lamellipodium;macromolecular complex;membrane;membrane part;non-membrane-bounded organelle;organelle;plasm…		PH;RA	AACTGGA,MIR-145;AGGGCAG,MIR-18A;BENPORATH_EED_TARGETS;BENPORATH_SUZ12_TARGETS;BILD_HRAS_ONCOGENIC_SIGNATURE;BOSCO_ALLERGEN_INDUCED_TH2_ASSOCIATED_MODULE;BURTON_ADIPOGENESIS_PEAK_AT_0HR;BYSTRYKH_HEMATOPOIESIS_STEM_CELL_QTL_TRANS;CATTGTYY_V$SOX9_B1;CATTTCA,MIR-203;CHEN_METABOLIC_SYNDROM_NETWORK;CHIARADONNA_NEOPLASTIC_TRANSFORMATION_CDC25_UP;CHIARADONNA_NEOPLASTIC_TRANSFORMATION_KRAS_UP;chr10p12;chr…	+	+									13	13	13	16.9	16.9	16.9	76.269	0	26.673	45987000000	131	2	57	1.30466	0.124588	4.65179	2.44216	0.602056	0.660167
22.815	23.5074	24.236	26.9434	24.7851	23.9195	24.1244	22.4009	24.257	25.3073	26.2692	26.2502	25.4306	26.4742		biological regulation;calcium ion homeostasis;calcium-mediated signaling;calcium-mediated signaling using intracellular calcium source;cation homeostasis;cellular calcium ion homeostasis;cellular cation homeostasis;cellular chemical homeostasis;cellular divalent inorganic cation homeostasis;cellular homeostasis;cellular ion homeostasis;cellular localization;cellular macromolecule localization;cel…	binding;MHC class I protein binding;MHC protein binding;protein binding;protein complex binding;receptor binding	cell part;clathrin-coated vesicle;coated vesicle;cytoplasmic membrane-bounded vesicle;cytoplasmic part;cytoplasmic vesicle;endoplasmic reticulum;endoplasmic reticulum membrane;endoplasmic reticulum part;endoplasmic reticulum-Golgi intermediate compartment membrane;Golgi apparatus part;Golgi cisterna membrane;Golgi membrane;integral to membrane;integral to plasma membrane;intracellular membrane-bo…	Protein processing in endoplasmic reticulum		AACTTT_UNKNOWN;BOYAULT_LIVER_CANCER_SUBCLASS_G6_UP;BURTON_ADIPOGENESIS_5;BYSTRYKH_HEMATOPOIESIS_STEM_CELL_IL3RA;CASORELLI_ACUTE_PROMYELOCYTIC_LEUKEMIA_DN;chrxq28;FLECHNER_BIOPSY_KIDNEY_TRANSPLANT_OK_VS_DONOR_UP;GGGCGGR_V$SP1_Q6;GGGTGGRR_V$PAX4_03;GOTZMANN_EPITHELIAL_TO_MESENCHYMAL_TRANSITION_DN;GRADE_COLON_CANCER_UP;GRAESSMANN_APOPTOSIS_BY_DOXORUBICIN_UP;GSE10239_MEMORY_VS_KLRG1HIGH_EFF_CD8_TCELL…	+	+				+					8	8	8	28.6	28.6	28.6	27.956	0	91.615	7013200000	28	2	57	1.73376	0.0848473	2.2442	2.98185	0.512378	0.678998
23.8242	23.3549	23.8526	27.8746	24.2668	24.4662	23.8099	21.2847	24.6272	24.3752	25.3748	24.2933	24.4355	24.1354	Scrib-beta-PIX-GIT1 complex	anatomical structure development;biological regulation;cell differentiation;cell junction assembly;cell junction organization;cell projection assembly;cell projection organization;cell-substrate junction assembly;cellular component assembly;cellular component assembly at cellular level;cellular component organization;cellular component organization at cellular level;cellular component organizatio…	binding;enzyme binding;enzyme regulator activity;GTPase regulator activity;guanyl-nucleotide exchange factor activity;kinase binding;nucleoside-triphosphatase regulator activity;protein binding;protein kinase binding;Ras guanyl-nucleotide exchange factor activity;Rho guanyl-nucleotide exchange factor activity;small GTPase regulator activity	adherens junction;anchoring junction;cell body;cell cortex;cell junction;cell part;cell projection;cell-substrate adherens junction;cell-substrate junction;cytoplasmic part;cytosol;focal adhesion;intracellular membrane-bounded organelle;intracellular organelle;intracellular part;lamellipodium;macromolecular complex;membrane;membrane-bounded organelle;neuron projection;neuronal cell body;organelle…	Regulation of actin cytoskeleton	CH;PH;RhoGEF;SH3_2	AACTTT_UNKNOWN;AAGCAAT,MIR-137;AAGCCAT,MIR-135A,MIR-135B;BENPORATH_ES_WITH_H3K27ME3;BENPORATH_MYC_MAX_TARGETS;BENPORATH_SUZ12_TARGETS;BIOCARTA_MYOSIN_PATHWAY;BIOCARTA_PAR1_PATHWAY;BRUINS_UVC_RESPONSE_LATE;BUYTAERT_PHOTODYNAMIC_THERAPY_STRESS_UP;CCGNMNNTNACG_UNKNOWN;chr13q33;CTTTGT_V$LEF1_Q2;DACOSTA_UV_RESPONSE_VIA_ERCC3_COMMON_DN;DACOSTA_UV_RESPONSE_VIA_ERCC3_DN;DANG_BOUND_BY_MYC;DANG_REGULATED_B…		+									11	1	1	18.6	1.7	1.7	71.59	0	5.4486	2445900000	8	NaN	57	0.413653	0.484664	0.831187	0.852471	0.740528	0.666831
23.5731	25.0589	23.1752	25.1015	23.8978	23.6071	22.6994	21.7213	27.4463	29.0301	28.8934	27.5644	30.0749	25.4661		cellular macromolecule metabolic process;cellular metabolic process;cellular process;cellular protein metabolic process;macromolecule metabolic process;macromolecule modification;metabolic process;N-terminal protein amino acid modification;peptidyl-amino acid modification;peptidyl-methionine modification;primary metabolic process;protein initiator methionine removal;protein maturation;protein met…	aminopeptidase activity;binding;catalytic activity;cation binding;exopeptidase activity;hydrolase activity;ion binding;metal ion binding;metalloaminopeptidase activity;metalloexopeptidase activity;metallopeptidase activity;peptidase activity;peptidase activity, acting on L-amino acid peptides	cell part;cytoplasm;intracellular part;membrane;plasma membrane		Peptidase_M24	AAAGACA,MIR-511;AMINOPEPTIDASE_ACTIVITY;BIOPOLYMER_METABOLIC_PROCESS;BIOPOLYMER_MODIFICATION;CELLULAR_MACROMOLECULE_METABOLIC_PROCESS;CELLULAR_PROTEIN_METABOLIC_PROCESS;chr12q22;CTAGGAA,MIR-384;CYTOPLASM;DIAZ_CHRONIC_MEYLOGENOUS_LEUKEMIA_UP;EXOPEPTIDASE_ACTIVITY;GARY_CD5_TARGETS_DN;GAUSSMANN_MLL_AF4_FUSION_TARGETS_G_UP;GNF2_CKS2;GNF2_FEN1;GNF2_HAT1;GNF2_RRM1;GNF2_SMC4L1;GSE10239_MEMORY_VS_DAY4.5_…		+					+				11	11	11	32.6	32.6	32.6	52.921	0	297.83	30069000000	59	NaN	57	1.87846	0.0748387	4.72044	3.47805	0.204504	0.877744
30.1385	28.2463	31.6044	28.8982	29.8995	28.2279	28.2149	23.5354	30.8803	29.9247	31.0189	31.9023	30.9316	31.8485		aging;biological regulation;biosynthetic process;cell aging;cellular biosynthetic process;cellular component assembly;cellular component assembly at cellular level;cellular component organization;cellular component organization at cellular level;cellular component organization or biogenesis;cellular component organization or biogenesis at cellular level;cellular macromolecule biosynthetic process…	binding;DNA binding;hormone receptor binding;ligand-dependent nuclear receptor transcription coactivator activity;nuclear hormone receptor binding;nucleic acid binding;peroxisome proliferator activated receptor binding;protein binding;protein binding transcription factor activity;receptor binding;retinoic acid receptor binding;retinoid X receptor binding;transcription coactivator activity;transcr…	cell part;chromatin;chromosomal part;heterochromatin;intracellular membrane-bounded organelle;intracellular organelle;intracellular organelle part;intracellular part;membrane-bounded organelle;nucleus;organelle;organelle part;senescence-associated heterochromatin focus		AT_hook	ACTACCT,MIR-196A,MIR-196B;AMIT_EGF_RESPONSE_480_HELA;ATGCTGC,MIR-103,MIR-107;BENPORATH_ES_1;BENPORATH_ES_CORE_NINE;BENPORATH_ES_CORE_NINE_CORRELATED;BHATTACHARYA_EMBRYONIC_STEM_CELL;BIOPOLYMER_METABOLIC_PROCESS;BONOME_OVARIAN_CANCER_SURVIVAL_SUBOPTIMAL_DEBULKING;BORCZUK_MALIGNANT_MESOTHELIOMA_UP;BURTON_ADIPOGENESIS_PEAK_AT_16HR;CACGTG_V$MYC_Q2;CAGGTG_V$E12_Q6;CAIRO_HEPATOBLASTOMA_CLASSES_UP;CELLU…		+									9	9	3	50.5	50.5	23.4	11.614	0	160.8	168530000000	185	NaN	57	1.25931	0.130893	4.09135	2.34874	0.956316	0.632878
26.9774	26.4799	28.5375	23.9605	24.7853	25.6757	25.2117	22.1226	29.7732	28.1657	27.551	29.2916	29.2819	24.9047		biological regulation;biosynthetic process;cellular biosynthetic process;cellular macromolecule biosynthetic process;cellular macromolecule metabolic process;cellular metabolic process;cellular nitrogen compound metabolic process;cellular process;macromolecule biosynthetic process;macromolecule metabolic process;metabolic process;nitrogen compound metabolic process;nucleic acid metabolic process;…	binding;cation binding;DNA binding;ion binding;metal ion binding;nucleic acid binding	cell part;intracellular membrane-bounded organelle;intracellular organelle;intracellular organelle part;intracellular part;membrane-bounded organelle;nuclear part;nucleoplasm;nucleus;organelle;organelle part		zf-C2H2	AGCTCCT,MIR-28;chr2p23;DODD_NASOPHARYNGEAL_CARCINOMA_DN;GCM_DFFA;GCM_FANCL;GCM_GSPT1;GCM_MLL;GCM_NF2;GCM_NUMA1;GCM_RAB10;GCM_RAN;GCM_RBM8A;GGGCGGR_V$SP1_Q6;GGGTGGRR_V$PAX4_03;GSE12366_PLASMA_CELL_VS_MEMORY_BCELL_DN;GSE12366_PLASMA_CELL_VS_NAIVE_BCELL_DN;GSE13306_RA_VS_UNTREATED_TCONV_UP;GSE13493_DP_VS_CD4INTCD8POS_THYMOCYTE_UP;GSE15733_BM_VS_SPLEEN_MEMORY_CD4_TCELL_UP;GSE20366_CD103_KLRG1_DP_VS_D…		+									17	17	17	23.1	23.1	23.1	63.908	0	279.57	61563000000	112	NaN	57	1.09551	0.160819	3.37719	2.05522	0.15655	0.907774
28.58	24.008	26.7113	28.4692	27.5672	24.2612	29.4774	22.8702	24.825	25.875	26.0742	26.7502	25.3474	27.1938				apical plasma membrane;cell part;extracellular membrane-bounded organelle;extracellular organelle;extracellular region part;extracellular vesicular exosome;integral to membrane;intrinsic to membrane;membrane part;membrane raft;membrane-bounded organelle;membrane-bounded vesicle;organelle;plasma membrane part;vesicle		MARVEL	AACATTC,MIR-409-3P;ACATTCC,MIR-1,MIR-206;ACEVEDO_METHYLATED_IN_LIVER_CANCER_DN;AIGNER_ZEB1_TARGETS;AKT_UP.V1_UP;AKT_UP_MTOR_DN.V1_UP;BENPORATH_ES_1;BOCHKIS_FOXA2_TARGETS;CAHOY_NEURONAL;CAMP_UP.V1_DN;CCACACA,MIR-147;CHARAFE_BREAST_CANCER_BASAL_VS_MESENCHYMAL_UP;CHARAFE_BREAST_CANCER_LUMINAL_VS_MESENCHYMAL_UP;CHIANG_LIVER_CANCER_SUBCLASS_CTNNB1_DN;chr8q23;COLDREN_GEFITINIB_RESISTANCE_DN;COULOUARN_T…		+									2	2	2	17.7	17.7	17.7	19.094	0	12.132	5525900000	56	NaN	57	0.0744515	0.86886	0.386469	0.198567	0.547286	0.653707
24.2831	25.7459	29.6933	24.5391	23.7612	31.4462	30.2497	21.9033	29.3066	29.0722	28.6707	28.9687	30.5791	31.0133							AAANWWTGC_UNKNOWN;AACTTT_UNKNOWN;ACEVEDO_LIVER_CANCER_WITH_H3K27ME3_UP;CAGGTG_V$E12_Q6;CATRRAGC_UNKNOWN;chr4q22;CTTTGA_V$LEF1_Q2;CUI_TCF21_TARGETS_2_DN;GAUSSMANN_MLL_AF4_FUSION_TARGETS_A_UP;GAVIN_FOXP3_TARGETS_CLUSTER_T4;GSE11057_NAIVE_VS_CENT_MEMORY_CD4_TCELL_DN;GSE11057_NAIVE_VS_MEMORY_CD4_TCELL_DN;GSE13738_RESTING_VS_TCR_ACTIVATED_CD4_TCELL_DN;GSE14308_TH2_VS_INDUCED_TREG_UP;GSE14308_TH2_VS_NA…		+									27	27	27	40.5	40.5	40.5	80.484	0	317.14	102990000000	220	NaN	57	0.535737	0.366181	3.34696	1.13938	0.836683	0.651548
29.6193	23.0384	25.3918	25.6029	26.3742	26.7432	28.2335	27.9085	30.5184	30.0642	30.3574	30.306	30.7515	31.2521		ameboidal cell migration;biological regulation;cell cycle phase;cell cycle process;cell division;cell migration;cell motility;cellular component assembly;cellular component assembly at cellular level;cellular component movement;cellular component organization;cellular component organization at cellular level;cellular component organization or biogenesis;cellular component organization or biogenes…	carbon-sulfur lyase activity;catalytic activity;lyase activity	cell part;chromosomal part;condensed chromosome kinetochore;cytoplasm;cytoskeletal part;cytoskeleton;intracellular membrane-bounded organelle;intracellular non-membrane-bounded organelle;intracellular organelle;intracellular organelle part;intracellular part;kinetochore;macromolecular complex;membrane-bounded organelle;microtubule cytoskeleton;non-membrane-bounded organelle;nuclear part;nucleopla…		GFA	ACEVEDO_LIVER_CANCER_DN;ACEVEDO_NORMAL_TISSUE_ADJACENT_TO_LIVER_TUMOR_DN;BERENJENO_TRANSFORMED_BY_RHOA_UP;BRUINS_UVC_RESPONSE_LATE;CHARAFE_BREAST_CANCER_LUMINAL_VS_MESENCHYMAL_DN;CHIARADONNA_NEOPLASTIC_TRANSFORMATION_KRAS_UP;CHICAS_RB1_TARGETS_SENESCENT;chr17p11;CHYLA_CBFA2T3_TARGETS_DN;CREIGHTON_ENDOCRINE_THERAPY_RESISTANCE_3;CUI_TCF21_TARGETS_2_UP;DOUGLAS_BMI1_TARGETS_UP;FIGUEROA_AML_METHYLATIO…		+						+			11	11	11	50.4	50.4	50.4	27.541	0	323.31	148700000000	245	NaN	57	2.72898	0.0482162	3.45501	5.10156	0.683042	0.667754
23.128	23.648	23.8111	24.5137	24.1569	26.5728	27.3007	22.9717	27.7771	27.9184	28.2233	27.7322	26.9222	24.6968		cotranslational protein targeting to membrane;establishment of localization;establishment of localization in cell;establishment of protein localization;establishment of protein localization in endoplasmic reticulum;establishment of protein localization to organelle;intracellular protein transport;intracellular transport;protein targeting;protein targeting to ER;protein targeting to membrane;prote…	binding;catalytic activity;GTP binding;GTPase activity;guanyl nucleotide binding;guanyl ribonucleotide binding;hydrolase activity;hydrolase activity, acting on acid anhydrides;hydrolase activity, acting on acid anhydrides, in phosphorus-containing anhydrides;nucleoside-triphosphatase activity;nucleotide binding;purine nucleotide binding;purine ribonucleoside triphosphate binding;purine ribonucleo…	cell part;cytoplasmic part;endoplasmic reticulum part;extracellular membrane-bounded organelle;extracellular organelle;extracellular region part;extracellular vesicular exosome;intracellular organelle part;intracellular part;macromolecular complex;membrane;membrane part;membrane-bounded organelle;membrane-bounded vesicle;organelle;organelle part;protein complex;receptor complex;signal recognition…	Protein export	SRP54;SRP54_N;SRP-alpha_N	ACEVEDO_NORMAL_TISSUE_ADJACENT_TO_LIVER_TUMOR_DN;AMIT_EGF_RESPONSE_20_MCF10A;AMIT_EGF_RESPONSE_240_HELA;AMIT_SERUM_RESPONSE_20_MCF10A;BARIS_THYROID_CANCER_DN;BENPORATH_MYC_MAX_TARGETS;BLALOCK_ALZHEIMERS_DISEASE_DN;CACTGCC,MIR-34A,MIR-34C,MIR-449;CCCAGAG,MIR-326;chr11q24;CYTOPLASM;CYTOPLASMIC_PART;DANG_BOUND_BY_MYC;ELVIDGE_HYPOXIA_DN;ENDOMEMBRANE_SYSTEM;ENDOPLASMIC_RETICULUM;ENDOPLASMIC_RETICULUM_…		+									12	12	12	24.8	24.8	24.8	69.622	0	99.168	16259000000	81	NaN	57	0.359859	0.514452	1.19985	0.789421	0.764056	0.65603
26.4906	25.0429	24.2502	24.7886	24.3689	24.1735	23.4441	22.5053	27.93	26.6061	28.3083	28.0228	27.8982	29.5863		biological regulation;calcium ion-dependent exocytosis;calcium ion-dependent exocytosis of neurotransmitter;cellular component organization;cellular component organization at cellular level;cellular component organization or biogenesis;cellular component organization or biogenesis at cellular level;cellular membrane fusion;cellular membrane organization;cellular process;endocytosis;establishment …	binding;calcium ion binding;calcium-dependent phospholipid binding;cation binding;clathrin binding;ion binding;lipid binding;metal ion binding;phospholipid binding;protein binding;protein dimerization activity;protein heterodimerization activity;SNARE binding;syntaxin binding	cell body;cell junction;cell part;cell projection;clathrin coated vesicle membrane;coated vesicle membrane;cytoplasmic membrane-bounded vesicle;cytoplasmic part;cytoplasmic vesicle;cytoplasmic vesicle membrane;cytoplasmic vesicle part;dense core granule;endosomal part;endosome membrane;integral to membrane;intracellular membrane-bounded organelle;intracellular organelle;intracellular organelle pa…		C2	AGUIRRE_PANCREATIC_CANCER_COPY_NUMBER_UP;BLALOCK_ALZHEIMERS_DISEASE_DN;CAGGTA_V$AREB6_01;CAHOY_NEURONAL;CELL_CELL_SIGNALING;chr19q;FIRESTEIN_PROLIFERATION;FOSTER_KDM1A_TARGETS_UP;GACAATC,MIR-219;GGGCGGR_V$SP1_Q6;GSE17721_POLYIC_VS_GARDIQUIMOD_12H_BMDM_UP;GSE29618_PRE_VS_DAY7_FLU_VACCINE_PDC_UP;GSE360_DC_VS_MAC_DN;GSE3982_CTRL_VS_IGE_STIM_MAST_CELL_UP;GTTGNYNNRGNAAC_UNKNOWN;KOYAMA_SEMA3B_TARGETS_U…		+			generic			+			8	5	5	19.4	14.2	14.2	43.129	0	24.409	22185000000	29	NaN	57	3.1009	0.0323636	4.87951	6.29255	0.520471	0.66201
29.0994	27.1357	27.0079	24.4361	24.8603	30.0297	29.3748	27.9398	27.0184	27.1769	26.1808	27.4294	26.7603	28.4665		behavior;biological regulation;cation transport;cellular chemical homeostasis;cellular component assembly;cellular component organization;cellular component organization or biogenesis;cellular homeostasis;cellular ion homeostasis;cellular potassium ion transport;cellular process;cellular response to chemical stimulus;cellular response to hypoxia;cellular response to oxygen levels;cellular respons…	A-type (transient outward) potassium channel activity;binding;cation binding;cation channel activity;cation transmembrane transporter activity;channel activity;gated channel activity;ion binding;ion channel activity;ion transmembrane transporter activity;metal ion binding;outward rectifier potassium channel activity;passive transmembrane transporter activity;potassium channel activity;substrate-s…	cation channel complex;caveola;cell body;cell body membrane;cell junction;cell part;cell projection;cell projection part;dendrite;dendritic spine;integral to membrane;integral to plasma membrane;intrinsic to membrane;intrinsic to plasma membrane;ion channel complex;macromolecular complex;membrane;membrane part;membrane raft;neuron projection;neuron spine;neuronal cell body;neuronal cell body memb…		BTB_2;DUF3399;Ion_trans;Shal-type	AAACCAC,MIR-140;AAAGGAT,MIR-501;ACCTGTTG_UNKNOWN;ATF2_S_UP.V1_DN;ATF2_UP.V1_DN;ATGCTGG,MIR-338;ATTCTTT,MIR-186;BLALOCK_ALZHEIMERS_DISEASE_DN;BOQUEST_STEM_CELL_UP;BYSTRYKH_HEMATOPOIESIS_STEM_CELL_QTL_TRANS;CAGGTG_V$E12_Q6;CAGTATT,MIR-200B,MIR-200C,MIR-429;CCANNAGRKGGC_UNKNOWN;CELL_CELL_SIGNALING;CELL_SURFACE;chr7q31;CTTTGT_V$LEF1_Q2;GCANCTGNY_V$MYOD_Q6;GCTTGAA,MIR-498;GGGATGC,MIR-324-5P;GGGCGGR_V$…		+			generic						14	14	12	25.1	25.1	22.1	70.576	0	323.31	68202000000	161	NaN	57	0.130791	0.776428	-0.49908	-0.327852	0.579241	0.662098
32.8579	32.0128	32.8747	28.4429	29.9736	32.1083	31.9938	30.1524	29.7919	30.1567	29.3994	30.2588	29.5837	30.4471		biological regulation;cellular macromolecule metabolic process;cellular metabolic process;cellular nitrogen compound metabolic process;cellular process;macromolecule metabolic process;metabolic process;mRNA metabolic process;mRNA processing;negative regulation of biological process;negative regulation of cellular metabolic process;negative regulation of cellular process;negative regulation of mac…	binding;C2H2 zinc finger domain binding;enzyme binding;nucleotide binding;protein binding;protein domain specific binding	cell part;intracellular organelle part;intracellular part;macromolecular complex;nuclear body;nuclear part;nuclear speck;nucleoplasm;nucleoplasm part;organelle part;protein complex;Prp19 complex;ribonucleoprotein complex;spliceosomal complex	Spliceosome	RRM_1	AACTTT_UNKNOWN;AGUIRRE_PANCREATIC_CANCER_COPY_NUMBER_UP;AMUNDSON_POOR_SURVIVAL_AFTER_GAMMA_RADIATION_8G;ASTIER_INTEGRIN_SIGNALING;BENPORATH_EED_TARGETS;BLALOCK_ALZHEIMERS_DISEASE_UP;BONOME_OVARIAN_CANCER_SURVIVAL_SUBOPTIMAL_DEBULKING;CACGTG_V$MYC_Q2;chr19q13;CRGAARNNNNCGA_UNKNOWN;DACOSTA_UV_RESPONSE_VIA_ERCC3_UP;DIAZ_CHRONIC_MEYLOGENOUS_LEUKEMIA_UP;DODD_NASOPHARYNGEAL_CARCINOMA_DN;GCCATNTTG_V$YY1…	+	+									18	18	18	50.7	50.7	50.7	53.516	0	323.31	223530000000	405	1	58	0.625032	0.351887	-0.960539	-1.17798	0.38735	0.795127
28.7075	25.4035	26.5141	23.6352	23.862	26.679	24.4799	24.8214	31.1925	30.9837	30.8206	31.1963	32.0289	31.835		biological adhesion;biological regulation;cell adhesion;cell projection organization;cell surface receptor linked signaling pathway;cell-cell adhesion;cellular component organization;cellular component organization at cellular level;cellular component organization or biogenesis;cellular component organization or biogenesis at cellular level;cellular process;cellular response to stimulus;homotypic…	binding;carbohydrate binding;glycosaminoglycan binding;heparin binding;identical protein binding;pattern binding;polysaccharide binding;protein binding	anchored to membrane;axon;cell body;cell junction;cell part;cell projection;cell projection part;cell surface;cell-cell junction;external side of plasma membrane;extracellular membrane-bounded organelle;extracellular organelle;extracellular region part;extracellular vesicular exosome;growth cone;integral to membrane;intrinsic to membrane;membrane;membrane part;membrane-bounded organelle;membrane-…	Cell adhesion molecules (CAMs);Prion diseases	fn3;I-set	AAAYWAACM_V$HFH4_01;ABDELMOHSEN_ELAVL4_TARGETS;ACEVEDO_FGFR1_TARGETS_IN_PROSTATE_CANCER_MODEL_DN;AGGAAGC,MIR-516-3P;AKT_UP.V1_DN;BENPORATH_EED_TARGETS;BENPORATH_ES_WITH_H3K27ME3;BENPORATH_PRC2_TARGETS;BENPORATH_SUZ12_TARGETS;BLALOCK_ALZHEIMERS_DISEASE_UP;BURTON_ADIPOGENESIS_8;BYSTRYKH_HEMATOPOIESIS_STEM_CELL_QTL_TRANS;CAGGTA_V$AREB6_01;CAGGTG_V$E12_Q6;CASTELLANO_NRAS_TARGETS_DN;CHIARADONNA_NEOPLA…		+				+		+			39	39	8	41	41	13.5	119.43	0	323.31	335160000000	479	NaN	58	3.5482	0.0223333	6.7262	7.93617	1.18199	0.671853
30.6754	22.6153	29.2451	26.9276	23.4738	28.706	28.7547	27.8516	30.9892	30.7815	30.7263	30.9025	28.7717	30.0651	Drosha complex;Parvulin-associated pre-rRNP complex	biological regulation;biosynthetic process;cellular biosynthetic process;cellular macromolecule biosynthetic process;cellular macromolecule metabolic process;cellular metabolic process;cellular nitrogen compound metabolic process;cellular process;cellular response to stimulus;chordate embryonic development;circadian rhythm;developmental process;embryo development;embryo development ending in birt…	adenyl nucleotide binding;adenyl ribonucleotide binding;androgen receptor binding;ATP binding;ATPase activity;ATPase activity, coupled;ATP-dependent helicase activity;ATP-dependent RNA helicase activity;binding;catalytic activity;estrogen receptor binding;helicase activity;hormone receptor binding;hydrolase activity;hydrolase activity, acting on acid anhydrides;hydrolase activity, acting on acid …	catalytic step 2 spliceosome;cell part;cytoplasm;extracellular membrane-bounded organelle;extracellular organelle;extracellular region part;extracellular vesicular exosome;intracellular membrane-bounded organelle;intracellular non-membrane-bounded organelle;intracellular organelle;intracellular organelle part;intracellular part;macromolecular complex;membrane;membrane-bounded organelle;membrane-b…	Spliceosome	DEAD;Helicase_C;P68HR	ABRAMSON_INTERACT_WITH_AIRE;ACATTCC,MIR-1,MIR-206;ACAWNRNSRCGG_UNKNOWN;ACTGCAG,MIR-17-3P;ATGAAGG,MIR-205;BENPORATH_MYC_MAX_TARGETS;BENPORATH_NANOG_TARGETS;BENPORATH_SOX2_TARGETS;BIOCARTA_AKAP95_PATHWAY;BLALOCK_ALZHEIMERS_DISEASE_DN;BLALOCK_ALZHEIMERS_DISEASE_INCIPIENT_DN;CACGTG_V$MYC_Q2;CAGCTG_V$AP4_Q5;CAGTGTT,MIR-141,MIR-200A;CARD_MIR302A_TARGETS;CATRRAGC_UNKNOWN;chr17q21;CTTTGT_V$LEF1_Q2;DANG_B…		+									34	34	28	48.5	48.5	38.1	69.289	0	273.7	349640000000	417	NaN	58.5	0.837328	0.222591	2.71657	1.62053	0.667047	0.661421
30.7016	24.2969	27.9452	29.8209	30.196	31.4989	29.7366	22.644	27.7847	28.6297	28.8052	29.0523	29.0557	29.0777		anatomical structure development;anatomical structure morphogenesis;biological regulation;blastocyst development;cell division;cell morphogenesis;cellular component morphogenesis;cellular component organization;cellular component organization or biogenesis;cellular developmental process;cellular macromolecule metabolic process;cellular metabolic process;cellular nitrogen compound metabolic proces…	binding;mRNA binding;nucleic acid binding;RNA binding	cell part;intracellular membrane-bounded organelle;intracellular organelle;intracellular organelle part;intracellular part;macromolecular complex;membrane-bounded organelle;nuclear body;nuclear part;nuclear speck;nucleoplasm;nucleoplasm part;nucleus;organelle;organelle part;protein complex;THO complex;THO complex part of transcription export complex;transcription export complex	RNA transport;Spliceosome	Tho2;Thoc2	ACEVEDO_FGFR1_TARGETS_IN_PROSTATE_CANCER_MODEL_DN;ACEVEDO_LIVER_CANCER_DN;BARRIER_COLON_CANCER_RECURRENCE_UP;BILANGES_SERUM_SENSITIVE_VIA_TSC2;BILD_CTNNB1_ONCOGENIC_SIGNATURE;BLALOCK_ALZHEIMERS_DISEASE_INCIPIENT_UP;BLALOCK_ALZHEIMERS_DISEASE_UP;BROWNE_HCMV_INFECTION_18HR_UP;BROWNE_HCMV_INFECTION_6HR_DN;chrxq25;CREIGHTON_ENDOCRINE_THERAPY_RESISTANCE_5;DACOSTA_UV_RESPONSE_VIA_ERCC3_COMMON_DN;DACOST…	+	+									27	27	20	16.1	16.1	12	182.77	0	323.31	57603000000	228	2	59	0.082467	0.854767	0.543014	0.220845	0.974413	0.655013
23.1519	22.7946	27.3254	24.6434	26.168	26.7935	26.6435	20.152	30.3588	29.9248	30.5544	31.2256	30.1549	30.1677		amine metabolic process;amino acid activation;biosynthetic process;carboxylic acid metabolic process;cellular amine metabolic process;cellular amino acid metabolic process;cellular biosynthetic process;cellular ketone metabolic process;cellular macromolecule biosynthetic process;cellular macromolecule metabolic process;cellular metabolic process;cellular nitrogen compound metabolic process;cellul…	adenyl nucleotide binding;adenyl ribonucleotide binding;aminoacyl-tRNA ligase activity;ATP binding;binding;catalytic activity;ligase activity;ligase activity, forming aminoacyl-tRNA and related compounds;ligase activity, forming carbon-oxygen bonds;methionine-tRNA ligase activity;nucleic acid binding;nucleotide binding;purine nucleotide binding;purine ribonucleoside triphosphate binding;purine ri…	cell part;cytoplasm;cytoplasmic part;cytosol;extracellular membrane-bounded organelle;extracellular organelle;extracellular region part;extracellular vesicular exosome;intracellular membrane-bounded organelle;intracellular non-membrane-bounded organelle;intracellular organelle;intracellular organelle part;intracellular part;membrane;membrane-bounded organelle;membrane-bounded vesicle;mitochondrio…	Aminoacyl-tRNA biosynthesis;Selenocompound metabolism	tRNA-synt_1g;WHEP-TRS	AACYNNNNTTCCS_UNKNOWN;ACEVEDO_LIVER_CANCER_UP;ACEVEDO_LIVER_TUMOR_VS_NORMAL_ADJACENT_TISSUE_UP;AMUNDSON_RESPONSE_TO_ARSENITE;BASAKI_YBX1_TARGETS_UP;BENPORATH_ES_1;BENPORATH_MYC_MAX_TARGETS;BLALOCK_ALZHEIMERS_DISEASE_DN;BLALOCK_ALZHEIMERS_DISEASE_INCIPIENT_DN;BLUM_RESPONSE_TO_SALIRASIB_UP;BOQUEST_STEM_CELL_CULTURED_VS_FRESH_UP;CAMP_UP.V1_UP;CHARAFE_BREAST_CANCER_LUMINAL_VS_BASAL_UP;chr12q13;DANG_B…		+									22	22	22	26	26	26	102.37	0	240.08	97056000000	234	NaN	59	1.4752	0.0958174	5.57679	2.7638	0.231815	0.88186
26.7548	23.0416	21.9781	28.5714	25.7706	26.9004	23.0924	29.6311	27.7027	25.8639	24.6432	24.5111	28.3164	30.5021		biological regulation;establishment of localization;establishment of localization in cell;establishment of protein localization;intracellular protein transport;intracellular transport;protein targeting;protein transport;regulation of biological process;regulation of biological quality;regulation of cell communication;regulation of cellular process;regulation of long-term neuronal synaptic plastic…		cell junction;cell part;clathrin coated vesicle membrane;clathrin-coated vesicle;coated vesicle;coated vesicle membrane;cytoplasmic membrane-bounded vesicle;cytoplasmic part;cytoplasmic vesicle;cytoplasmic vesicle membrane;cytoplasmic vesicle part;integral to membrane;intracellular membrane-bounded organelle;intracellular organelle;intracellular organelle part;intracellular part;intrinsic to memb…		MARVEL	AAGCACA,MIR-218;ACTGCCT,MIR-34B;ALCALAY_AML_BY_NPM1_LOCALIZATION_DN;BLALOCK_ALZHEIMERS_DISEASE_DN;BYSTRYKH_HEMATOPOIESIS_STEM_CELL_QTL_TRANS;CAGCCTC,MIR-485-5P;CAGGTG_V$E12_Q6;CHARAFE_BREAST_CANCER_LUMINAL_VS_MESENCHYMAL_UP;CHEN_METABOLIC_SYNDROM_NETWORK;chr22q13;CTTTGT_V$LEF1_Q2;DANG_REGULATED_BY_MYC_UP;DOANE_RESPONSE_TO_ANDROGEN_UP;DODD_NASOPHARYNGEAL_CARCINOMA_UP;GARCIA_TARGETS_OF_FLI1_AND_DAX…		+			generic	+				+	3	3	3	14.5	14.5	14.5	25.652	0	8.2114	15618000000	39	NaN	59	0.267786	0.599184	1.42795	0.628777	0.362759	0.762207
28.0219	25.6367	25.4932	23.6744	23.7342	25.4	29.6784	23.9309	31.8634	31.7297	31.2447	32.1533	31.2541	29.5998		anatomical structure development;biological adhesion;biological regulation;cell adhesion;cell projection organization;cell surface receptor linked signaling pathway;cellular component organization;cellular component organization at cellular level;cellular component organization or biogenesis;cellular component organization or biogenesis at cellular level;cellular process;cellular response to stim…	binding;carbohydrate binding;glycoprotein binding;protein binding	anchored to membrane;cell part;extracellular membrane-bounded organelle;extracellular organelle;extracellular region part;extracellular vesicular exosome;intrinsic to membrane;membrane;membrane part;membrane-bounded organelle;membrane-bounded vesicle;myelin sheath;organelle;plasma membrane;vesicle	Cell adhesion molecules (CAMs)	fn3;I-set	AAAYRNCTG_UNKNOWN;AACTTT_UNKNOWN;BRUINS_UVC_RESPONSE_VIA_TP53_GROUP_A;CELL_FRACTION;CHEBOTAEV_GR_TARGETS_DN;chr12q11;CTAWWWATA_V$RSRFC4_Q2;ENK_UV_RESPONSE_KERATINOCYTE_DN;GGGCGGR_V$SP1_Q6;GRAESSMANN_APOPTOSIS_BY_DOXORUBICIN_DN;GSE1460_DP_THYMOCYTE_VS_THYMIC_STROMAL_CELL_UP;GSE17721_LPS_VS_CPG_16H_BMDM_DN;GSE20366_TREG_VS_NAIVE_CD4_TCELL_DN;GSE20715_WT_VS_TLR4_KO_LUNG_UP;GSE3337_CTRL_VS_4H_IFNG_IN…		+									41	41	41	38.1	38.1	38.1	113.39	0	323.31	363280000000	497	NaN	59	1.53991	0.0925636	5.31657	2.87298	0.325108	0.796794
26.7905	24.2347	25.471	24.3525	24.5679	24.7005	28.6512	22.245	25.4439	25.1607	24.5972	25.2915	24.4425	23.4742			binding;nucleic acid binding;nucleotide binding;RNA binding	cell part;intracellular membrane-bounded organelle;intracellular organelle;intracellular organelle part;intracellular part;macromolecular complex;membrane-bounded organelle;nuclear part;nucleoplasm;nucleus;organelle;organelle part;ribonucleoprotein complex;spliceosomal complex;U12-type spliceosomal complex		RRM_1	BENPORATH_CYCLING_GENES;CHANDRAN_METASTASIS_UP;chr1p21;CUI_TCF21_TARGETS_2_DN;ESC_J1_UP_LATE.V1_DN;GEORGES_TARGETS_OF_MIR192_AND_MIR215;GRAESSMANN_APOPTOSIS_BY_DOXORUBICIN_UP;GRAESSMANN_APOPTOSIS_BY_SERUM_DEPRIVATION_UP;GSE17580_TREG_VS_TEFF_S_MANSONI_INF_DN;GSE17721_0.5H_VS_8H_CPG_BMDM_DN;GSE17721_CPG_VS_GARDIQUIMOD_1H_BMDM_UP;GSE17721_CTRL_VS_CPG_6H_BMDM_DN;GSE17721_CTRL_VS_GARDIQUIMOD_12H_BMDM…		+									4	4	4	7.8	7.8	7.8	57.971	0	6.7999	3317200000	17	NaN	59	0.147607	0.752999	-0.638433	-0.368493	0.49962	0.69643
33.1889	28.5542	31.8534	28.8172	27.0604	32.7694	31.2353	24.5999	32.5043	32.1422	32.5417	31.8821	32.5458	33.5251		adult behavior;adult locomotory behavior;adult walking behavior;behavior;biological regulation;cellular process;cellular response to chemical stimulus;cellular response to hydroperoxide;cellular response to oxidative stress;cellular response to stimulus;cellular response to stress;locomotory behavior;metabolic process;multicellular organismal process;negative regulation of apoptosis;negative regu…	catalytic activity;oxidoreductase activity	cell part;cytoplasmic part;intracellular membrane-bounded organelle;intracellular non-membrane-bounded organelle;intracellular organelle;intracellular organelle part;intracellular part;membrane-bounded organelle;mitochondrion;non-membrane-bounded organelle;nuclear part;nucleolus;organelle;organelle part		LysM;TLD	AACTTT_UNKNOWN;AAGCAAT,MIR-137;AGCACTT,MIR-93,MIR-302A,MIR-302B,MIR-302C,MIR-302D,MIR-372,MIR-373,MIR-520E,MIR-520A,MIR-526B,MIR-520B,MIR-520C,MIR-520D;ATGTCAC,MIR-489;BLALOCK_ALZHEIMERS_DISEASE_DN;BOYLAN_MULTIPLE_MYELOMA_C_D_DN;CAGGTA_V$AREB6_01;CAGGTG_V$E12_Q6;CAGTATT,MIR-200B,MIR-200C,MIR-429;CCAGGTT,MIR-490;CCTGCTG,MIR-214;CHICAS_RB1_TARGETS_SENESCENT;chr8q23;DURAND_STROMA_MAX_UP;GCAAAAA,MIR-…		+									48	48	12	54.4	54.4	11	95.911	0	323.31	421470000000	814	NaN	59	0.798894	0.229067	3.73475	1.58448	0.19861	0.901082
25.348	27.4733	22.5935	24.0222	24.0625	27.1919	24.1259	21.5711	26.7914	28.2327	25.2113	28.7722	28.9894	27.3249				cell part;cytoplasmic part;Golgi apparatus;intracellular membrane-bounded organelle;intracellular organelle;intracellular part;membrane-bounded organelle;organelle			CAGCTG_V$AP4_Q5;CAGTATT,MIR-200B,MIR-200C,MIR-429;chr10q26;GCAAAAA,MIR-129;GSE11924_TH1_VS_TH2_CD4_TCELL_UP;GSE36392_MAC_VS_NEUTROPHIL_IL25_TREATED_LUNG_DN;GSE7460_CTRL_VS_FOXP3_OVEREXPR_TCONV_DN;GTGCCTT,MIR-506;LASTOWSKA_NEUROBLASTOMA_COPY_NUMBER_DN;NFE2L2.V2;PANGAS_TUMOR_SUPPRESSION_BY_SMAD1_AND_SMAD5_DN;TGCCTTA,MIR-124A;V$LFA1_Q6;V$VDR_Q3	+	+									14	14	13	16.1	16.1	15	98.714	0	30.563	18256000000	54	12	59.5	1.46355	0.100184	4.12433	2.69629	0.728118	0.64972
30.6172	30.9977	30.5305	28.2007	27.6317	31.0873	28.7491	32.4034	29.6856	32.8457	32.205	32.3196	26.8596	27.6758	PYR complex;Rag1-Rag2-Ku70-Ku80 protein-DNA complex	base-excision repair, DNA ligation;biological regulation;cellular macromolecule metabolic process;cellular metabolic process;cellular nitrogen compound metabolic process;cellular process;defense response;DNA ligation;DNA ligation involved in DNA repair;DNA metabolic process;DNA recombination;immune response;immune system process;inflammatory response;inflammatory response to antigenic stimulus;ma…	binding;carbohydrate binding;DNA binding;glycosaminoglycan binding;heparin binding;lipid binding;nucleic acid binding;nucleic acid binding transcription factor activity;pattern binding;phosphatidylserine binding;phospholipid binding;polysaccharide binding;sequence-specific DNA binding transcription factor activity	cell part;cell surface;chromosome;condensed chromosome;cytoplasm;extracellular region;extracellular region part;extracellular space;intracellular membrane-bounded organelle;intracellular non-membrane-bounded organelle;intracellular organelle;intracellular organelle part;intracellular part;macromolecular complex;membrane-bounded organelle;non-membrane-bounded organelle;nuclear part;nucleoplasm par…	Base excision repair	HMG_box;HMG_box_2	AACTTT_UNKNOWN;ACACTAC,MIR-142-3P;AFFAR_YY1_TARGETS_DN;AGCGCAG,MIR-191;AMBROSINI_FLAVOPIRIDOL_TREATMENT_TP53;ANTI_APOPTOSIS;APOPTOSIS_GO;BASE_EXCISION_REPAIR;BCAT_BILD_ET_AL_UP;BIOCARTA_DNAFRAGMENT_PATHWAY;BIOPOLYMER_METABOLIC_PROCESS;BLUM_RESPONSE_TO_SALIRASIB_DN;BYSTRYKH_HEMATOPOIESIS_STEM_CELL_QTL_TRANS;CATRRAGC_UNKNOWN;CATTGTYY_V$SOX9_B1;CELL_DEVELOPMENT;CELLULAR_COMPONENT_ASSEMBLY;chr13q12;C…	+	+				+					17	17	15	42.8	42.8	36.7	24.893	0	323.31	349580000000	428	1	60	0.208592	0.666188	-1.01622	-0.504005	0.601793	0.662817
28.0386	23.3649	27.6234	27.4485	23.8358	29.7503	31.8412	25.9892	31.5721	30.6215	31.0203	28.9232	30.5045	31.636						DUF4596	ACEVEDO_LIVER_CANCER_WITH_H3K9ME3_DN;CHANG_IMMORTALIZED_BY_HPV31_UP;chr1p22;DCA_UP.V1_UP;DEURIG_T_CELL_PROLYMPHOCYTIC_LEUKEMIA_UP;GSE10463_CD40L_AND_VA347_VS_CD40L_IN_DC_DN;GSE13493_DP_VS_CD4INTCD8POS_THYMOCYTE_UP;GSE14308_TH2_VS_INDUCED_TREG_UP;GSE16755_CTRL_VS_IFNA_TREATED_MAC_UP;GSE22045_TREG_VS_TCONV_DN;GSE27786_LIN_NEG_VS_ERYTHROBLAST_DN;GSE27786_LSK_VS_LIN_NEG_CELL_UP;GSE360_CTRL_VS_B_MALAY…		+				+					25	25	25	28.4	28.4	28.4	117.31	0	323.31	116740000000	248	NaN	60	0.502841	0.391919	2.50041	1.07067	0.358161	0.773565
29.7351	27.2288	31.2857	28.7224	24.7528	32.5501	28.8812	30.6561	32.0335	32.0558	32.536	32.1179	31.8731	31.073		actin cytoskeleton organization;actin filament organization;actin filament-based process;biological regulation;calcium-mediated signaling;cell projection organization;cellular component organization;cellular component organization at cellular level;cellular component organization or biogenesis;cellular component organization or biogenesis at cellular level;cellular process;cellular response to st…		cell cortex part;cell part;cell projection;cell projection part;cortical actin cytoskeleton;cortical cytoskeleton;cytoplasmic part;cytoskeletal part;cytoskeleton;dendritic spine;filopodium;growth cone;intracellular non-membrane-bounded organelle;intracellular organelle;intracellular organelle part;intracellular part;neuron projection;neuron spine;non-membrane-bounded organelle;organelle;organelle…		PDZ;SAM_2	BASAKI_YBX1_TARGETS_DN;BLALOCK_ALZHEIMERS_DISEASE_UP;BRCA1_DN.V1_DN;BRIDEAU_IMPRINTED_GENES;chr7q21;GAL_LEUKEMIC_STEM_CELL_UP;GSE12845_NAIVE_VS_DARKZONE_GC_TONSIL_BCELL_UP;GSE36476_YOUNG_VS_OLD_DONOR_MEMORY_CD4_TCELL_40H_TSST_ACT_UP;GSE6269_STREP_AUREUS_VS_STREP_PNEUMO_INF_PBMC_DN;IVANOVA_HEMATOPOIESIS_STEM_CELL;KINSEY_TARGETS_OF_EWSR1_FLII_FUSION_DN;KRAS.PROSTATE_UP.V1_DN;LEE_BMP2_TARGETS_UP;LIA…		+				+					38	38	38	36.9	36.9	36.9	122.95	0	323.31	215240000000	455	NaN	60	0.572747	0.348975	2.47799	1.18771	0.663314	0.665899
32.4649	28.7586	32.5289	23.9886	25.2972	28.9556	29.6831	28.1808	32.0802	32.5713	32.0711	32.0975	30.5594	27.8257		cellular component biogenesis;cellular component biogenesis at cellular level;cellular component organization or biogenesis;cellular component organization or biogenesis at cellular level;cellular process;cellular response to stimulus;cellular response to stress;metabolic process;response to DNA damage stimulus;response to stimulus;response to stress;ribonucleoprotein complex biogenesis;ribosome …	binding;catalytic activity;GTP binding;GTPase activity;guanyl nucleotide binding;guanyl ribonucleotide binding;hydrolase activity;hydrolase activity, acting on acid anhydrides;hydrolase activity, acting on acid anhydrides, in phosphorus-containing anhydrides;nucleoside-triphosphatase activity;nucleotide binding;purine nucleotide binding;purine ribonucleoside triphosphate binding;purine ribonucleo…	cell part;intracellular membrane-bounded organelle;intracellular organelle;intracellular part;membrane-bounded organelle;nucleus;organelle		MMR_HSR1	BENPORATH_MYC_MAX_TARGETS;BROWNE_HCMV_INFECTION_10HR_UP;BROWNE_HCMV_INFECTION_20HR_UP;CACGTG_V$MYC_Q2;CAGGTG_V$E12_Q6;chr6p21;CTTTGTA,MIR-524;CYCLIN_D1_UP.V1_UP;DACOSTA_UV_RESPONSE_VIA_ERCC3_TTD_UP;DACOSTA_UV_RESPONSE_VIA_ERCC3_UP;DANG_BOUND_BY_MYC;FORTSCHEGGER_PHF8_TARGETS_DN;GGGCGGR_V$SP1_Q6;GOBERT_OLIGODENDROCYTE_DIFFERENTIATION_UP;GRAESSMANN_APOPTOSIS_BY_DOXORUBICIN_DN;GRAESSMANN_RESPONSE_TO_…		+									20	20	20	30.8	30.8	30.8	68.77	0	209.85	277390000000	353	NaN	60	0.645855	0.310598	2.13167	1.29635	0.759102	0.665028
27.8954	23.3466	25.6675	24.3006	24.8358	24.7915	29.167	21.9387	30.7556	31.2769	31.0224	30.7508	29.9638	27.2833	Dlg3-Lin7-SAP97 complex	anatomical structure development;anatomical structure morphogenesis;biological regulation;cell communication;cell-cell signaling;cellular component organization;cellular component organization or biogenesis;cellular localization;cellular macromolecule localization;cellular membrane organization;cellular metabolic process;cellular nitrogen compound metabolic process;cellular process;cellular prote…	binding;catalytic activity;enzyme binding;glutamate receptor binding;guanylate kinase activity;ionotropic glutamate receptor binding;kinase activity;kinase binding;nucleobase-containing compound kinase activity;nucleotide kinase activity;phosphatase binding;phosphotransferase activity, phosphate group as acceptor;protein binding;receptor binding;transferase activity;transferase activity, transfer…	alpha-amino-3-hydroxy-5-methyl-4-isoxazolepropionic acid selective glutamate receptor complex;basolateral plasma membrane;cell body;cell junction;cell part;cell projection part;cell-cell junction;cytoplasm;cytoskeletal part;dendritic shaft;extracellular region part;extracellular space;growth cone;intracellular organelle part;intracellular part;ionotropic glutamate receptor complex;macromolecular …		Guanylate_kin;MAGUK_N_PEST;PDZ;PDZ_assoc;SH3_1	AGGTGCA,MIR-500;ATGGYGGA_UNKNOWN;BENPORATH_ES_1;BONOME_OVARIAN_CANCER_SURVIVAL_SUBOPTIMAL_DEBULKING;BROWNE_HCMV_INFECTION_16HR_UP;BRUINS_UVC_RESPONSE_EARLY_LATE;BYSTRYKH_HEMATOPOIESIS_STEM_CELL_QTL_TRANS;CAIRO_LIVER_DEVELOPMENT_UP;CHANGOLKAR_H2AFY_TARGETS_UP;CHARAFE_BREAST_CANCER_LUMINAL_VS_BASAL_UP;CHARAFE_BREAST_CANCER_LUMINAL_VS_MESENCHYMAL_UP;CHEN_METABOLIC_SYNDROM_NETWORK;chrxq13;CTACTGT,MIR…		+			excitatory	+				+	31	31	31	33.6	33.6	33.6	93.481	0	246.6	135520000000	252	NaN	60	1.05014	0.163519	4.14937	2.00408	0.728004	0.660814
23.4245	24.5609	27.4928	23.4896	23.7905	24.8904	24.6138	23.0129	27.6989	26.1921	27.1574	27.6709	28.5975	23.459		cellular macromolecule metabolic process;cellular metabolic process;cellular nitrogen compound metabolic process;cellular process;macromolecule metabolic process;metabolic process;mRNA metabolic process;mRNA processing;nitrogen compound metabolic process;nuclear mRNA cis splicing, via spliceosome;nuclear mRNA splicing, via spliceosome;nucleic acid metabolic process;nucleobase-containing compound …	binding;cation binding;ion binding;metal ion binding;nucleic acid binding;proline-rich region binding;protein binding;transition metal ion binding;zinc ion binding	cell part;intracellular organelle part;intracellular part;macromolecular complex;membrane;nuclear body;nuclear part;nuclear speck;nucleoplasm;nucleoplasm part;organelle part;plasma membrane;ribonucleoprotein complex;spliceosomal complex		WW;zf-U1	AACTTT_UNKNOWN;BERNARD_PPAPDC1B_TARGETS_UP;BLALOCK_ALZHEIMERS_DISEASE_DN;BONOME_OVARIAN_CANCER_SURVIVAL_SUBOPTIMAL_DEBULKING;BUYTAERT_PHOTODYNAMIC_THERAPY_STRESS_UP;CAGCTG_V$AP4_Q5;CAGGTG_V$E12_Q6;chr13q13;CTTTGT_V$LEF1_Q2;DACOSTA_UV_RESPONSE_VIA_ERCC3_DN;GARY_CD5_TARGETS_DN;GGGAGGRR_V$MAZ_Q6;GGGCGGR_V$SP1_Q6;GSE13411_IGM_MEMORY_BCELL_VS_PLASMA_CELL_DN;GSE14000_TRANSLATED_RNA_VS_MRNA_DC_UP;GSE143…		+									8	8	8	25.8	25.8	25.8	42.136	0	75.696	23723000000	78	NaN	60	0.861116	0.217467	2.49889	1.64929	0.0959562	0.940567
22.9272	23.0826	23.5672	25.447	25.0382	23.5134	23.5037	21.8497	25.4909	25.0391	26.3181	24.1632	25.6085	27.1969		assembly of spliceosomal tri-snRNP;cellular component assembly;cellular component assembly at cellular level;cellular component organization;cellular component organization at cellular level;cellular component organization or biogenesis;cellular component organization or biogenesis at cellular level;cellular macromolecular complex assembly;cellular macromolecular complex subunit organization;cell…	binding;ribonucleoprotein binding;snRNP binding	Cajal body;cell part;histone methyltransferase complex;intracellular membrane-bounded organelle;intracellular organelle;intracellular organelle part;intracellular part;macromolecular complex;membrane-bounded organelle;methyltransferase complex;MLL1 complex;nuclear body;nuclear part;nuclear speck;nucleoplasm part;nucleus;organelle;organelle part;protein complex;ribonucleoprotein complex;small nucl…	Spliceosome	Nop;NOSIC;Prp31_C	AACTTT_UNKNOWN;AGUIRRE_PANCREATIC_CANCER_COPY_NUMBER_DN;BENPORATH_NANOG_TARGETS;BENPORATH_OCT4_TARGETS;BIOPOLYMER_METABOLIC_PROCESS;CELLULAR_COMPONENT_ASSEMBLY;CHEN_HOXA5_TARGETS_6HR_DN;chr19q13;DAIRKEE_TERT_TARGETS_UP;GATTGGY_V$NFY_Q6_01;GNF2_ELAC2;GNF2_KPNB1;GRAESSMANN_APOPTOSIS_BY_DOXORUBICIN_DN;GRAESSMANN_RESPONSE_TO_MC_AND_DOXORUBICIN_DN;GSE11864_UNTREATED_VS_CSF1_IFNG_PAM3CYS_IN_MAC_UP;GSE1…		+									7	7	7	15.4	15.4	15.4	55.429	0	54.425	11221000000	46	NaN	60	1.01937	0.182657	2.17995	1.87382	0.0139418	0.994018
[truncated: 1,083 more rows]
[truncated: 7 more columns]
